# Supplementary material for: Single-cell atlas of early human brain development highlights heterogeneity of human neuroepithelial cells and early radial glia
Source: Nat Neurosci. 2021 Mar 15;24(4):584–94. doi: 10.1038/s41593-020-00794-1 (PMC8012207; doi:10.1038/s41593-020-00794-1)
Supplement: Supplementary file 3 — Supplementary Tables 1–12. [file 41593_2020_794_MOESM3_ESM.xlsx]

## Sheet: 0 Supplementary Table Legends
Supplementary Table Legends
Supplementary Table 1. Whole Brain Metadata Each cell that was used in this study is presented in this table with information about number of genes, number of UMIs, sample identity, sample age, cluster identity based upon whole brain clustering (though this analysis had some batch effect and was not used in this study), area, percent ribosomal content, area as annotated during actual dissection, …
Supplementary Table 2. Whole Brain Clustering By Individual Areas Each of the 10 dissected areas was clustered across all samples with the same dissection; batch correction was used to mix the samples with one another. The resulting cluster markers as calculated by the Wilcoxon rank test are presented here for each area, including the p-value, the average log2(fold change) of the gene in the clus…
Supplementary Table 3. Whole Brain Clustering By Individual Each of the 9 individuals were clustered across all dissections. The resulting cluster markers as calculated by the Wilcoxon rank test are presented here for each area, including the p-value, the average log2(fold change) of the gene in the cluster compared to all other clusters, the percent of cells expressing the gene in the cluster (p…
Supplementary Table 4. Differential Gene Expression Across Areas Within a Single Individual In each individual dataset, differential gene expression (Wilcoxon rank test) was performed across all dissected brain regions. The results from the oldest samples (CS22 and CS22_2) were used to identify the markers for each area and subsequently assessed across developmental time (SFig 1 – 2). The resulti…
Supplementary Table 5. Cortex Annotations Additional metadata similar to STable 1 is present for the cortex samples only. This also includes the progenitor cluster annotation.
Supplementary Table 6. Cortex Clustermarkers Clustering was performed across all cortical cells, resulting in 61 clusters that were subsequently annotated by cell type. The resulting cluster markers as calculated by the Wilcoxon rank test are presented here for each area, including the p-value, the average log2(fold change) of the gene in the cluster compared to all other clusters, the percent of…
Supplementary Table 7. Cortical Neuron Subclustering Neurons were subclustered and cluster markers were calculated. Neurons from early samples were similarly subclustered and presumed to result from direct neurogenesis. Within the neurons, differential expression was performed between older and younger neuronal populations across all subtypes. The resulting cluster markers for these three analysi…
Supplementary Table 8. Progenitor Subclustered Cluster Markers Progenitors were subclustered and cluster markers were calculated. The resulting cluster markers for these three analysis are presented as calculated by the Wilcoxon rank test are presented here for each area, including the p-value, the average log2(fold change) of the gene in the cluster compared to all other clusters, the percent of…
Supplementary Table 9. Ultra Early Cortex Cluster Markers The earliest cortical samples (CS12, CS13) in the dataset were subclustered to look for unique populations within these least characterized timepoints. The resulting cluster markers for this analysis are presented as calculated by the Wilcoxon rank test are presented here for each area, including the p-value, the average log2(fold change) …
Supplementary Table 10. Velocity Genes and Disease Relevance Velocity genes were calculated using default parameters, and grouped by cluster. Genes were ranked based on velocity score, and compared across all cortical cells, progenitor cells and the cells for each individual sample. Genes that appear in ³ 3 individual, cortical or progenitor samples were explored for their functional and clinical…
Supplementary Table 11. Early Versus Late Differential Gene Expression Differential gene expression was calculated between the early samples in the dataset (CS12-15) and the later samples in the dataset (CS19-22). The resulting cluster markers for this analysis are presented as calculated by the Wilcoxon rank test are presented here for each area, including the p-value, the average log2(fold chan…
Supplementary Table 12. Progenitor WGCNA Weighted Gene Coexpression Analysis (WGCNA) was performed using the same parameters are previous single-cell studies (top 5000 loaded genes from significant PCs), dendrogram cut at 4. This yielded 98 networks, and genes are in column A and the network names are in column B.

## Sheet: 1 Whole Brain Metadata
	nGene	nUMI	orig.ident	Individual	Cluster	Area	percent.ribo	Area_asannotatedduringdissection	Individual Clustering	Age
CS19_TTAGGACAGAATAGGG_11194	1256	114975	CS19	CS19	12	Hindbrain	0.343401	hindbrain	CS19_4	19
CS15_2_AATCCAGAGAGTACCG_403	1209	365016	CS15	CS15_2	12	Telencephalon	0.31405	cortex	CS15.2_4	15
CS15_2_ACTGAGTAGTCACGCC_1020	1420	250968	CS15	CS15_2	12	Telencephalon	0.334063	cortex	CS15.2_4	15
CS15_2_AGCTCCTTCTTACCTA_1475	1002	182025	CS15	CS15_2	12	Telencephalon	0.247344	cortex	CS15.2_4	15
CS15_2_ATGTGTGAGCCGTCGT_2041	1443	426043	CS15	CS15_2	12	Telencephalon	0.246558	cortex	CS15.2_35	15
CS15_2_ATGTGTGGTCTGGTCG_2057	1323	205902	CS15	CS15_2	12	Telencephalon	0.279819	cortex	CS15.2_4	15
CS15_2_ATTGGACCAGCGTTCG_2147	1282	395668	CS15	CS15_2	12	Telencephalon	0.360792	cortex	CS15.2_4	15
CS15_2_ATTTCTGCACATGTGT_2194	1159	272604	CS15	CS15_2	12	Telencephalon	0.313502	cortex	CS15.2_4	15
CS15_2_CAAGATCAGGCTATCT_2290	1347	147092	CS15	CS15_2	12	Telencephalon	0.218843	cortex	CS15.2_1	15
CS15_2_CAAGTTGCAGTGGGAT_2333	1564	382838	CS15	CS15_2	12	Telencephalon	0.263202	cortex	CS15.2_35	15
CS15_2_CACTCCATCACTGGGC_2582	1029	119615	CS15	CS15_2	12	Telencephalon	0.244828	cortex	CS15.2_36	15
CS15_2_CAGTCCTTCAAGGTAA_2835	1434	357894	CS15	CS15_2	12	Telencephalon	0.270244	cortex	CS15.2_35	15
CS15_2_CATCGGGCATGAGCGA_2979	1443	462306	CS15	CS15_2	12	Telencephalon	0.288718	cortex	CS15.2_4	15
CS15_2_CCCATACGTCTAAACC_3288	899	247168	CS15	CS15_2	12	Telencephalon	0.227972	cortex	CS15.2_36	15
CS15_2_CGGTTAAAGTGGGCTA_4178	877	105646	CS15	CS15_2	12	Telencephalon	0.352282	cortex	CS15.2_4	15
CS15_2_CGTGTCTAGGTAGCCA_4369	1017	135636	CS15	CS15_2	12	Telencephalon	0.28873	cortex	CS15.2_4	15
CS15_2_CGTTCTGGTCCATGAT_4419	1528	478223	CS15	CS15_2	12	Telencephalon	0.2979	cortex	CS15.2_4	15
CS15_2_GACTGCGCACTTCGAA_5640	1451	479700	CS15	CS15_2	12	Telencephalon	0.262519	cortex	CS15.2_36	15
CS15_2_GACTGCGCATCGGAAG_5643	1667	427240	CS15	CS15_2	12	Telencephalon	0.267375	cortex	CS15.2_1	15
CS15_2_GACTGCGTCTTCAACT_5658	1604	196122	CS15	CS15_2	12	Telencephalon	0.272736	cortex	CS15.2_36	15
CS15_2_GATCTAGCATATGAGA_5808	1119	194778	CS15	CS15_2	12	Telencephalon	0.189585	cortex	CS15.2_36	15
CS15_2_GATTCAGAGTTAGGTA_5878	1383	435586	CS15	CS15_2	12	Telencephalon	0.290151	cortex	CS15.2_4	15
CS15_2_GGCGTGTTCCGTCATC_6733	1387	256840	CS15	CS15_2	12	Telencephalon	0.304505	cortex	CS15.2_35	15
CS15_2_GGTGCGTCAGTATAAG_6989	1132	170636	CS15	CS15_2	12	Telencephalon	0.284101	cortex	CS15.2_36	15
CS15_2_GTCTTCGTCCTAGTGA_7397	2348	416660	CS15	CS15_2	12	Telencephalon	0.274385	cortex	CS15.2_1	15
CS15_2_GTGCATAGTAGCAAAT_7450	1368	422053	CS15	CS15_2	12	Telencephalon	0.235199	cortex	CS15.2_4	15
CS15_2_TACCTTACAAGAGTCG_7842	1414	290700	CS15	CS15_2	12	Telencephalon	0.23058	cortex	CS15.2_36	15
CS15_2_TCAATCTCAACTGCTA_8236	1512	216091	CS15	CS15_2	12	Telencephalon	0.239471	cortex	CS15.2_36	15
CS15_2_TGAAAGATCACCAGGC_8770	1236	373032	CS15	CS15_2	12	Telencephalon	0.261733	cortex	CS15.2_36	15
CS15_2_TTCGGTCCAGGAATGC_9565	1146	190814	CS15	CS15_2	12	Telencephalon	0.285852	cortex	CS15.2_18	15
CS15_2_TTGCGTCCACGCCAGT_9745	1052	161360	CS15	CS15_2	12	Telencephalon	0.303051	cortex	CS15.2_4	15
CS15_2_TTGGCAAGTTGCCTCT_9807	1180	403021	CS15	CS15_2	12	Telencephalon	0.287422	cortex	CS15.2_18	15
CS15_2_TATCTCATCACTCTTA_21086	1553	218979	CS15	CS15_2	12	Thalamus	0.225381	thalamus	CS15.2_35	15
CS15_2_TCGGTAACATGATCCA_21174	1675	585731	CS15	CS15_2	12	Thalamus	0.221432	thalamus	CS15.2_1	15
CS15_2_TGCCAAAGTAGAAAGG_21261	1357	403621	CS15	CS15_2	12	Thalamus	0.25243	thalamus	CS15.2_38	15
CS15_2_ACCTTTATCTCGAGTA_22218	841	199689	CS15	CS15_2	12	Subpallium	0.239693	subpallium	CS15.2_18	15
CS14_TTAGTTCCAATGGATA_1347	3588	1.07371e+06	CS14	CS14	12	Telencephalon	0.275116	cortex	CS14_4	14
CS14_ACGGCCACACACCGAC_1530	3432	907855	CS14	CS14	12	Hindbrain	0.339858	hindbrain	CS14_10	14
CS14_ATTCTACGTTCAGGCC_1696	4356	1.29203e+06	CS14	CS14	12	Hindbrain	0.278634	hindbrain	CS14_13	14
CS14_CACACAAGTAGAAAGG_1730	4757	1.65016e+06	CS14	CS14	12	Hindbrain	0.295355	hindbrain	CS14_13	14
CS14_CTCGAAATCAATCTCT_2071	3814	989158	CS14	CS14	12	Hindbrain	0.318333	hindbrain	CS14_10	14
CS14_GACCAATGTTACTGAC_2171	4245	1.34198e+06	CS14	CS14	12	Hindbrain	0.299111	hindbrain	CS14_13	14
CS14_GCTGGGTCAGACTCGC_2312	4189	1.20759e+06	CS14	CS14	12	Hindbrain	0.302644	hindbrain	CS14_15	14
CS14_GGCGACTGTGCCTGCA_2355	4207	1.23448e+06	CS14	CS14	12	Hindbrain	0.311825	hindbrain	CS14_13	14
CS14_GGCTGGTAGGGTCGAT_2364	5319	2.03932e+06	CS14	CS14	12	Hindbrain	0.27496	hindbrain	CS14_17	14
CS14_TAGCCGGCACCGATAT_2547	3623	1.00784e+06	CS14	CS14	12	Hindbrain	0.326823	hindbrain	CS14_10	14
CS14_TCAGGTACACGTAAGG_2597	4411	1.38392e+06	CS14	CS14	12	Hindbrain	0.325493	hindbrain	CS14_15	14
CS14_TTCGAAGTCGACGGAA_2732	3755	1.06813e+06	CS14	CS14	12	Hindbrain	0.29025	hindbrain	CS14_10	14
CS14_CCTACCAGTAGTAGTA_3449	3448	854204	CS14	CS14	12	Retina	0.277485	retina	CS14_29	14
CS12_ACCAGTAAGGTGATTA_155	1794	201932	CS12	CS12	12	Telencephalon	0.281224	Telencephalon	CS12_30	12
CS12_TCAACGAAGAGATGAG_1817	1166	105209	CS12	CS12	12	Telencephalon	0.22399	Telencephalon	CS12_31	12
CS12_CACACTCGTAGGCTGA_6765	491	31461.4	CS12	CS12	12	Hindbrain	0.183609	Hindbrain	CS12_32	12
CS12_CTCTGGTTCACCTTAT_8281	615	58280.4	CS12	CS12	12	Hindbrain	0.166525	Hindbrain	CS12_19	12
CS12_TAGGCATCAGGGCATA_10217	481	35424.7	CS12	CS12	12	Hindbrain	0.20665	Hindbrain	CS12_4	12
CS12_ACGGGTCCAGTAAGCG_11771	597	48569	CS12	CS12	12	Midbrain	0.20471	Midbrain	CS12_5	12
CS12_CCGTACTTCGTCACGG_12838	486	42242.5	CS12	CS12	12	Midbrain	0.221947	Midbrain	CS12_4	12
CS12_TGCCCTAAGCTAAACA_15235	347	33377.6	CS12	CS12	12	Midbrain	0.187382	Midbrain	CS12_4	12
CS12_AAGACCTGTGGCGAAT_15755	1329	257605	CS12	CS12	12	Retina	0.354574	OpticVesicle	CS12_7	12
CS12_ATCACGAAGCGTCTAT_16466	1880	370141	CS12	CS12	12	Retina	0.331778	OpticVesicle	CS12_30	12
CS12_CGCTATCGTGTGACGA_17471	721	69126.6	CS12	CS12	12	Retina	0.296185	OpticVesicle	CS12_35	12
CS12_GAACATCTCGCTTAGA_18076	604	53669.3	CS12	CS12	12	Retina	0.258513	OpticVesicle	CS12_4	12
CS12_GAGTCCGCATGTCTCC_18250	1343	243722	CS12	CS12	12	Retina	0.336938	OpticVesicle	CS12_7	12
CS12_GGCTCGATCCACGTTC_18729	1209	133834	CS12	CS12	12	Retina	0.279596	OpticVesicle	CS12_7	12
CS12_TTTACTGAGCGTGAAC_20185	988	84890	CS12	CS12	12	Retina	0.267535	OpticVesicle	CS12_31	12
CS12_ATCATCTTCCCGGATG_23067	1066	143179	CS12	CS12	12	Spinal Cord	0.283392	SpinalCord	CS12_5	12
CS12_TAGTGGTGTTCGTTGA_32223	1457	241330	CS12	CS12	12	Spinal Cord	0.233949	SpinalCord	CS12_1	12
CS13_CCATGTCTCTGTACGA	1191	106610	CS13	CS13	12	Central Midbrain	0.334657	centralmidbrain	CS13_13	13
CS13_CGGCTAGGTGCGATAG	972	81970.1	CS13	CS13	12	Central Midbrain	0.348956	centralmidbrain	CS13_13	13
CS13_GGGCATCGTGGTCTCG	804	55705.6	CS13	CS13	12	Central Midbrain	0.306514	centralmidbrain	CS13_42	13
CS13_CTTTGCGGTTTGTTTC	1401	133933	CS13	CS13	12	Anterior Midbrain	0.267006	anteriormidbrain	CS13_13	13
CS13_GATGAAAAGCATCATC	1882	535837	CS13	CS13	12	Anterior Midbrain	0.272175	anteriormidbrain	CS13_25	13
CS13_CGGCTAGGTGCGATAG.1	972	81970.1	CS13	CS13	12	Hindbrain	0.348956	hindbrain	CS13_13	13
CS13_CAACTAGGTACGAAAT	2990	339188	CS13	CS13	12	Retina	0.280324	opticvesicle	CS13_13	13
CS13_TAGACCACACATCTTT	2989	408848	CS13	CS13	12	Retina	0.292368	opticvesicle	CS13_14	13
CS13_TGTATTCCAGTTAACC	2827	368220	CS13	CS13	12	Retina	0.330747	opticvesicle	CS13_13	13
CS13_AGAATAGAGCCGTCGT	3294	493651	CS13	CS13	12	Telencephalon	0.32599	prosencephalon	CS13_13	13
CS13_CCTTCCCAGCTTTGGT	1704	485792	CS13	CS13	12	Telencephalon	0.370568	prosencephalon	CS13_22	13
CS13_GGCAATTGTGATAAGT	1917	226752	CS13	CS13	12	Telencephalon	0.292793	prosencephalon	CS13_13	13
CS13_GGGCACTAGTGGGATC	2533	407687	CS13	CS13	12	Telencephalon	0.318911	prosencephalon	CS13_11	13
CS13_GGTATTGGTCGATTGT	2328	370627	CS13	CS13	12	Telencephalon	0.358601	prosencephalon	CS13_20	13
CS13_GTGCAGCCATCTGGTA	1883	525551	CS13	CS13	12	Telencephalon	0.321946	prosencephalon	CS13_42	13
CS13_TCGCGAGCAGATCTGT	3117	408291	CS13	CS13	12	Telencephalon	0.315229	prosencephalon	CS13_13	13
CS13_TCGCGTTAGTTTAGGA	2108	210252	CS13	CS13	12	Telencephalon	0.280613	prosencephalon	CS13_13	13
CS13_AGTGAGGGTCTCCACT	1742	198482	CS13	CS13	12	Olfactory Placode	0.3283	olfactoryplacode	CS13_13	13
CS13_TCTCTAACACAAGTAA	1475	171563	CS13	CS13	12	Olfactory Placode	0.45971	olfactoryplacode	CS13_15	13
CS22_2_GCGGGTTGTCAAAGAT_10837	725	22489.2	CS22	CS22_2	12	Cerebellum	0.072517	cerebellum	CS22.2_25	22
CS22_2_AGCTCTCCAATGGATA_17887	1249	37373.2	CS22	CS22_2	12	Thalamus	0.209339	thalamus	CS22.2_34	22
CS22_2_CGTAGCGAGGTGGGTT_19870	1173	33782	CS22	CS22_2	12	Thalamus	0.23353	thalamus	CS22.2_34	22
CS22_2_TGGTTCCGTATGAAAC_23583	1270	32143.5	CS22	CS22_2	12	Thalamus	0.198266	thalamus	CS22.2_20	22
CS20_TCCACACCACATGGGA_38697	633	62131.2	CS20	CS20	12	Thalamus	0.283541	thalamus	CS20_39	20
CS19_ACATCAGCAGGATTGG_12036	2482	476267	CS19	CS19	12	Midbrain	0.371253	midbrain	CS19_8	19
CS19_CACTCCAGTCACCTAA_13063	1753	200786	CS19	CS19	12	Midbrain	0.311731	midbrain	CS19_23	19
CS15_2_CAACTAGTCTCGTTTA_2266	991	135439	CS15	CS15_2	12	Telencephalon	0.294156	cortex	CS15.2_36	15
CS13_ACGATACTCAAAGACA	1000	116308	CS13	CS13	12	Central Midbrain	0.283405	centralmidbrain	CS13_42	13
CS13_CCGGGATCAGACTCGC	874	64924.9	CS13	CS13	12	Central Midbrain	0.258019	centralmidbrain	CS13_42	13
CS13_CCTAAAGAGTACACCT	718	52853.7	CS13	CS13	12	Central Midbrain	0.284078	centralmidbrain	CS13_44	13
CS13_CGCTTCAGTACCCAAT	1002	212022	CS13	CS13	12	Central Midbrain	0.271042	centralmidbrain	CS13_44	13
CS13_CGGACTGCACAGCCCA	976	84448.7	CS13	CS13	12	Central Midbrain	0.272877	centralmidbrain	CS13_13	13
CS13_GAACGGAAGCATGGCA	641	42843.2	CS13	CS13	12	Central Midbrain	0.215834	centralmidbrain	CS13_25	13
CS13_TGCGGGTGTCGCCATG	1003	80374.4	CS13	CS13	12	Central Midbrain	0.223558	centralmidbrain	CS13_13	13
CS13_CCGTTCACAGCTTAAC	1636	432317	CS13	CS13	12	Anterior Midbrain	0.299072	anteriormidbrain	CS13_44	13
CS22_CCACCTACAAAGGAAG_11513	1599	84505	CS22	CS22	12	Midbrain	0.233001	Midbrain	CS22_17	22
CS22_2_GACGTGCTCTTTAGGG_20880	1447	36158.7	CS22	CS22_2	12	Thalamus	0.231292	thalamus	CS22.2_29	22
CS15_2_GCATGATAGATGCCAG_6031	1465	367959	CS15	CS15_2	12	Telencephalon	0.27786	cortex	CS15.2_38	15
CS12_ACTGAACGTGATGTCT_11794	453	26849.3	CS12	CS12	12	Midbrain	0.201644	Midbrain	CS12_4	12
CS20_AGGTCATTCTTCGGTC_20241	651	192940	CS20	CS20	12	Hypothalamus	0.314125	hypothalamus	CS20_32	20
CS22_2_GCGCGATCATACGCTA_21451	1661	47531.3	CS22	CS22_2	12	Thalamus	0.158369	thalamus	CS22.2_20	22
CS22_2_TCTGGAATCCTATGTT_23164	1135	34011.9	CS22	CS22_2	12	Thalamus	0.188098	thalamus	CS22.2_20	22
CS15_2_GTAACGTTCTCGATGA_7030	850	130824	CS15	CS15_2	12	Telencephalon	0.263307	cortex	CS15.2_4	15
CS12_AATCGGTGTTCGTGAT_5595	408	41727.6	CS12	CS12	12	Hindbrain	0.190922	Hindbrain	CS12_4	12
CS12_CCATGTCAGCTACCTA_3180	831	76762.2	CS12	CS12	12	Telencephalon	0.172552	Telencephalon	CS12_5	12
CS12_TGGACGCAGTAGATGT_10882	575	44766.6	CS12	CS12	12	Hindbrain	0.162891	Hindbrain	CS12_4	12
CS15_2_CACAGGCCATGGTCAT_2437	1407	452972	CS15	CS15_2	12	Telencephalon	0.277121	cortex	CS15.2_4	15
CS13_ACTGAACAGTTGTCGT	2804	1.03e+06	CS13	CS13	12	Telencephalon	0.354936	prosencephalon	CS13_25	13
CS20_TCAACGAGTACCGTAT_38561	592	60016.2	CS20	CS20	12	Thalamus	0.332662	thalamus	CS20_15	20
CS13_TGGACGCTCGTTACAG	1548	453550	CS13	CS13	12	Central Midbrain	0.361982	centralmidbrain	CS13_25	13
CS12_GCATGATAGTCGTTTG_8949	435	23194.4	CS12	CS12	12	Hindbrain	0.202628	Hindbrain	CS12_4	12
CS15_2_TTAGGCATCCACGAAT_9468	781	164973	CS15	CS15_2	12	Telencephalon	0.315706	cortex	CS15.2_18	15
CS12_GGAACTTCATGCAACT_14209	399	22635.4	CS12	CS12	12	Midbrain	0.177645	Midbrain	CS12_4	12
CS12_TGACTAGAGCATCATC_10672	790	99842.7	CS12	CS12	12	Hindbrain	0.23782	Hindbrain	CS12_4	12
CS12_AGCTCTCCAGGGTACA_16306	1241	116310	CS12	CS12	12	Retina	0.333304	OpticVesicle	CS12_7	12
CS13_ACTGAGTGTGAAATCA	897	73073.7	CS13	CS13	12	Central Midbrain	0.267076	centralmidbrain	CS13_25	13
CS13_ACTGAGTGTGAAATCA.1	897	73073.7	CS13	CS13	12	Hindbrain	0.267076	hindbrain	CS13_25	13
CS15_2_AGCAGCCTCTTGCCGT_1347	1081	145196	CS15	CS15_2	12	Telencephalon	0.293863	cortex	CS15.2_18	15
CS12_TTCTCCTGTACATCCA_34539	487	54100.7	CS12	CS12	12	Spinal Cord	0.23126	SpinalCord	CS12_35	12
CS14_3_AGGCCGTGTCACACGC_1258	1092	78928.3	2ndTri	CS14_3	12	Telencephalon	0.128768	cortex	CS14.3_15	14
CS14_3_CGAACATGTGAAATCA_2914	812	42680.8	2ndTri	CS14_3	12	Telencephalon	0.0961809	cortex	CS14.3_15	14
CS14_3_CTACATTAGAATTGTG_3587	1076	80687.6	2ndTri	CS14_3	12	Telencephalon	0.15856	cortex	CS14.3_15	14
CS14_3_TGCTGCTTCCGTCATC_7329	684	38282	2ndTri	CS14_3	12	Telencephalon	0.161971	cortex	CS14.3_23	14
CS14_3_TTAACTCAGGTCATCT_7551	785	51983.2	2ndTri	CS14_3	12	Telencephalon	0.154855	cortex	CS14.3_6	14
CS14_3_AACCATGTCGTTACAG_8005	629	44871.4	2ndTri	CS14_3	12	Diencephalon	0.219058	diencephalon	CS14.3_2	14
CS14_3_GGCGACTGTAAATGAC_11110	722	43804.3	2ndTri	CS14_3	12	Diencephalon	0.0781839	diencephalon	CS14.3_37	14
CS14_3_TACGGGCCAGGGTTAG_11662	905	48821.7	2ndTri	CS14_3	12	Diencephalon	0.0965684	diencephalon	CS14.3_37	14
CS14_3_TGAGCCGCAGCCTGTG_12177	1844	121280	2ndTri	CS14_3	12	Diencephalon	0.0918988	diencephalon	CS14.3_13	14
CS14_3_TTAGGACGTGATGATA_12434	1051	63849.9	2ndTri	CS14_3	12	Diencephalon	0.147288	diencephalon	CS14.3_4	14
CS14_3_AAACCTGAGGAGTTGC_12664	1747	192381	2ndTri	CS14_3	12	Hindbrain	0.22281	hindbrain	CS14.3_32	14
CS14_3_AAACCTGAGTGTACCT_12667	2280	256156	2ndTri	CS14_3	12	Hindbrain	0.3187	hindbrain	CS14.3_32	14
CS14_3_AAACCTGGTCGAATCT_12684	2442	260100	2ndTri	CS14_3	12	Hindbrain	0.290082	hindbrain	CS14.3_32	14
CS14_3_AAACCTGTCTCTAGGA_12705	1182	115584	2ndTri	CS14_3	12	Hindbrain	0.251635	hindbrain	CS14.3_6	14
CS14_3_AAACGGGAGGTGATAT_12718	1260	141439	2ndTri	CS14_3	12	Hindbrain	0.307224	hindbrain	CS14.3_6	14
CS14_3_AAACGGGCAAGCCATT_12721	2156	216108	2ndTri	CS14_3	12	Hindbrain	0.29685	hindbrain	CS14.3_32	14
CS14_3_AAACGGGCAATGGAGC_12723	1488	131538	2ndTri	CS14_3	12	Hindbrain	0.303179	hindbrain	CS14.3_32	14
CS14_3_AAACGGGCACATGACT_12724	1072	89420.6	2ndTri	CS14_3	12	Hindbrain	0.276488	hindbrain	CS14.3_2	14
CS14_3_AAACGGGCACCGATAT_12725	2320	263238	2ndTri	CS14_3	12	Hindbrain	0.311402	hindbrain	CS14.3_32	14
CS14_3_AAACGGGCAGTGGAGT_12730	1158	87937.6	2ndTri	CS14_3	12	Hindbrain	0.292829	hindbrain	CS14.3_32	14
CS14_3_AAACGGGCATGCCCGA_12731	966	96953	2ndTri	CS14_3	12	Hindbrain	0.373279	hindbrain	CS14.3_6	14
CS14_3_AAACGGGGTCGGCACT_12741	1151	106686	2ndTri	CS14_3	12	Hindbrain	0.339417	hindbrain	CS14.3_32	14
CS14_3_AAACGGGTCGAGAGCA_12751	968	79063.4	2ndTri	CS14_3	12	Hindbrain	0.299646	hindbrain	CS14.3_6	14
CS14_3_AAAGATGAGAGAACAG_12755	1116	119797	2ndTri	CS14_3	12	Hindbrain	0.32074	hindbrain	CS14.3_6	14
CS14_3_AAAGATGAGCGGCTTC_12758	1390	121218	2ndTri	CS14_3	12	Hindbrain	0.305745	hindbrain	CS14.3_32	14
CS14_3_AAAGATGCACAGCCCA_12764	1359	116778	2ndTri	CS14_3	12	Hindbrain	0.289579	hindbrain	CS14.3_6	14
CS14_3_AAAGATGGTTTGGGCC_12784	1289	105515	2ndTri	CS14_3	12	Hindbrain	0.306049	hindbrain	CS14.3_6	14
CS14_3_AAAGATGTCGCAAACT_12787	2700	430422	2ndTri	CS14_3	12	Hindbrain	0.201852	hindbrain	CS14.3_4	14
CS14_3_AAAGCAAAGCACACAG_12796	1359	147974	2ndTri	CS14_3	12	Hindbrain	0.286779	hindbrain	CS14.3_6	14
CS14_3_AAAGCAAAGGCTATCT_12801	1751	178038	2ndTri	CS14_3	12	Hindbrain	0.302167	hindbrain	CS14.3_32	14
CS14_3_AAAGCAACACTGCCAG_12812	2511	265540	2ndTri	CS14_3	12	Hindbrain	0.264629	hindbrain	CS14.3_32	14
CS14_3_AAAGCAAGTTAAGGGC_12823	1432	121105	2ndTri	CS14_3	12	Hindbrain	0.270919	hindbrain	CS14.3_32	14
CS14_3_AAAGCAAGTTGATTGC_12825	1148	90414.1	2ndTri	CS14_3	12	Hindbrain	0.316963	hindbrain	CS14.3_6	14
CS14_3_AAAGCAATCTCGAGTA_12843	3215	500383	2ndTri	CS14_3	12	Hindbrain	0.329844	hindbrain	CS14.3_17	14
CS14_3_AAAGTAGAGCAGCCTC_12846	1163	111847	2ndTri	CS14_3	12	Hindbrain	0.343055	hindbrain	CS14.3_6	14
CS14_3_AAAGTAGCACAACGTT_12856	2718	348555	2ndTri	CS14_3	12	Hindbrain	0.325246	hindbrain	CS14.3_17	14
CS14_3_AAAGTAGCACGAGAGT_12862	1894	215134	2ndTri	CS14_3	12	Hindbrain	0.28328	hindbrain	CS14.3_32	14
CS14_3_AAAGTAGGTCAATGTC_12872	1051	84497.1	2ndTri	CS14_3	12	Hindbrain	0.300673	hindbrain	CS14.3_6	14
CS14_3_AAAGTAGTCAAGCCTA_12880	1394	149865	2ndTri	CS14_3	12	Hindbrain	0.259453	hindbrain	CS14.3_6	14
CS14_3_AAAGTAGTCATGCATG_12881	1831	171599	2ndTri	CS14_3	12	Hindbrain	0.283998	hindbrain	CS14.3_32	14
CS14_3_AAATGCCCAGAGTGTG_12899	1223	125000	2ndTri	CS14_3	12	Hindbrain	0.308308	hindbrain	CS14.3_6	14
CS14_3_AAATGCCCAGGCAGTA_12904	2010	258575	2ndTri	CS14_3	12	Hindbrain	0.331202	hindbrain	CS14.3_32	14
CS14_3_AAATGCCGTTATCGGT_12918	1117	88345.1	2ndTri	CS14_3	12	Hindbrain	0.272297	hindbrain	CS14.3_6	14
CS14_3_AAATGCCTCAAAGACA_12921	968	93980.9	2ndTri	CS14_3	12	Hindbrain	0.343711	hindbrain	CS14.3_6	14
CS14_3_AAATGCCTCGCCTGAG_12927	1085	101662	2ndTri	CS14_3	12	Hindbrain	0.269236	hindbrain	CS14.3_6	14
CS14_3_AACACGTAGCCATCGC_12937	1378	120467	2ndTri	CS14_3	12	Hindbrain	0.280579	hindbrain	CS14.3_32	14
CS14_3_AACACGTAGTCGTTTG_12942	1205	124516	2ndTri	CS14_3	12	Hindbrain	0.366359	hindbrain	CS14.3_6	14
CS14_3_AACACGTGTAAGCACG_12961	1686	155484	2ndTri	CS14_3	12	Hindbrain	0.231579	hindbrain	CS14.3_32	14
CS14_3_AACACGTGTGGTAACG_12971	2070	260901	2ndTri	CS14_3	12	Hindbrain	0.243765	hindbrain	CS14.3_4	14
CS14_3_AACACGTGTTACGCGC_12973	998	95778.9	2ndTri	CS14_3	12	Hindbrain	0.238659	hindbrain	CS14.3_6	14
CS14_3_AACACGTTCATGTGGT_12978	1058	84755.9	2ndTri	CS14_3	12	Hindbrain	0.29236	hindbrain	CS14.3_6	14
CS14_3_AACACGTTCCGCGGTA_12982	1592	157391	2ndTri	CS14_3	12	Hindbrain	0.355059	hindbrain	CS14.3_32	14
CS14_3_AACACGTTCGGTGTTA_12987	1173	91863.9	2ndTri	CS14_3	12	Hindbrain	0.269205	hindbrain	CS14.3_27	14
CS14_3_AACCATGAGACTTGAA_12992	1552	154861	2ndTri	CS14_3	12	Hindbrain	0.278457	hindbrain	CS14.3_6	14
CS14_3_AACCATGAGCTAGTCT_12998	1954	220435	2ndTri	CS14_3	12	Hindbrain	0.300924	hindbrain	CS14.3_32	14
CS14_3_AACCATGAGCTAGTTC_12999	1598	180203	2ndTri	CS14_3	12	Hindbrain	0.298729	hindbrain	CS14.3_27	14
CS14_3_AACCATGAGGTCATCT_13003	1423	182526	2ndTri	CS14_3	12	Hindbrain	0.301894	hindbrain	CS14.3_6	14
CS14_3_AACCATGGTTCGGGCT_13028	1389	120353	2ndTri	CS14_3	12	Hindbrain	0.324356	hindbrain	CS14.3_32	14
CS14_3_AACCGCGAGTTAGCGG_13049	997	81006.3	2ndTri	CS14_3	12	Hindbrain	0.305765	hindbrain	CS14.3_6	14
CS14_3_AACCGCGCAGGAATCG_13054	2068	223214	2ndTri	CS14_3	12	Hindbrain	0.337903	hindbrain	CS14.3_32	14
CS14_3_AACCGCGGTCGCTTCT_13061	1009	92678.8	2ndTri	CS14_3	12	Hindbrain	0.305869	hindbrain	CS14.3_6	14
CS14_3_AACCGCGGTGAGGCTA_13064	1239	112783	2ndTri	CS14_3	12	Hindbrain	0.320067	hindbrain	CS14.3_6	14
CS14_3_AACGTTGCATCGGACC_13098	1259	133453	2ndTri	CS14_3	12	Hindbrain	0.331779	hindbrain	CS14.3_6	14
CS14_3_AACGTTGGTGCAGTAG_13106	1156	116168	2ndTri	CS14_3	12	Hindbrain	0.27294	hindbrain	CS14.3_6	14
CS14_3_AACGTTGGTTACCAGT_13109	3166	492683	2ndTri	CS14_3	12	Hindbrain	0.268105	hindbrain	CS14.3_17	14
CS14_3_AACGTTGTCACTTACT_13112	2048	202150	2ndTri	CS14_3	12	Hindbrain	0.264614	hindbrain	CS14.3_17	14
CS14_3_AACTCAGAGCTCTCGG_13128	1521	163242	2ndTri	CS14_3	12	Hindbrain	0.310892	hindbrain	CS14.3_32	14
CS14_3_AACTCAGCAGTCCTTC_13140	1092	79061.5	2ndTri	CS14_3	12	Hindbrain	0.289119	hindbrain	CS14.3_6	14
CS14_3_AACTCAGCATGACATC_13144	1016	82440.9	2ndTri	CS14_3	12	Hindbrain	0.297844	hindbrain	CS14.3_6	14
CS14_3_AACTCAGTCACCGGGT_13156	2048	270423	2ndTri	CS14_3	12	Hindbrain	0.299005	hindbrain	CS14.3_32	14
CS14_3_AACTCAGTCTCTAGGA_13166	1490	129686	2ndTri	CS14_3	12	Hindbrain	0.306495	hindbrain	CS14.3_32	14
CS14_3_AACTCCCAGTACATGA_13174	1449	139452	2ndTri	CS14_3	12	Hindbrain	0.24489	hindbrain	CS14.3_6	14
CS14_3_AACTCCCCATCTCGCT_13183	1179	99023.3	2ndTri	CS14_3	12	Hindbrain	0.303268	hindbrain	CS14.3_6	14
CS14_3_AACTCCCTCGAGAGCA_13195	1152	135347	2ndTri	CS14_3	12	Hindbrain	0.281041	hindbrain	CS14.3_6	14
CS14_3_AACTCTTAGGGATCTG_13207	1844	180493	2ndTri	CS14_3	12	Hindbrain	0.320695	hindbrain	CS14.3_32	14
CS14_3_AACTCTTCAGCCACCA_13221	2085	263400	2ndTri	CS14_3	12	Hindbrain	0.312395	hindbrain	CS14.3_32	14
CS14_3_AACTCTTTCTAACCGA_13253	1986	253565	2ndTri	CS14_3	12	Hindbrain	0.284465	hindbrain	CS14.3_32	14
CS14_3_AACTGGTGTAGCTAAA_13273	1087	105747	2ndTri	CS14_3	12	Hindbrain	0.274678	hindbrain	CS14.3_6	14
CS14_3_AACTGGTGTGACGCCT_13280	1743	164619	2ndTri	CS14_3	12	Hindbrain	0.286908	hindbrain	CS14.3_32	14
CS14_3_AACTGGTGTGCATCTA_13281	1132	119329	2ndTri	CS14_3	12	Hindbrain	0.27849	hindbrain	CS14.3_6	14
CS14_3_AACTGGTGTTACGTCA_13282	1566	135940	2ndTri	CS14_3	12	Hindbrain	0.252872	hindbrain	CS14.3_6	14
CS14_3_AACTGGTTCACGATGT_13286	1633	193301	2ndTri	CS14_3	12	Hindbrain	0.324707	hindbrain	CS14.3_32	14
CS14_3_AACTGGTTCTCTAAGG_13297	1659	174117	2ndTri	CS14_3	12	Hindbrain	0.197314	hindbrain	CS14.3_2	14
CS14_3_AACTTTCAGATGGGTC_13303	1209	104286	2ndTri	CS14_3	12	Hindbrain	0.235961	hindbrain	CS14.3_5	14
CS14_3_AACTTTCAGGTGCACA_13310	1622	150479	2ndTri	CS14_3	12	Hindbrain	0.211777	hindbrain	CS14.3_32	14
CS14_3_AACTTTCAGTAGGTGC_13312	1659	194065	2ndTri	CS14_3	12	Hindbrain	0.283207	hindbrain	CS14.3_32	14
CS14_3_AACTTTCAGTCGTTTG_13313	1103	84669.6	2ndTri	CS14_3	12	Hindbrain	0.259831	hindbrain	CS14.3_27	14
CS14_3_AAGACCTCATGACATC_13365	2532	337778	2ndTri	CS14_3	12	Hindbrain	0.296707	hindbrain	CS14.3_32	14
CS14_3_AAGACCTTCTGAAAGA_13384	2057	194883	2ndTri	CS14_3	12	Hindbrain	0.290335	hindbrain	CS14.3_32	14
CS14_3_AAGCCGCAGCATCATC_13389	991	99711.6	2ndTri	CS14_3	12	Hindbrain	0.33869	hindbrain	CS14.3_6	14
CS14_3_AAGCCGCCACACAGAG_13398	1626	165064	2ndTri	CS14_3	12	Hindbrain	0.240102	hindbrain	CS14.3_27	14
CS14_3_AAGCCGCCATGGGACA_13406	1197	115776	2ndTri	CS14_3	12	Hindbrain	0.259875	hindbrain	CS14.3_6	14
CS14_3_AAGCCGCGTACAAGTA_13408	3180	386214	2ndTri	CS14_3	12	Hindbrain	0.310513	hindbrain	CS14.3_17	14
CS14_3_AAGGAGCCAAGCCGCT_13443	2486	344189	2ndTri	CS14_3	12	Hindbrain	0.289632	hindbrain	CS14.3_32	14
CS14_3_AAGGAGCCAATAGCGG_13445	2029	266301	2ndTri	CS14_3	12	Hindbrain	0.33713	hindbrain	CS14.3_32	14
CS14_3_AAGGAGCCATTGAGCT_13453	1637	152737	2ndTri	CS14_3	12	Hindbrain	0.258965	hindbrain	CS14.3_6	14
CS14_3_AAGGAGCTCCACGCAG_13468	1540	135897	2ndTri	CS14_3	12	Hindbrain	0.275402	hindbrain	CS14.3_32	14
CS14_3_AAGGAGCTCTCTAAGG_13474	1009	109707	2ndTri	CS14_3	12	Hindbrain	0.375934	hindbrain	CS14.3_6	14
CS14_3_AAGGCAGCACTAAGTC_13486	1425	161237	2ndTri	CS14_3	12	Hindbrain	0.297566	hindbrain	CS14.3_6	14
CS14_3_AAGGCAGCATAGACTC_13489	1879	235103	2ndTri	CS14_3	12	Hindbrain	0.26151	hindbrain	CS14.3_32	14
CS14_3_AAGGCAGGTGTGTGCC_13496	1129	96825.3	2ndTri	CS14_3	12	Hindbrain	0.317588	hindbrain	CS14.3_6	14
CS14_3_AAGGCAGTCAGCGACC_13500	1359	123864	2ndTri	CS14_3	12	Hindbrain	0.312095	hindbrain	CS14.3_6	14
CS14_3_AAGGTTCAGACCCACC_13509	1211	100011	2ndTri	CS14_3	12	Hindbrain	0.288986	hindbrain	CS14.3_6	14
CS14_3_AAGGTTCAGACTGGGT_13511	1381	131464	2ndTri	CS14_3	12	Hindbrain	0.330668	hindbrain	CS14.3_32	14
CS14_3_AAGGTTCAGCAGGTCA_13517	953	93451.7	2ndTri	CS14_3	12	Hindbrain	0.404096	hindbrain	CS14.3_6	14
CS14_3_AAGGTTCAGTACGCGA_13520	2117	222776	2ndTri	CS14_3	12	Hindbrain	0.351467	hindbrain	CS14.3_37	14
CS14_3_AAGGTTCCAAGCCGCT_13523	1318	136467	2ndTri	CS14_3	12	Hindbrain	0.26233	hindbrain	CS14.3_32	14
CS14_3_AAGGTTCCACTGAAGG_13526	1170	99613.6	2ndTri	CS14_3	12	Hindbrain	0.291843	hindbrain	CS14.3_6	14
CS14_3_AAGGTTCGTTCATGGT_13535	1468	128135	2ndTri	CS14_3	12	Hindbrain	0.299037	hindbrain	CS14.3_32	14
CS14_3_AAGGTTCTCGCCCTTA_13543	1190	130280	2ndTri	CS14_3	12	Hindbrain	0.332629	hindbrain	CS14.3_6	14
CS14_3_AAGGTTCTCTTATCTG_13547	1253	115037	2ndTri	CS14_3	12	Hindbrain	0.232907	hindbrain	CS14.3_32	14
CS14_3_AAGTCTGCAGCTGTTA_13576	1705	167675	2ndTri	CS14_3	12	Hindbrain	0.323804	hindbrain	CS14.3_6	14
CS14_3_AAGTCTGGTCGAGTTT_13585	1127	90737.9	2ndTri	CS14_3	12	Hindbrain	0.321395	hindbrain	CS14.3_6	14
CS14_3_AAGTCTGGTTCTGAAC_13590	1258	120486	2ndTri	CS14_3	12	Hindbrain	0.333197	hindbrain	CS14.3_6	14
CS14_3_AAGTCTGTCCGCGTTT_13596	1043	96928.6	2ndTri	CS14_3	12	Hindbrain	0.328069	hindbrain	CS14.3_6	14
CS14_3_AATCCAGGTGGCAAAC_13630	1408	127734	2ndTri	CS14_3	12	Hindbrain	0.296664	hindbrain	CS14.3_6	14
CS14_3_AATCCAGTCAATCACG_13637	1403	143411	2ndTri	CS14_3	12	Hindbrain	0.279802	hindbrain	CS14.3_2	14
CS14_3_AATCCAGTCGCCTGTT_13643	1354	125121	2ndTri	CS14_3	12	Hindbrain	0.298926	hindbrain	CS14.3_6	14
CS14_3_AATCGGTAGAACAATC_13651	2009	260220	2ndTri	CS14_3	12	Hindbrain	0.345905	hindbrain	CS14.3_32	14
CS14_3_AATCGGTCATTCTTAC_13674	2184	301281	2ndTri	CS14_3	12	Hindbrain	0.27439	hindbrain	CS14.3_32	14
CS14_3_AATCGGTGTAGCCTAT_13676	1550	169944	2ndTri	CS14_3	12	Hindbrain	0.294007	hindbrain	CS14.3_6	14
CS14_3_AATCGGTGTTCGTCTC_13687	1158	110886	2ndTri	CS14_3	12	Hindbrain	0.285395	hindbrain	CS14.3_6	14
CS14_3_ACACCAAAGTCGCCGT_13710	1965	190009	2ndTri	CS14_3	12	Hindbrain	0.262697	hindbrain	CS14.3_32	14
CS14_3_ACACCAACAGCCTATA_13723	1759	177906	2ndTri	CS14_3	12	Hindbrain	0.343793	hindbrain	CS14.3_6	14
CS14_3_ACACCAAGTATATCCG_13728	1694	184535	2ndTri	CS14_3	12	Hindbrain	0.248248	hindbrain	CS14.3_32	14
CS14_3_ACACCAAGTTCACGGC_13737	1945	286820	2ndTri	CS14_3	12	Hindbrain	0.313446	hindbrain	CS14.3_6	14
CS14_3_ACACCAATCATTGCGA_13744	2510	292684	2ndTri	CS14_3	12	Hindbrain	0.303125	hindbrain	CS14.3_32	14
CS14_3_ACACCCTAGACTTTCG_13753	1190	108142	2ndTri	CS14_3	12	Hindbrain	0.325346	hindbrain	CS14.3_6	14
CS14_3_ACACCCTAGTGTACTC_13765	1327	135562	2ndTri	CS14_3	12	Hindbrain	0.258519	hindbrain	CS14.3_6	14
CS14_3_ACACCCTGTGTGCCTG_13782	2924	457123	2ndTri	CS14_3	12	Hindbrain	0.269346	hindbrain	CS14.3_17	14
CS14_3_ACACCCTGTTAAAGTG_13783	1889	190365	2ndTri	CS14_3	12	Hindbrain	0.275639	hindbrain	CS14.3_4	14
CS14_3_ACACCCTTCCAGAAGG_13790	1753	169926	2ndTri	CS14_3	12	Hindbrain	0.256624	hindbrain	CS14.3_6	14
CS14_3_ACACCCTTCTGGTGTA_13799	1368	146374	2ndTri	CS14_3	12	Hindbrain	0.296446	hindbrain	CS14.3_2	14
CS14_3_ACACCGGAGAACTCGG_13801	993	78889.6	2ndTri	CS14_3	12	Hindbrain	0.296451	hindbrain	CS14.3_6	14
CS14_3_ACACCGGAGAGCTGCA_13804	2029	249856	2ndTri	CS14_3	12	Hindbrain	0.241994	hindbrain	CS14.3_6	14
CS14_3_ACACCGGAGGGTCTCC_13812	1013	82096.3	2ndTri	CS14_3	12	Hindbrain	0.342292	hindbrain	CS14.3_6	14
CS14_3_ACACCGGCAGTGACAG_13828	1782	193443	2ndTri	CS14_3	12	Hindbrain	0.262052	hindbrain	CS14.3_32	14
CS14_3_ACACCGGGTACATGTC_13833	985	102173	2ndTri	CS14_3	12	Hindbrain	0.310554	hindbrain	CS14.3_6	14
CS14_3_ACACCGGGTAGCCTAT_13835	1298	146430	2ndTri	CS14_3	12	Hindbrain	0.364337	hindbrain	CS14.3_6	14
CS14_3_ACACCGGGTATATGGA_13836	1014	72614.2	2ndTri	CS14_3	12	Hindbrain	0.275443	hindbrain	CS14.3_6	14
CS14_3_ACACCGGGTGATGATA_13842	971	87527.6	2ndTri	CS14_3	12	Hindbrain	0.277868	hindbrain	CS14.3_6	14
CS14_3_ACACCGGTCAACTCTT_13848	2003	263970	2ndTri	CS14_3	12	Hindbrain	0.244574	hindbrain	CS14.3_32	14
CS14_3_ACACTGAAGATCACGG_13859	1293	153738	2ndTri	CS14_3	12	Hindbrain	0.355564	hindbrain	CS14.3_6	14
CS14_3_ACACTGACACTCAGGC_13866	1121	91836.8	2ndTri	CS14_3	12	Hindbrain	0.32574	hindbrain	CS14.3_6	14
CS14_3_ACACTGAGTTGTGGCC_13879	1095	92285.9	2ndTri	CS14_3	12	Hindbrain	0.263099	hindbrain	CS14.3_32	14
CS14_3_ACACTGATCCCGACTT_13883	1233	156337	2ndTri	CS14_3	12	Hindbrain	0.450047	hindbrain	CS14.3_6	14
CS14_3_ACAGCCGAGTTACGGG_13906	997	90605.8	2ndTri	CS14_3	12	Hindbrain	0.266381	hindbrain	CS14.3_6	14
CS14_3_ACAGCCGCAAGGACAC_13908	1657	184866	2ndTri	CS14_3	12	Hindbrain	0.254878	hindbrain	CS14.3_32	14
CS14_3_ACAGCCGCACAGATTC_13911	1454	167006	2ndTri	CS14_3	12	Hindbrain	0.298379	hindbrain	CS14.3_6	14
CS14_3_ACAGCCGGTATATCCG_13928	1151	129586	2ndTri	CS14_3	12	Hindbrain	0.349265	hindbrain	CS14.3_6	14
CS14_3_ACAGCCGGTTTGGGCC_13936	2553	355475	2ndTri	CS14_3	12	Hindbrain	0.243398	hindbrain	CS14.3_32	14
CS14_3_ACAGCCGTCGTCCGTT_13946	1998	184224	2ndTri	CS14_3	12	Hindbrain	0.2642	hindbrain	CS14.3_6	14
CS14_3_ACAGCTAAGTGGGCTA_13963	1404	130698	2ndTri	CS14_3	12	Hindbrain	0.268647	hindbrain	CS14.3_18	14
CS14_3_ACAGCTAAGTGTGGCA_13964	1366	141751	2ndTri	CS14_3	12	Hindbrain	0.30237	hindbrain	CS14.3_6	14
CS14_3_ACAGCTAAGTTCGCAT_13965	1100	123600	2ndTri	CS14_3	12	Hindbrain	0.383643	hindbrain	CS14.3_6	14
CS14_3_ACAGCTACATGCTAGT_13972	1570	134663	2ndTri	CS14_3	12	Hindbrain	0.258726	hindbrain	CS14.3_32	14
CS14_3_ACAGCTAGTAAGTGTA_13976	2254	244531	2ndTri	CS14_3	12	Hindbrain	0.316649	hindbrain	CS14.3_17	14
CS14_3_ACAGCTAGTATGGTTC_13978	1016	108673	2ndTri	CS14_3	12	Hindbrain	0.367386	hindbrain	CS14.3_6	14
CS14_3_ACAGCTAGTCATTAGC_13980	1161	124020	2ndTri	CS14_3	12	Hindbrain	0.321531	hindbrain	CS14.3_6	14
CS14_3_ACAGCTATCAGCTCTC_13989	956	83443.6	2ndTri	CS14_3	12	Hindbrain	0.309565	hindbrain	CS14.3_6	14
CS14_3_ACAGCTATCGGGAGTA_13993	1277	131557	2ndTri	CS14_3	12	Hindbrain	0.268971	hindbrain	CS14.3_6	14
CS14_3_ACATACGAGTAAGTAC_14003	1380	148010	2ndTri	CS14_3	12	Hindbrain	0.315395	hindbrain	CS14.3_18	14
CS14_3_ACATACGCATAGTAAG_14015	1254	100368	2ndTri	CS14_3	12	Hindbrain	0.275212	hindbrain	CS14.3_6	14
CS14_3_ACATACGGTCTAAAGA_14021	1453	160939	2ndTri	CS14_3	12	Hindbrain	0.280402	hindbrain	CS14.3_6	14
CS14_3_ACATACGGTTCCATGA_14028	1134	91607.9	2ndTri	CS14_3	12	Hindbrain	0.30736	hindbrain	CS14.3_6	14
CS14_3_ACATACGTCTAACCGA_14040	1562	183264	2ndTri	CS14_3	12	Hindbrain	0.301056	hindbrain	CS14.3_6	14
CS14_3_ACATCAGCACTCTGTC_14061	1629	155309	2ndTri	CS14_3	12	Hindbrain	0.283272	hindbrain	CS14.3_32	14
CS14_3_ACATCAGGTCTTCGTC_14075	1361	159537	2ndTri	CS14_3	12	Hindbrain	0.354244	hindbrain	CS14.3_32	14
CS14_3_ACATCAGGTTACCGAT_14076	1280	104111	2ndTri	CS14_3	12	Hindbrain	0.286247	hindbrain	CS14.3_6	14
CS14_3_ACATCAGGTTCAACCA_14077	2512	375576	2ndTri	CS14_3	12	Hindbrain	0.305966	hindbrain	CS14.3_32	14
CS14_3_ACATCAGTCTCTTGAT_14089	1332	115986	2ndTri	CS14_3	12	Hindbrain	0.3218	hindbrain	CS14.3_32	14
CS14_3_ACATGGTAGAGTACAT_14095	2504	272261	2ndTri	CS14_3	12	Hindbrain	0.275399	hindbrain	CS14.3_17	14
CS14_3_ACATGGTAGCTCAACT_14098	2140	273685	2ndTri	CS14_3	12	Hindbrain	0.268709	hindbrain	CS14.3_32	14
CS14_3_ACATGGTAGTGCGATG_14103	1621	166275	2ndTri	CS14_3	12	Hindbrain	0.301781	hindbrain	CS14.3_32	14
CS14_3_ACATGGTCAAGACGTG_14105	2312	331129	2ndTri	CS14_3	12	Hindbrain	0.290449	hindbrain	CS14.3_32	14
CS14_3_ACATGGTCAAGCCTAT_14106	1561	148404	2ndTri	CS14_3	12	Hindbrain	0.249795	hindbrain	CS14.3_32	14
CS14_3_ACATGGTCAGCGTTCG_14110	1089	89884.1	2ndTri	CS14_3	12	Hindbrain	0.286104	hindbrain	CS14.3_6	14
CS14_3_ACATGGTCATGGGAAC_14113	1420	147333	2ndTri	CS14_3	12	Hindbrain	0.286451	hindbrain	CS14.3_6	14
CS14_3_ACATGGTGTATAATGG_14117	1650	146637	2ndTri	CS14_3	12	Hindbrain	0.266881	hindbrain	CS14.3_32	14
CS14_3_ACATGGTGTCTTGTCC_14123	1107	87740.3	2ndTri	CS14_3	12	Hindbrain	0.270597	hindbrain	CS14.3_6	14
CS14_3_ACATGGTTCACTTCAT_14131	2762	379824	2ndTri	CS14_3	12	Hindbrain	0.244174	hindbrain	CS14.3_13	14
CS14_3_ACATGGTTCGTCCGTT_14140	1521	129685	2ndTri	CS14_3	12	Hindbrain	0.239299	hindbrain	CS14.3_32	14
CS14_3_ACATGGTTCTCGAGTA_14144	2351	332481	2ndTri	CS14_3	12	Hindbrain	0.359667	hindbrain	CS14.3_32	14
CS14_3_ACCAGTAAGATCCCGC_14150	2600	347957	2ndTri	CS14_3	12	Hindbrain	0.290994	hindbrain	CS14.3_17	14
CS14_3_ACCAGTACAAAGGCGT_14159	1053	115014	2ndTri	CS14_3	12	Hindbrain	0.296987	hindbrain	CS14.3_6	14
CS14_3_ACCAGTATCAACACAC_14182	2139	250076	2ndTri	CS14_3	12	Hindbrain	0.269517	hindbrain	CS14.3_32	14
CS14_3_ACCAGTATCCAGTAGT_14186	1207	92443.6	2ndTri	CS14_3	12	Hindbrain	0.271854	hindbrain	CS14.3_6	14
CS14_3_ACCCACTAGTGGAGTC_14203	1500	145565	2ndTri	CS14_3	12	Hindbrain	0.302035	hindbrain	CS14.3_32	14
CS14_3_ACCCACTAGTGGGATC_14204	2342	289280	2ndTri	CS14_3	12	Hindbrain	0.188454	hindbrain	CS14.3_32	14
CS14_3_ACCCACTGTTCCAACA_14222	1603	194528	2ndTri	CS14_3	12	Hindbrain	0.257873	hindbrain	CS14.3_6	14
CS14_3_ACCGTAACATGCAATC_14263	1777	200810	2ndTri	CS14_3	12	Hindbrain	0.297644	hindbrain	CS14.3_32	14
CS14_3_ACCGTAACATTCTTAC_14264	2549	294831	2ndTri	CS14_3	12	Hindbrain	0.307887	hindbrain	CS14.3_17	14
CS14_3_ACCGTAAGTAGTACCT_14266	2767	319394	2ndTri	CS14_3	12	Hindbrain	0.300407	hindbrain	CS14.3_17	14
CS14_3_ACCGTAAGTTCCGGCA_14275	1033	98010.4	2ndTri	CS14_3	12	Hindbrain	0.28038	hindbrain	CS14.3_6	14
CS14_3_ACCGTAATCTCACATT_14283	1380	120865	2ndTri	CS14_3	12	Hindbrain	0.296192	hindbrain	CS14.3_6	14
CS14_3_ACCTTTAAGTTCCACA_14299	1523	161931	2ndTri	CS14_3	12	Hindbrain	0.256733	hindbrain	CS14.3_6	14
CS14_3_ACCTTTACAATCTGCA_14306	3047	450059	2ndTri	CS14_3	12	Hindbrain	0.279225	hindbrain	CS14.3_17	14
CS14_3_ACCTTTAGTTATTCTC_14322	1617	137258	2ndTri	CS14_3	12	Hindbrain	0.229652	hindbrain	CS14.3_32	14
CS14_3_ACCTTTAGTTCATGGT_14323	1328	126627	2ndTri	CS14_3	12	Hindbrain	0.269197	hindbrain	CS14.3_32	14
CS14_3_ACCTTTATCAGCGATT_14327	1190	125336	2ndTri	CS14_3	12	Hindbrain	0.316978	hindbrain	CS14.3_6	14
CS14_3_ACCTTTATCATGTGGT_14328	884	78402.9	2ndTri	CS14_3	12	Hindbrain	0.380166	hindbrain	CS14.3_6	14
CS14_3_ACGAGCCCAGGATCGA_14355	1700	187480	2ndTri	CS14_3	12	Hindbrain	0.253305	hindbrain	CS14.3_6	14
CS14_3_ACGAGCCGTAACGACG_14363	1929	197470	2ndTri	CS14_3	12	Hindbrain	0.282483	hindbrain	CS14.3_32	14
CS14_3_ACGAGCCGTACAAGTA_14365	1772	170473	2ndTri	CS14_3	12	Hindbrain	0.285375	hindbrain	CS14.3_32	14
CS14_3_ACGAGCCTCTTTAGTC_14382	1229	114384	2ndTri	CS14_3	12	Hindbrain	0.275853	hindbrain	CS14.3_6	14
CS14_3_ACGAGGATCGCGCCAA_14422	1690	199633	2ndTri	CS14_3	12	Hindbrain	0.264018	hindbrain	CS14.3_6	14
CS14_3_ACGATACAGACTACAA_14427	1494	176676	2ndTri	CS14_3	12	Hindbrain	0.313101	hindbrain	CS14.3_6	14
CS14_3_ACGATACAGCTGCCCA_14434	1147	88523.5	2ndTri	CS14_3	12	Hindbrain	0.311532	hindbrain	CS14.3_6	14
CS14_3_ACGATACCAATCGGTT_14449	1558	132838	2ndTri	CS14_3	12	Hindbrain	0.284229	hindbrain	CS14.3_32	14
CS14_3_ACGATACCACCTCGTT_14451	2372	284555	2ndTri	CS14_3	12	Hindbrain	0.285	hindbrain	CS14.3_32	14
CS14_3_ACGATACCATTAACCG_14454	1078	85727.4	2ndTri	CS14_3	12	Hindbrain	0.273716	hindbrain	CS14.3_6	14
CS14_3_ACGATACGTCTGCCAG_14463	1839	235214	2ndTri	CS14_3	12	Hindbrain	0.280363	hindbrain	CS14.3_32	14
CS14_3_ACGATGTAGCTACCGC_14482	1228	107261	2ndTri	CS14_3	12	Hindbrain	0.333364	hindbrain	CS14.3_6	14
CS14_3_ACGATGTGTCATCCCT_14498	980	90742.6	2ndTri	CS14_3	12	Hindbrain	0.295192	hindbrain	CS14.3_6	14
CS14_3_ACGATGTTCGCATGAT_14510	2737	315664	2ndTri	CS14_3	12	Hindbrain	0.320987	hindbrain	CS14.3_17	14
CS14_3_ACGCAGCAGTGTTGAA_14524	919	84117.3	2ndTri	CS14_3	12	Hindbrain	0.288555	hindbrain	CS14.3_6	14
CS14_3_ACGCAGCCACGAAATA_14531	1357	117816	2ndTri	CS14_3	12	Hindbrain	0.278285	hindbrain	CS14.3_6	14
CS14_3_ACGCAGCCATGCGCAC_14538	1509	123232	2ndTri	CS14_3	12	Hindbrain	0.225851	hindbrain	CS14.3_32	14
CS14_3_ACGCAGCGTCCTAGCG_14541	1404	167018	2ndTri	CS14_3	12	Hindbrain	0.249534	hindbrain	CS14.3_6	14
CS14_3_ACGCAGCTCCGAGCCA_14549	2037	210875	2ndTri	CS14_3	12	Hindbrain	0.321558	hindbrain	CS14.3_32	14
CS14_3_ACGCAGCTCGGACAAG_14550	2155	266254	2ndTri	CS14_3	12	Hindbrain	0.255089	hindbrain	CS14.3_15	14
CS14_3_ACGCAGCTCTCTTATG_14551	1536	141610	2ndTri	CS14_3	12	Hindbrain	0.303763	hindbrain	CS14.3_6	14
CS14_3_ACGCCAGAGATATGGT_14557	1296	117169	2ndTri	CS14_3	12	Hindbrain	0.308901	hindbrain	CS14.3_6	14
CS14_3_ACGCCAGAGATGTTAG_14559	993	78007.7	2ndTri	CS14_3	12	Hindbrain	0.341772	hindbrain	CS14.3_6	14
CS14_3_ACGCCAGCAATGAATG_14570	1837	181678	2ndTri	CS14_3	12	Hindbrain	0.290917	hindbrain	CS14.3_32	14
CS14_3_ACGCCAGGTTCACGGC_14587	1371	121627	2ndTri	CS14_3	12	Hindbrain	0.25496	hindbrain	CS14.3_32	14
CS14_3_ACGCCAGTCAGTTGAC_14591	1788	204354	2ndTri	CS14_3	12	Hindbrain	0.256092	hindbrain	CS14.3_32	14
CS14_3_ACGCCAGTCATTCACT_14592	1705	162049	2ndTri	CS14_3	12	Hindbrain	0.257979	hindbrain	CS14.3_32	14
CS14_3_ACGCCAGTCCTCCTAG_14595	1707	185504	2ndTri	CS14_3	12	Hindbrain	0.305655	hindbrain	CS14.3_5	14
CS14_3_ACGCCAGTCGTGGACC_14598	1586	152432	2ndTri	CS14_3	12	Hindbrain	0.270272	hindbrain	CS14.3_6	14
CS14_3_ACGCCAGTCTCGCATC_14599	1807	214057	2ndTri	CS14_3	12	Hindbrain	0.318719	hindbrain	CS14.3_32	14
CS14_3_ACGCCGAAGCTAACAA_14604	1237	123967	2ndTri	CS14_3	12	Hindbrain	0.302305	hindbrain	CS14.3_6	14
CS14_3_ACGCCGACAATGGTCT_14615	1769	173425	2ndTri	CS14_3	12	Hindbrain	0.281517	hindbrain	CS14.3_32	14
CS14_3_ACGCCGACACGAGAGT_14618	1119	91843.8	2ndTri	CS14_3	12	Hindbrain	0.335541	hindbrain	CS14.3_6	14
CS14_3_ACGCCGACAGGCAGTA_14622	1088	74716.5	2ndTri	CS14_3	12	Hindbrain	0.231598	hindbrain	CS14.3_6	14
CS14_3_ACGCCGACAGGGATTG_14623	1155	129567	2ndTri	CS14_3	12	Hindbrain	0.390151	hindbrain	CS14.3_6	14
CS14_3_ACGCCGAGTCGTTGTA_14636	1227	148725	2ndTri	CS14_3	12	Hindbrain	0.275743	hindbrain	CS14.3_6	14
CS14_3_ACGCCGAGTGTGCGTC_14637	2406	245216	2ndTri	CS14_3	12	Hindbrain	0.251667	hindbrain	CS14.3_25	14
CS14_3_ACGCCGAGTTACCGAT_14638	1202	124653	2ndTri	CS14_3	12	Hindbrain	0.302531	hindbrain	CS14.3_6	14
CS14_3_ACGCCGAGTTGCGCAC_14640	1821	222224	2ndTri	CS14_3	12	Hindbrain	0.32729	hindbrain	CS14.3_6	14
CS14_3_ACGGAGAAGACTAAGT_14654	1454	124904	2ndTri	CS14_3	12	Hindbrain	0.285798	hindbrain	CS14.3_6	14
CS14_3_ACGGAGAAGGGCATGT_14660	1109	114136	2ndTri	CS14_3	12	Hindbrain	0.388317	hindbrain	CS14.3_6	14
CS14_3_ACGGAGACAAGAGGCT_14665	1617	147889	2ndTri	CS14_3	12	Hindbrain	0.293805	hindbrain	CS14.3_32	14
CS14_3_ACGGAGACAATGACCT_14669	1482	134448	2ndTri	CS14_3	12	Hindbrain	0.301004	hindbrain	CS14.3_6	14
CS14_3_ACGGAGACAGCAGTTT_14675	1618	191433	2ndTri	CS14_3	12	Hindbrain	0.278085	hindbrain	CS14.3_32	14
CS14_3_ACGGAGACATCCCATC_14677	1295	167364	2ndTri	CS14_3	12	Hindbrain	0.351628	hindbrain	CS14.3_6	14
CS14_3_ACGGAGACATGGATGG_14680	1808	164196	2ndTri	CS14_3	12	Hindbrain	0.263694	hindbrain	CS14.3_32	14
CS14_3_ACGGAGAGTAAGCACG_14682	2622	328953	2ndTri	CS14_3	12	Hindbrain	0.298958	hindbrain	CS14.3_32	14
CS14_3_ACGGAGATCCCAAGAT_14694	1009	101615	2ndTri	CS14_3	12	Hindbrain	0.326442	hindbrain	CS14.3_6	14
CS14_3_ACGGAGATCGCTTAGA_14702	2710	288318	2ndTri	CS14_3	12	Hindbrain	0.247919	hindbrain	CS14.3_17	14
CS14_3_ACGGAGATCGGATGGA_14703	1648	209005	2ndTri	CS14_3	12	Hindbrain	0.294347	hindbrain	CS14.3_32	14
CS14_3_ACGGAGATCGTCTGAA_14706	1028	85325.1	2ndTri	CS14_3	12	Hindbrain	0.260686	hindbrain	CS14.3_6	14
CS14_3_ACGGCCAAGGTACTCT_14720	1275	135025	2ndTri	CS14_3	12	Hindbrain	0.262925	hindbrain	CS14.3_6	14
CS14_3_ACGGCCAAGGTGATTA_14721	2535	268347	2ndTri	CS14_3	12	Hindbrain	0.257089	hindbrain	CS14.3_17	14
CS14_3_ACGGCCATCAAGCCTA_14755	1434	152647	2ndTri	CS14_3	12	Hindbrain	0.275354	hindbrain	CS14.3_6	14
CS14_3_ACGGCCATCATCTGCC_14757	1635	212626	2ndTri	CS14_3	12	Hindbrain	0.275235	hindbrain	CS14.3_6	14
CS14_3_ACGGCCATCCAGAAGG_14758	1917	193500	2ndTri	CS14_3	12	Hindbrain	0.286285	hindbrain	CS14.3_32	14
CS14_3_ACGGCCATCTTGAGGT_14766	1836	217250	2ndTri	CS14_3	12	Hindbrain	0.334141	hindbrain	CS14.3_6	14
CS14_3_ACGGGCTGTTATTCTC_14798	2101	277826	2ndTri	CS14_3	12	Hindbrain	0.254551	hindbrain	CS14.3_32	14
CS14_3_ACGGGCTTCCCTAACC_14804	1528	161647	2ndTri	CS14_3	12	Hindbrain	0.278886	hindbrain	CS14.3_32	14
CS14_3_ACGGGTCAGAGGTTGC_14814	1410	119097	2ndTri	CS14_3	12	Hindbrain	0.2803	hindbrain	CS14.3_6	14
CS14_3_ACGGGTCAGGCCCTCA_14823	2178	207248	2ndTri	CS14_3	12	Hindbrain	0.253673	hindbrain	CS14.3_32	14
CS14_3_ACGGGTCAGTGCTGCC_14825	1458	130659	2ndTri	CS14_3	12	Hindbrain	0.325734	hindbrain	CS14.3_6	14
CS14_3_ACGGGTCCAAAGGCGT_14827	2252	249393	2ndTri	CS14_3	12	Hindbrain	0.314487	hindbrain	CS14.3_32	14
CS14_3_ACGGGTCCAGCGTAAG_14833	1765	205810	2ndTri	CS14_3	12	Hindbrain	0.340348	hindbrain	CS14.3_6	14
CS14_3_ACGGGTCCAGGAATCG_14834	1449	158529	2ndTri	CS14_3	12	Hindbrain	0.285879	hindbrain	CS14.3_32	14
CS14_3_ACGGGTCCATCTGGTA_14835	2388	315325	2ndTri	CS14_3	12	Hindbrain	0.260383	hindbrain	CS14.3_32	14
CS14_3_ACGTCAAAGACAAGCC_14863	2685	344768	2ndTri	CS14_3	12	Hindbrain	0.291157	hindbrain	CS14.3_17	14
CS14_3_ACGTCAACATAACCTG_14880	1066	91743.8	2ndTri	CS14_3	12	Hindbrain	0.267907	hindbrain	CS14.3_6	14
CS14_3_ACGTCAACATTCGACA_14884	1945	216580	2ndTri	CS14_3	12	Hindbrain	0.268591	hindbrain	CS14.3_32	14
CS14_3_ACGTCAAGTAATCACC_14886	1401	161162	2ndTri	CS14_3	12	Hindbrain	0.296349	hindbrain	CS14.3_6	14
CS14_3_ACGTCAAGTCGACTAT_14892	972	74405.5	2ndTri	CS14_3	12	Hindbrain	0.296639	hindbrain	CS14.3_6	14
CS14_3_ACGTCAATCCCGACTT_14902	1239	133955	2ndTri	CS14_3	12	Hindbrain	0.370185	hindbrain	CS14.3_6	14
CS14_3_ACGTCAATCGAGAGCA_14905	955	79586.6	2ndTri	CS14_3	12	Hindbrain	0.344061	hindbrain	CS14.3_6	14
CS14_3_ACTATCTAGCGCTCCA_14911	2398	256781	2ndTri	CS14_3	12	Hindbrain	0.279367	hindbrain	CS14.3_17	14
CS14_3_ACTATCTAGGATGGAA_14913	1184	92762.5	2ndTri	CS14_3	12	Hindbrain	0.288603	hindbrain	CS14.3_6	14
CS14_3_ACTATCTCAGCTCCGA_14924	1217	100158	2ndTri	CS14_3	12	Hindbrain	0.292436	hindbrain	CS14.3_6	14
CS14_3_ACTATCTGTTCGAATC_14941	1277	102757	2ndTri	CS14_3	12	Hindbrain	0.298707	hindbrain	CS14.3_6	14
CS14_3_ACTATCTTCCAAGTAC_14947	1161	134471	2ndTri	CS14_3	12	Hindbrain	0.387409	hindbrain	CS14.3_6	14
CS14_3_ACTATCTTCTTACCGC_14957	1647	146473	2ndTri	CS14_3	12	Hindbrain	0.246963	hindbrain	CS14.3_32	14
CS14_3_ACTGAACAGCGGATCA_14962	1449	185727	2ndTri	CS14_3	12	Hindbrain	0.310923	hindbrain	CS14.3_6	14
CS14_3_ACTGAACAGCTCCCAG_14963	1166	99186.9	2ndTri	CS14_3	12	Hindbrain	0.294987	hindbrain	CS14.3_6	14
CS14_3_ACTGAACAGTCAAGGC_14970	2894	384431	2ndTri	CS14_3	12	Hindbrain	0.288635	hindbrain	CS14.3_17	14
CS14_3_ACTGAACGTTATCCGA_14996	2599	340149	2ndTri	CS14_3	12	Hindbrain	0.246372	hindbrain	CS14.3_17	14
CS14_3_ACTGAACGTTCCGGCA_14997	1760	209780	2ndTri	CS14_3	12	Hindbrain	0.320006	hindbrain	CS14.3_32	14
CS14_3_ACTGAACGTTCGGGCT_14998	2543	265474	2ndTri	CS14_3	12	Hindbrain	0.212183	hindbrain	CS14.3_17	14
CS14_3_ACTGAACTCATCGATG_15007	1239	127668	2ndTri	CS14_3	12	Hindbrain	0.294897	hindbrain	CS14.3_23	14
CS14_3_ACTGAACTCGGAATCT_15016	1771	194678	2ndTri	CS14_3	12	Hindbrain	0.266929	hindbrain	CS14.3_32	14
CS14_3_ACTGAGTAGGAGTCTG_15030	2088	215400	2ndTri	CS14_3	12	Hindbrain	0.283846	hindbrain	CS14.3_32	14
CS14_3_ACTGAGTAGGGATCTG_15033	1766	204357	2ndTri	CS14_3	12	Hindbrain	0.276787	hindbrain	CS14.3_32	14
CS14_3_ACTGAGTCACATGTGT_15042	2265	315263	2ndTri	CS14_3	12	Hindbrain	0.250877	hindbrain	CS14.3_32	14
CS14_3_ACTGAGTTCAGCTCGG_15073	1444	136875	2ndTri	CS14_3	12	Hindbrain	0.278417	hindbrain	CS14.3_32	14
CS14_3_ACTGAGTTCCAGGGCT_15075	1966	193034	2ndTri	CS14_3	12	Hindbrain	0.262445	hindbrain	CS14.3_32	14
CS14_3_ACTGAGTTCTGAAAGA_15080	1188	96920.3	2ndTri	CS14_3	12	Hindbrain	0.327081	hindbrain	CS14.3_6	14
CS14_3_ACTGATGAGAGGTTAT_15084	1911	183331	2ndTri	CS14_3	12	Hindbrain	0.22427	hindbrain	CS14.3_32	14
CS14_3_ACTGATGAGCCACGCT_15086	1530	133709	2ndTri	CS14_3	12	Hindbrain	0.264325	hindbrain	CS14.3_6	14
CS14_3_ACTGATGTCCTACAGA_15118	1458	144595	2ndTri	CS14_3	12	Hindbrain	0.313042	hindbrain	CS14.3_6	14
CS14_3_ACTGCTCAGACTAGGC_15121	1404	123085	2ndTri	CS14_3	12	Hindbrain	0.306823	hindbrain	CS14.3_6	14
CS14_3_ACTGCTCAGTCGTTTG_15127	1170	92488.2	2ndTri	CS14_3	12	Hindbrain	0.281672	hindbrain	CS14.3_6	14
CS14_3_ACTGCTCGTGTTCTTT_15145	1140	118485	2ndTri	CS14_3	12	Hindbrain	0.324344	hindbrain	CS14.3_6	14
CS14_3_ACTGCTCTCGAGCCCA_15152	2325	312786	2ndTri	CS14_3	12	Hindbrain	0.331788	hindbrain	CS14.3_32	14
CS14_3_ACTGTCCAGCTAGTGG_15164	1230	104481	2ndTri	CS14_3	12	Hindbrain	0.367296	hindbrain	CS14.3_32	14
CS14_3_ACTGTCCGTAAATACG_15182	2207	266620	2ndTri	CS14_3	12	Hindbrain	0.2111	hindbrain	CS14.3_32	14
CS14_3_ACTGTCCGTATAAACG_15185	1034	83652	2ndTri	CS14_3	12	Hindbrain	0.326501	hindbrain	CS14.3_6	14
CS14_3_ACTTACTGTCATTAGC_15235	1309	115858	2ndTri	CS14_3	12	Hindbrain	0.323769	hindbrain	CS14.3_6	14
CS14_3_ACTTACTGTCGACTGC_15238	2082	258246	2ndTri	CS14_3	12	Hindbrain	0.318197	hindbrain	CS14.3_32	14
CS14_3_ACTTACTTCAAACGGG_15245	983	96092.6	2ndTri	CS14_3	12	Hindbrain	0.298022	hindbrain	CS14.3_6	14
CS14_3_ACTTACTTCAAAGTAG_15246	2052	189880	2ndTri	CS14_3	12	Hindbrain	0.235171	hindbrain	CS14.3_17	14
CS14_3_ACTTGTTAGAGCTATA_15259	1173	90378.6	2ndTri	CS14_3	12	Hindbrain	0.282986	hindbrain	CS14.3_32	14
CS14_3_ACTTGTTAGAGGTAGA_15260	1325	146927	2ndTri	CS14_3	12	Hindbrain	0.253331	hindbrain	CS14.3_2	14
CS14_3_ACTTGTTAGCTAGTCT_15264	2797	423382	2ndTri	CS14_3	12	Hindbrain	0.257533	hindbrain	CS14.3_17	14
CS14_3_ACTTGTTAGTGGACGT_15272	1034	80048.6	2ndTri	CS14_3	12	Hindbrain	0.278696	hindbrain	CS14.3_6	14
CS14_3_ACTTGTTAGTTAACGA_15274	1507	133806	2ndTri	CS14_3	12	Hindbrain	0.280702	hindbrain	CS14.3_32	14
CS14_3_ACTTGTTCAACACCCG_15275	1517	168067	2ndTri	CS14_3	12	Hindbrain	0.284405	hindbrain	CS14.3_6	14
CS14_3_ACTTGTTCAGCTTAAC_15283	991	76989.2	2ndTri	CS14_3	12	Hindbrain	0.283413	hindbrain	CS14.3_6	14
CS14_3_ACTTGTTCAGGGAGAG_15285	1564	142906	2ndTri	CS14_3	12	Hindbrain	0.346176	hindbrain	CS14.3_6	14
CS14_3_ACTTGTTTCACCCTCA_15300	1350	115162	2ndTri	CS14_3	12	Hindbrain	0.26731	hindbrain	CS14.3_6	14
CS14_3_ACTTGTTTCCTAAGTG_15308	939	75373.7	2ndTri	CS14_3	12	Hindbrain	0.315758	hindbrain	CS14.3_2	14
CS14_3_ACTTGTTTCTTGTATC_15316	1352	150092	2ndTri	CS14_3	12	Hindbrain	0.34034	hindbrain	CS14.3_6	14
CS14_3_ACTTTCAAGTCCAGGA_15323	1229	125829	2ndTri	CS14_3	12	Hindbrain	0.279683	hindbrain	CS14.3_6	14
CS14_3_ACTTTCACAGCGTCCA_15327	3548	569313	2ndTri	CS14_3	12	Hindbrain	0.291225	hindbrain	CS14.3_25	14
CS14_3_ACTTTCAGTAAACACA_15328	1085	87354.7	2ndTri	CS14_3	12	Hindbrain	0.340771	hindbrain	CS14.3_6	14
CS14_3_ACTTTCAGTCGCTTCT_15334	1394	130416	2ndTri	CS14_3	12	Hindbrain	0.32817	hindbrain	CS14.3_6	14
CS14_3_AGAATAGAGCACACAG_15343	1843	174853	2ndTri	CS14_3	12	Hindbrain	0.288941	hindbrain	CS14.3_32	14
CS14_3_AGAATAGAGCCCAACC_15345	948	80927.7	2ndTri	CS14_3	12	Hindbrain	0.354955	hindbrain	CS14.3_6	14
CS14_3_AGAATAGAGTTAAGTG_15351	1611	181992	2ndTri	CS14_3	12	Hindbrain	0.283331	hindbrain	CS14.3_32	14
CS14_3_AGAATAGGTTGCCTCT_15381	1429	158583	2ndTri	CS14_3	12	Hindbrain	0.225333	hindbrain	CS14.3_6	14
CS14_3_AGAATAGTCCTGCTTG_15391	2609	362409	2ndTri	CS14_3	12	Hindbrain	0.241005	hindbrain	CS14.3_17	14
CS14_3_AGACGTTAGTTGAGTA_15415	1025	109950	2ndTri	CS14_3	12	Hindbrain	0.394582	hindbrain	CS14.3_6	14
CS14_3_AGACGTTGTCACAAGG_15435	2405	335753	2ndTri	CS14_3	12	Hindbrain	0.311464	hindbrain	CS14.3_17	14
CS14_3_AGACGTTGTCTGCAAT_15438	1317	134987	2ndTri	CS14_3	12	Hindbrain	0.374653	hindbrain	CS14.3_24	14
CS14_3_AGAGCGACAGTGAGTG_15469	1195	113801	2ndTri	CS14_3	12	Hindbrain	0.334586	hindbrain	CS14.3_6	14
CS14_3_AGAGCTTAGAATCTCC_15499	1220	118759	2ndTri	CS14_3	12	Hindbrain	0.353986	hindbrain	CS14.3_6	14
CS14_3_AGAGCTTAGGGATGGG_15506	2090	286067	2ndTri	CS14_3	12	Hindbrain	0.31977	hindbrain	CS14.3_32	14
CS14_3_AGAGCTTCAAGTACCT_15512	1068	107492	2ndTri	CS14_3	12	Hindbrain	0.331041	hindbrain	CS14.3_6	14
CS14_3_AGAGCTTCACGTCTCT_15516	1222	104465	2ndTri	CS14_3	12	Hindbrain	0.323395	hindbrain	CS14.3_6	14
CS14_3_AGAGCTTGTAGCGATG_15520	1330	116894	2ndTri	CS14_3	12	Hindbrain	0.311906	hindbrain	CS14.3_6	14
CS14_3_AGAGCTTTCATGCTCC_15527	1282	139330	2ndTri	CS14_3	12	Hindbrain	0.298702	hindbrain	CS14.3_6	14
CS14_3_AGAGCTTTCCCGACTT_15529	1911	195326	2ndTri	CS14_3	12	Hindbrain	0.319459	hindbrain	CS14.3_32	14
CS14_3_AGATCTGAGTAGCCGA_15593	1045	79468.2	2ndTri	CS14_3	12	Hindbrain	0.292545	hindbrain	CS14.3_26	14
CS14_3_AGATTGCAGCAGACTG_15635	1858	218187	2ndTri	CS14_3	12	Hindbrain	0.351531	hindbrain	CS14.3_32	14
CS14_3_AGATTGCGTCAAAGAT_15658	1252	97961.2	2ndTri	CS14_3	12	Hindbrain	0.292771	hindbrain	CS14.3_6	14
CS14_3_AGATTGCGTGACAAAT_15664	1594	176577	2ndTri	CS14_3	12	Hindbrain	0.211247	hindbrain	CS14.3_32	14
CS14_3_AGATTGCGTTCCCGAG_15666	2898	471218	2ndTri	CS14_3	12	Hindbrain	0.298684	hindbrain	CS14.3_32	14
CS14_3_AGCAGCCAGCAGATCG_15684	1623	153600	2ndTri	CS14_3	12	Hindbrain	0.313778	hindbrain	CS14.3_6	14
CS14_3_AGCAGCCGTCTTCAAG_15701	1273	115196	2ndTri	CS14_3	12	Hindbrain	0.329406	hindbrain	CS14.3_6	14
CS14_3_AGCAGCCTCACTTATC_15708	1017	85147.9	2ndTri	CS14_3	12	Hindbrain	0.353269	hindbrain	CS14.3_6	14
CS14_3_AGCATACAGCGACGTA_15722	1114	117980	2ndTri	CS14_3	12	Hindbrain	0.291852	hindbrain	CS14.3_6	14
CS14_3_AGCATACAGCGGCTTC_15723	2006	203208	2ndTri	CS14_3	12	Hindbrain	0.292701	hindbrain	CS14.3_32	14
CS14_3_AGCATACAGTGTACCT_15728	1557	158534	2ndTri	CS14_3	12	Hindbrain	0.325606	hindbrain	CS14.3_6	14
CS14_3_AGCATACTCTGGTATG_15766	1214	106492	2ndTri	CS14_3	12	Hindbrain	0.331498	hindbrain	CS14.3_6	14
CS14_3_AGCCTAAAGATCACGG_15769	1635	180357	2ndTri	CS14_3	12	Hindbrain	0.3203	hindbrain	CS14.3_6	14
CS14_3_AGCCTAAAGTAGTGCG_15776	1624	197970	2ndTri	CS14_3	12	Hindbrain	0.297149	hindbrain	CS14.3_27	14
CS14_3_AGCCTAACAAACGCGA_15779	1103	86061.2	2ndTri	CS14_3	12	Hindbrain	0.321307	hindbrain	CS14.3_6	14
CS14_3_AGCCTAACAGCTGCTG_15787	1596	200397	2ndTri	CS14_3	12	Hindbrain	0.323696	hindbrain	CS14.3_6	14
CS14_3_AGCGGTCAGGCAAAGA_15836	1591	170290	2ndTri	CS14_3	12	Hindbrain	0.332294	hindbrain	CS14.3_6	14
CS14_3_AGCGTATAGCCATCGC_15880	2708	375581	2ndTri	CS14_3	12	Hindbrain	0.299216	hindbrain	CS14.3_17	14
CS14_3_AGCGTATAGGGAACGG_15886	1261	145645	2ndTri	CS14_3	12	Hindbrain	0.272925	hindbrain	CS14.3_6	14
CS14_3_AGCGTATGTCCGTTAA_15905	1198	133079	2ndTri	CS14_3	12	Hindbrain	0.350677	hindbrain	CS14.3_6	14
CS14_3_AGCGTCGAGTGTACCT_15930	1427	121648	2ndTri	CS14_3	12	Hindbrain	0.30019	hindbrain	CS14.3_32	14
CS14_3_AGCGTCGCACAGGCCT_15932	2188	266100	2ndTri	CS14_3	12	Hindbrain	0.335242	hindbrain	CS14.3_4	14
CS14_3_AGCGTCGGTTCGCTAA_15953	1454	173315	2ndTri	CS14_3	12	Hindbrain	0.281401	hindbrain	CS14.3_6	14
CS14_3_AGCTCCTAGATGCGAC_15961	1423	133382	2ndTri	CS14_3	12	Hindbrain	0.268896	hindbrain	CS14.3_12	14
CS14_3_AGCTCTCAGGAACTGC_16017	2836	331896	2ndTri	CS14_3	12	Hindbrain	0.300407	hindbrain	CS14.3_17	14
CS14_3_AGCTCTCAGTCCATAC_16020	1006	102234	2ndTri	CS14_3	12	Hindbrain	0.353198	hindbrain	CS14.3_6	14
CS14_3_AGCTCTCCAGGTCCAC_16027	1301	115273	2ndTri	CS14_3	12	Hindbrain	0.298496	hindbrain	CS14.3_6	14
CS14_3_AGCTCTCCATGCGCAC_16030	1439	137864	2ndTri	CS14_3	12	Hindbrain	0.271514	hindbrain	CS14.3_6	14
CS14_3_AGCTCTCTCACAATGC_16040	3841	521067	2ndTri	CS14_3	12	Hindbrain	0.267874	hindbrain	CS14.3_17	14
CS14_3_AGCTTGAAGAAACGCC_16051	1550	148999	2ndTri	CS14_3	12	Hindbrain	0.286482	hindbrain	CS14.3_6	14
CS14_3_AGCTTGAAGCACCGTC_16054	2912	392705	2ndTri	CS14_3	12	Hindbrain	0.289394	hindbrain	CS14.3_17	14
CS14_3_AGCTTGAGTCAGGACA_16075	1336	119111	2ndTri	CS14_3	12	Hindbrain	0.315383	hindbrain	CS14.3_6	14
CS14_3_AGCTTGATCAACACTG_16087	1310	152142	2ndTri	CS14_3	12	Hindbrain	0.336881	hindbrain	CS14.3_6	14
CS14_3_AGGCCACAGGCCCGTT_16103	1142	93321.7	2ndTri	CS14_3	12	Hindbrain	0.299285	hindbrain	CS14.3_6	14
CS14_3_AGGCCACAGTGGGCTA_16110	2167	280667	2ndTri	CS14_3	12	Hindbrain	0.271466	hindbrain	CS14.3_32	14
CS14_3_AGGCCACCAAGCCGCT_16112	2199	215207	2ndTri	CS14_3	12	Hindbrain	0.268901	hindbrain	CS14.3_32	14
CS14_3_AGGCCACCAAGCGTAG_16114	1251	101537	2ndTri	CS14_3	12	Hindbrain	0.323706	hindbrain	CS14.3_6	14
CS14_3_AGGCCACCAAGGGTCA_16115	1695	209460	2ndTri	CS14_3	12	Hindbrain	0.294301	hindbrain	CS14.3_32	14
CS14_3_AGGCCACCACCCATTC_16120	1247	102489	2ndTri	CS14_3	12	Hindbrain	0.27531	hindbrain	CS14.3_6	14
CS14_3_AGGCCGTAGTGTGAAT_16154	1436	154730	2ndTri	CS14_3	12	Hindbrain	0.303873	hindbrain	CS14.3_6	14
CS14_3_AGGCCGTAGTTGTCGT_16157	1556	142629	2ndTri	CS14_3	12	Hindbrain	0.296238	hindbrain	CS14.3_32	14
CS14_3_AGGCCGTGTAAATGTG_16166	1210	100357	2ndTri	CS14_3	12	Hindbrain	0.301881	hindbrain	CS14.3_6	14
CS14_3_AGGCCGTTCCCTCTTT_16183	2800	309921	2ndTri	CS14_3	12	Hindbrain	0.299091	hindbrain	CS14.3_32	14
CS14_3_AGGCCGTTCGACCAGC_16185	2734	327519	2ndTri	CS14_3	12	Hindbrain	0.260178	hindbrain	CS14.3_34	14
CS14_3_AGGCCGTTCTAACTGG_16189	1412	116973	2ndTri	CS14_3	12	Hindbrain	0.291029	hindbrain	CS14.3_32	14
CS14_3_AGGCCGTTCTGGCGAC_16191	1397	122690	2ndTri	CS14_3	12	Hindbrain	0.327781	hindbrain	CS14.3_6	14
CS14_3_AGGGAGTAGACAATAC_16192	1897	202843	2ndTri	CS14_3	12	Hindbrain	0.314607	hindbrain	CS14.3_32	14
CS14_3_AGGGAGTAGATGAGAG_16193	1708	202829	2ndTri	CS14_3	12	Hindbrain	0.285504	hindbrain	CS14.3_6	14
CS14_3_AGGGAGTAGTTAGCGG_16202	2084	220838	2ndTri	CS14_3	12	Hindbrain	0.330241	hindbrain	CS14.3_32	14
CS14_3_AGGGAGTGTATGGTTC_16215	987	73440	2ndTri	CS14_3	12	Hindbrain	0.280322	hindbrain	CS14.3_6	14
CS14_3_AGGGATGGTGTCCTCT_16266	1496	168703	2ndTri	CS14_3	12	Hindbrain	0.245927	hindbrain	CS14.3_6	14
CS14_3_AGGGATGTCGGCTTGG_16280	1994	192515	2ndTri	CS14_3	12	Hindbrain	0.268355	hindbrain	CS14.3_32	14
CS14_3_AGGGTGACATGCCTTC_16304	2007	216701	2ndTri	CS14_3	12	Hindbrain	0.28358	hindbrain	CS14.3_32	14
CS14_3_AGGGTGAGTACGCACC_16307	1702	202174	2ndTri	CS14_3	12	Hindbrain	0.340567	hindbrain	CS14.3_32	14
CS14_3_AGGTCATAGACGCAAC_16336	2088	197666	2ndTri	CS14_3	12	Hindbrain	0.247616	hindbrain	CS14.3_17	14
CS14_3_AGGTCATAGTGCGATG_16347	1067	88896.7	2ndTri	CS14_3	12	Hindbrain	0.292308	hindbrain	CS14.3_6	14
CS14_3_AGGTCATGTCGCGGTT_16374	1667	199961	2ndTri	CS14_3	12	Hindbrain	0.234865	hindbrain	CS14.3_27	14
CS14_3_AGGTCATGTTTGTTTC_16384	1265	103829	2ndTri	CS14_3	12	Hindbrain	0.271729	hindbrain	CS14.3_23	14
CS14_3_AGGTCATTCCGAACGC_16388	2515	289227	2ndTri	CS14_3	12	Hindbrain	0.310312	hindbrain	CS14.3_32	14
CS14_3_AGGTCCGAGACCGGAT_16398	1130	108223	2ndTri	CS14_3	12	Hindbrain	0.270336	hindbrain	CS14.3_6	14
CS14_3_AGGTCCGGTACAAGTA_16424	1145	137751	2ndTri	CS14_3	12	Hindbrain	0.416972	hindbrain	CS14.3_6	14
CS14_3_AGGTCCGGTGAAAGAG_16429	995	78465.9	2ndTri	CS14_3	12	Hindbrain	0.317417	hindbrain	CS14.3_6	14
CS14_3_AGTAGTCAGAGCTATA_16445	1371	164818	2ndTri	CS14_3	12	Hindbrain	0.347362	hindbrain	CS14.3_6	14
CS14_3_AGTAGTCGTCGTTGTA_16464	1122	108720	2ndTri	CS14_3	12	Hindbrain	0.303253	hindbrain	CS14.3_6	14
CS14_3_AGTCTTTCAATCGAAA_16498	1593	136233	2ndTri	CS14_3	12	Hindbrain	0.300649	hindbrain	CS14.3_6	14
CS14_3_AGTCTTTCAGATCTGT_16502	1085	94365	2ndTri	CS14_3	12	Hindbrain	0.349789	hindbrain	CS14.3_6	14
CS14_3_AGTCTTTTCAGTTTGG_16520	1281	105858	2ndTri	CS14_3	12	Hindbrain	0.308969	hindbrain	CS14.3_6	14
CS14_3_AGTGAGGAGCTAGTTC_16536	1352	132563	2ndTri	CS14_3	12	Hindbrain	0.274359	hindbrain	CS14.3_6	14
CS14_3_AGTGAGGCACCGATAT_16545	1419	142220	2ndTri	CS14_3	12	Hindbrain	0.257306	hindbrain	CS14.3_32	14
CS14_3_AGTGAGGCACCTATCC_16546	1613	183024	2ndTri	CS14_3	12	Hindbrain	0.313194	hindbrain	CS14.3_6	14
CS14_3_AGTGAGGCATGGGAAC_16550	975	74852.4	2ndTri	CS14_3	12	Hindbrain	0.28672	hindbrain	CS14.3_6	14
CS14_3_AGTGAGGTCATAAAGG_16571	1230	100414	2ndTri	CS14_3	12	Hindbrain	0.307021	hindbrain	CS14.3_6	14
CS14_3_AGTGGGAAGCCTATGT_16582	1413	136148	2ndTri	CS14_3	12	Hindbrain	0.357809	hindbrain	CS14.3_27	14
CS14_3_AGTGGGACAGAAGCAC_16597	1098	103101	2ndTri	CS14_3	12	Hindbrain	0.337245	hindbrain	CS14.3_6	14
CS14_3_AGTGGGACATTCTTAC_16601	1227	138077	2ndTri	CS14_3	12	Hindbrain	0.299821	hindbrain	CS14.3_6	14
CS14_3_AGTGGGATCCTCGCAT_16620	1462	206003	2ndTri	CS14_3	12	Hindbrain	0.23602	hindbrain	CS14.3_6	14
CS14_3_AGTGGGATCGAGAGCA_16621	1209	106247	2ndTri	CS14_3	12	Hindbrain	0.333475	hindbrain	CS14.3_6	14
CS14_3_AGTGTCATCAACACCA_16665	2050	244885	2ndTri	CS14_3	12	Hindbrain	0.284563	hindbrain	CS14.3_32	14
CS14_3_AGTGTCATCCCAAGTA_16671	1582	148182	2ndTri	CS14_3	12	Hindbrain	0.303452	hindbrain	CS14.3_32	14
CS14_3_AGTTGGTAGACTTGAA_16676	1101	95312.8	2ndTri	CS14_3	12	Hindbrain	0.228151	hindbrain	CS14.3_6	14
CS14_3_AGTTGGTAGCAGCGTA_16679	1143	92530.8	2ndTri	CS14_3	12	Hindbrain	0.301247	hindbrain	CS14.3_6	14
CS14_3_AGTTGGTCACAGTCGC_16685	1100	128552	2ndTri	CS14_3	12	Hindbrain	0.346494	hindbrain	CS14.3_6	14
CS14_3_AGTTGGTCACGAGGTA_16686	1106	89226.9	2ndTri	CS14_3	12	Hindbrain	0.305471	hindbrain	CS14.3_6	14
CS14_3_AGTTGGTTCACCAGGC_16705	1221	105130	2ndTri	CS14_3	12	Hindbrain	0.297006	hindbrain	CS14.3_6	14
CS14_3_ATAAGAGAGACCGGAT_16756	1111	118224	2ndTri	CS14_3	12	Hindbrain	0.338063	hindbrain	CS14.3_6	14
CS14_3_ATAAGAGCACACATGT_16764	1087	85434.1	2ndTri	CS14_3	12	Hindbrain	0.294897	hindbrain	CS14.3_6	14
CS14_3_ATAAGAGCAGAGTGTG_16767	2465	325142	2ndTri	CS14_3	12	Hindbrain	0.275593	hindbrain	CS14.3_32	14
CS14_3_ATAAGAGGTAAACGCG_16775	1333	123275	2ndTri	CS14_3	12	Hindbrain	0.185788	hindbrain	CS14.3_32	14
CS14_3_ATAAGAGGTCGCTTCT_16779	1038	80513.8	2ndTri	CS14_3	12	Hindbrain	0.271643	hindbrain	CS14.3_32	14
CS14_3_ATAAGAGGTCTGCAAT_16783	1143	87468.5	2ndTri	CS14_3	12	Hindbrain	0.264256	hindbrain	CS14.3_23	14
CS14_3_ATAAGAGGTCTTGATG_16784	1163	120371	2ndTri	CS14_3	12	Hindbrain	0.354812	hindbrain	CS14.3_6	14
CS14_3_ATAGACCAGCTACCTA_16797	1146	107249	2ndTri	CS14_3	12	Hindbrain	0.295482	hindbrain	CS14.3_6	14
CS14_3_ATAGACCAGGCGACAT_16799	1666	190580	2ndTri	CS14_3	12	Hindbrain	0.255778	hindbrain	CS14.3_6	14
CS14_3_ATAGACCGTGTAAGTA_16825	1286	134111	2ndTri	CS14_3	12	Hindbrain	0.330199	hindbrain	CS14.3_6	14
CS14_3_ATCACGAAGAAGGGTA_16846	1117	90685.9	2ndTri	CS14_3	12	Hindbrain	0.286352	hindbrain	CS14.3_6	14
CS14_3_ATCACGAAGACCCACC_16847	2483	339393	2ndTri	CS14_3	12	Hindbrain	0.280922	hindbrain	CS14.3_32	14
CS14_3_ATCACGAAGCCAGTAG_16850	957	70533.4	2ndTri	CS14_3	12	Hindbrain	0.314013	hindbrain	CS14.3_32	14
CS14_3_ATCACGACAATGCCAT_16858	1195	133898	2ndTri	CS14_3	12	Hindbrain	0.27442	hindbrain	CS14.3_6	14
CS14_3_ATCATCTAGACAGGCT_16890	1276	170455	2ndTri	CS14_3	12	Hindbrain	0.37958	hindbrain	CS14.3_6	14
CS14_3_ATCATCTAGCCCAGCT_16892	1145	126509	2ndTri	CS14_3	12	Hindbrain	0.373425	hindbrain	CS14.3_6	14
CS14_3_ATCATCTCACCATGTA_16899	1174	127004	2ndTri	CS14_3	12	Hindbrain	0.344795	hindbrain	CS14.3_6	14
CS14_3_ATCATCTCATCGGAAG_16902	1771	172840	2ndTri	CS14_3	12	Hindbrain	0.291246	hindbrain	CS14.3_6	14
CS14_3_ATCATCTTCCTGCAGG_16922	1053	105219	2ndTri	CS14_3	12	Hindbrain	0.320599	hindbrain	CS14.3_6	14
CS14_3_ATCATCTTCTGTTGAG_16933	1192	123428	2ndTri	CS14_3	12	Hindbrain	0.360689	hindbrain	CS14.3_6	14
CS14_3_ATCATCTTCTTGCCGT_16934	2008	184907	2ndTri	CS14_3	12	Hindbrain	0.252273	hindbrain	CS14.3_32	14
CS14_3_ATCATGGAGTTGCAGG_16946	1326	159365	2ndTri	CS14_3	12	Hindbrain	0.26733	hindbrain	CS14.3_6	14
CS14_3_ATCATGGTCTCCAACC_16975	2297	251379	2ndTri	CS14_3	12	Hindbrain	0.281012	hindbrain	CS14.3_32	14
CS14_3_ATCCACCCATCGGGTC_16999	2154	221344	2ndTri	CS14_3	12	Hindbrain	0.297513	hindbrain	CS14.3_32	14
CS14_3_ATCCACCGTGCTGTAT_17009	1134	100113	2ndTri	CS14_3	12	Hindbrain	0.255132	hindbrain	CS14.3_6	14
CS14_3_ATCCACCGTTGCGTTA_17012	1325	112600	2ndTri	CS14_3	12	Hindbrain	0.295317	hindbrain	CS14.3_6	14
CS14_3_ATCCACCTCCGAACGC_17018	1969	189881	2ndTri	CS14_3	12	Hindbrain	0.276792	hindbrain	CS14.3_32	14
CS14_3_ATCCACCTCGAGAACG_17020	1408	131547	2ndTri	CS14_3	12	Hindbrain	0.272432	hindbrain	CS14.3_6	14
CS14_3_ATCCGAAAGCGCTTAT_17031	1189	98183.2	2ndTri	CS14_3	12	Hindbrain	0.2835	hindbrain	CS14.3_6	14
CS14_3_ATCCGAAAGCTAGGCA_17032	1484	156029	2ndTri	CS14_3	12	Hindbrain	0.273063	hindbrain	CS14.3_6	14
CS14_3_ATCCGAAAGTGGACGT_17040	1410	119163	2ndTri	CS14_3	12	Hindbrain	0.292407	hindbrain	CS14.3_6	14
CS14_3_ATCCGAACAATTGCTG_17046	1808	173049	2ndTri	CS14_3	12	Hindbrain	0.260487	hindbrain	CS14.3_32	14
CS14_3_ATCCGAACACTAAGTC_17051	1559	140231	2ndTri	CS14_3	12	Hindbrain	0.328736	hindbrain	CS14.3_32	14
CS14_3_ATCCGAAGTCATATGC_17066	2667	308797	2ndTri	CS14_3	12	Hindbrain	0.30898	hindbrain	CS14.3_17	14
CS14_3_ATCCGAATCGATAGAA_17080	1221	132874	2ndTri	CS14_3	12	Hindbrain	0.317515	hindbrain	CS14.3_26	14
CS14_3_ATCCGAATCGTTTGCC_17083	1169	106840	2ndTri	CS14_3	12	Hindbrain	0.368626	hindbrain	CS14.3_6	14
CS14_3_ATCCGAATCTCGCTTG_17084	1149	104565	2ndTri	CS14_3	12	Hindbrain	0.225221	hindbrain	CS14.3_6	14
CS14_3_ATCGAGTAGCACCGCT_17091	1083	100231	2ndTri	CS14_3	12	Hindbrain	0.257137	hindbrain	CS14.3_6	14
CS14_3_ATCGAGTAGCCTTGAT_17093	1542	188465	2ndTri	CS14_3	12	Hindbrain	0.313888	hindbrain	CS14.3_32	14
CS14_3_ATCGAGTCAACACGCC_17095	1663	183978	2ndTri	CS14_3	12	Hindbrain	0.296311	hindbrain	CS14.3_6	14
CS14_3_ATCGAGTCATATGCTG_17100	954	74925.3	2ndTri	CS14_3	12	Hindbrain	0.340374	hindbrain	CS14.3_6	14
CS14_3_ATCGAGTGTAGCCTAT_17105	1360	103249	2ndTri	CS14_3	12	Hindbrain	0.221176	hindbrain	CS14.3_32	14
CS14_3_ATCGAGTTCATAGCAC_17115	1522	130250	2ndTri	CS14_3	12	Hindbrain	0.244964	hindbrain	CS14.3_32	14
CS14_3_ATCGAGTTCCTCAACC_17120	1256	99772.9	2ndTri	CS14_3	12	Hindbrain	0.272666	hindbrain	CS14.3_6	14
CS14_3_ATCTACTAGAAGGACA_17122	1526	131047	2ndTri	CS14_3	12	Hindbrain	0.270036	hindbrain	CS14.3_32	14
CS14_3_ATCTACTCAATAAGCA_17132	3089	473617	2ndTri	CS14_3	12	Hindbrain	0.291249	hindbrain	CS14.3_17	14
CS14_3_ATCTACTCATATACCG_17137	1006	86122	2ndTri	CS14_3	12	Hindbrain	0.337417	hindbrain	CS14.3_6	14
CS14_3_ATCTACTCATCTGGTA_17140	1195	120645	2ndTri	CS14_3	12	Hindbrain	0.301872	hindbrain	CS14.3_6	14
CS14_3_ATCTACTGTCATATGC_17148	1300	110972	2ndTri	CS14_3	12	Hindbrain	0.330694	hindbrain	CS14.3_32	14
CS14_3_ATCTACTGTCCGAACC_17150	1440	135221	2ndTri	CS14_3	12	Hindbrain	0.32156	hindbrain	CS14.3_6	14
CS14_3_ATCTACTGTCGGCACT_17152	1312	107693	2ndTri	CS14_3	12	Hindbrain	0.311374	hindbrain	CS14.3_32	14
CS14_3_ATCTACTTCAGGCCCA_17158	981	106176	2ndTri	CS14_3	12	Hindbrain	0.325103	hindbrain	CS14.3_6	14
CS14_3_ATCTACTTCTGCCCTA_17164	1920	234484	2ndTri	CS14_3	12	Hindbrain	0.337173	hindbrain	CS14.3_6	14
CS14_3_ATCTGCCAGACGCACA_17168	1314	111874	2ndTri	CS14_3	12	Hindbrain	0.225348	hindbrain	CS14.3_6	14
CS14_3_ATCTGCCGTTCGCGAC_17199	1797	228622	2ndTri	CS14_3	12	Hindbrain	0.307009	hindbrain	CS14.3_27	14
CS14_3_ATCTGCCTCTGTCTAT_17209	1166	119653	2ndTri	CS14_3	12	Hindbrain	0.317046	hindbrain	CS14.3_23	14
CS14_3_ATGAGGGAGATATACG_17214	1988	261120	2ndTri	CS14_3	12	Hindbrain	0.330358	hindbrain	CS14.3_6	14
CS14_3_ATGAGGGAGCCCAGCT_17218	1218	127412	2ndTri	CS14_3	12	Hindbrain	0.289878	hindbrain	CS14.3_6	14
CS14_3_ATGAGGGCACAAGACG_17229	1173	114511	2ndTri	CS14_3	12	Hindbrain	0.25934	hindbrain	CS14.3_6	14
CS14_3_ATGAGGGCACAGCCCA_17230	1211	92262.9	2ndTri	CS14_3	12	Hindbrain	0.306787	hindbrain	CS14.3_6	14
CS14_3_ATGCGATGTTCCGTCT_17288	1442	129434	2ndTri	CS14_3	12	Hindbrain	0.321701	hindbrain	CS14.3_32	14
CS14_3_ATGCGATTCCCTTGTG_17298	2246	278631	2ndTri	CS14_3	12	Hindbrain	0.264769	hindbrain	CS14.3_32	14
CS14_3_ATGGGAGAGCCGCCTA_17305	1440	118607	2ndTri	CS14_3	12	Hindbrain	0.271855	hindbrain	CS14.3_12	14
CS14_3_ATGGGAGCAATCACAC_17317	2001	234971	2ndTri	CS14_3	12	Hindbrain	0.296771	hindbrain	CS14.3_32	14
CS14_3_ATGGGAGCACAAGCCC_17318	1249	105815	2ndTri	CS14_3	12	Hindbrain	0.2861	hindbrain	CS14.3_6	14
CS14_3_ATGGGAGGTCCGAGTC_17331	1650	163882	2ndTri	CS14_3	12	Hindbrain	0.321834	hindbrain	CS14.3_32	14
CS14_3_ATGGGAGTCGGTCTAA_17348	1101	124267	2ndTri	CS14_3	12	Hindbrain	0.37134	hindbrain	CS14.3_6	14
CS14_3_ATGTGTGAGGAGTACC_17356	996	93893.2	2ndTri	CS14_3	12	Hindbrain	0.238613	hindbrain	CS14.3_6	14
CS14_3_ATGTGTGAGGTGATTA_17359	1228	96687.9	2ndTri	CS14_3	12	Hindbrain	0.271641	hindbrain	CS14.3_6	14
CS14_3_ATGTGTGAGTATGACA_17361	2066	252885	2ndTri	CS14_3	12	Hindbrain	0.304836	hindbrain	CS14.3_32	14
CS14_3_ATGTGTGCAAGGTTTC_17365	1899	240635	2ndTri	CS14_3	12	Hindbrain	0.290836	hindbrain	CS14.3_6	14
CS14_3_ATGTGTGCAATCCAAC_17366	1093	90111.9	2ndTri	CS14_3	12	Hindbrain	0.346699	hindbrain	CS14.3_6	14
CS14_3_ATGTGTGTCATCATTC_17391	1623	175745	2ndTri	CS14_3	12	Hindbrain	0.318336	hindbrain	CS14.3_32	14
CS14_3_ATGTGTGTCGGAATCT_17393	1192	121155	2ndTri	CS14_3	12	Hindbrain	0.284681	hindbrain	CS14.3_6	14
CS14_3_ATGTGTGTCTTGACGA_17394	1120	96797.1	2ndTri	CS14_3	12	Hindbrain	0.324858	hindbrain	CS14.3_6	14
CS14_3_ATTACTCAGCTCCTCT_17404	1845	222773	2ndTri	CS14_3	12	Hindbrain	0.278465	hindbrain	CS14.3_32	14
CS14_3_ATTACTCAGGAGTTTA_17407	2518	271847	2ndTri	CS14_3	12	Hindbrain	0.275858	hindbrain	CS14.3_13	14
CS14_3_ATTACTCAGTTGAGAT_17419	1348	140318	2ndTri	CS14_3	12	Hindbrain	0.217074	hindbrain	CS14.3_32	14
CS14_3_ATTACTCCAGCTGTGC_17428	1645	139213	2ndTri	CS14_3	12	Hindbrain	0.268375	hindbrain	CS14.3_32	14
CS14_3_ATTACTCGTACCGGCT_17432	992	103894	2ndTri	CS14_3	12	Hindbrain	0.387661	hindbrain	CS14.3_6	14
CS14_3_ATTATCCAGAGCCCAA_17448	978	79891.1	2ndTri	CS14_3	12	Hindbrain	0.346986	hindbrain	CS14.3_6	14
CS14_3_ATTATCCAGGTCATCT_17458	1427	151253	2ndTri	CS14_3	12	Hindbrain	0.266014	hindbrain	CS14.3_32	14
CS14_3_ATTATCCCATTTGCCC_17472	1552	135150	2ndTri	CS14_3	12	Hindbrain	0.278916	hindbrain	CS14.3_6	14
CS14_3_ATTATCCGTAGCCTAT_17475	1153	103552	2ndTri	CS14_3	12	Hindbrain	0.22433	hindbrain	CS14.3_6	14
CS14_3_ATTATCCGTCTACCTC_17478	1070	85034.2	2ndTri	CS14_3	12	Hindbrain	0.309596	hindbrain	CS14.3_6	14
CS14_3_ATTATCCTCCACGCAG_17488	1919	250116	2ndTri	CS14_3	12	Hindbrain	0.283088	hindbrain	CS14.3_32	14
CS14_3_ATTCTACAGTGGAGAA_17502	1576	141322	2ndTri	CS14_3	12	Hindbrain	0.262871	hindbrain	CS14.3_32	14
CS14_3_ATTCTACCAAATTGCC_17503	1215	129946	2ndTri	CS14_3	12	Hindbrain	0.278877	hindbrain	CS14.3_6	14
CS14_3_ATTCTACGTCACCCAG_17515	1892	183915	2ndTri	CS14_3	12	Hindbrain	0.301478	hindbrain	CS14.3_32	14
CS14_3_ATTCTACGTCGAACAG_17517	1035	91355.7	2ndTri	CS14_3	12	Hindbrain	0.332517	hindbrain	CS14.3_6	14
CS14_3_ATTCTACTCTGTCAAG_17531	1936	234779	2ndTri	CS14_3	12	Hindbrain	0.343386	hindbrain	CS14.3_32	14
CS14_3_ATTGGACAGTGACATA_17544	2184	281872	2ndTri	CS14_3	12	Hindbrain	0.289556	hindbrain	CS14.3_32	14
CS14_3_ATTGGACCAGTCTTCC_17551	1390	138735	2ndTri	CS14_3	12	Hindbrain	0.263536	hindbrain	CS14.3_17	14
CS14_3_ATTGGACGTGGTAACG_17563	1313	132022	2ndTri	CS14_3	12	Hindbrain	0.270614	hindbrain	CS14.3_6	14
CS14_3_ATTGGACGTTCTGTTT_17566	1160	111078	2ndTri	CS14_3	12	Hindbrain	0.286916	hindbrain	CS14.3_6	14
CS14_3_ATTGGACTCCCACTTG_17574	2026	259093	2ndTri	CS14_3	12	Hindbrain	0.281881	hindbrain	CS14.3_32	14
CS14_3_ATTGGTGAGCGTAATA_17584	1098	88306.3	2ndTri	CS14_3	12	Hindbrain	0.252776	hindbrain	CS14.3_6	14
CS14_3_ATTGGTGCAGGGCATA_17595	1277	103708	2ndTri	CS14_3	12	Hindbrain	0.298936	hindbrain	CS14.3_32	14
CS14_3_ATTGGTGGTTGCGTTA_17610	1269	112563	2ndTri	CS14_3	12	Hindbrain	0.279783	hindbrain	CS14.3_6	14
CS14_3_ATTGGTGTCCCATTTA_17619	1135	99566.8	2ndTri	CS14_3	12	Hindbrain	0.23662	hindbrain	CS14.3_6	14
CS14_3_ATTTCTGAGATCGGGT_17626	3330	532769	2ndTri	CS14_3	12	Hindbrain	0.332583	hindbrain	CS14.3_17	14
CS14_3_ATTTCTGAGTACGCGA_17632	1089	110925	2ndTri	CS14_3	12	Hindbrain	0.314534	hindbrain	CS14.3_6	14
CS14_3_ATTTCTGCATGAACCT_17643	1086	110125	2ndTri	CS14_3	12	Hindbrain	0.360518	hindbrain	CS14.3_6	14
CS14_3_ATTTCTGGTCAGATAA_17649	1606	145562	2ndTri	CS14_3	12	Hindbrain	0.311854	hindbrain	CS14.3_6	14
CS14_3_ATTTCTGTCCGTAGTA_17664	2264	210341	2ndTri	CS14_3	12	Hindbrain	0.266594	hindbrain	CS14.3_17	14
CS14_3_CAACCAAAGCGGCTTC_17676	1654	183233	2ndTri	CS14_3	12	Hindbrain	0.26034	hindbrain	CS14.3_32	14
CS14_3_CAACCAATCCTTCAAT_17716	1795	152966	2ndTri	CS14_3	12	Hindbrain	0.255738	hindbrain	CS14.3_17	14
CS14_3_CAACCAATCGCTAGCG_17718	1763	166070	2ndTri	CS14_3	12	Hindbrain	0.284146	hindbrain	CS14.3_32	14
CS14_3_CAACCTCAGACAGAGA_17723	1941	221446	2ndTri	CS14_3	12	Hindbrain	0.242553	hindbrain	CS14.3_32	14
CS14_3_CAACCTCGTCGGATCC_17749	1117	117433	2ndTri	CS14_3	12	Hindbrain	0.353264	hindbrain	CS14.3_6	14
CS14_3_CAACCTCGTGATGCCC_17752	1991	204635	2ndTri	CS14_3	12	Hindbrain	0.280302	hindbrain	CS14.3_32	14
CS14_3_CAACTAGAGCCAGTAG_17768	1131	103744	2ndTri	CS14_3	12	Hindbrain	0.2616	hindbrain	CS14.3_6	14
CS14_3_CAACTAGAGGGATGGG_17774	1045	79737.4	2ndTri	CS14_3	12	Hindbrain	0.282376	hindbrain	CS14.3_6	14
CS14_3_CAACTAGAGTGCGATG_17776	1535	145776	2ndTri	CS14_3	12	Hindbrain	0.320392	hindbrain	CS14.3_6	14
CS14_3_CAACTAGCACGTTGGC_17782	1511	184526	2ndTri	CS14_3	12	Hindbrain	0.318496	hindbrain	CS14.3_6	14
CS14_3_CAACTAGGTACCGGCT_17791	2062	206508	2ndTri	CS14_3	12	Hindbrain	0.272113	hindbrain	CS14.3_32	14
CS14_3_CAACTAGGTGAGGGAG_17793	1353	116602	2ndTri	CS14_3	12	Hindbrain	0.274495	hindbrain	CS14.3_6	14
CS14_3_CAACTAGTCCCTAACC_17803	2458	309750	2ndTri	CS14_3	12	Hindbrain	0.258881	hindbrain	CS14.3_17	14
CS14_3_CAACTAGTCGATCCCT_17805	1000	98913.9	2ndTri	CS14_3	12	Hindbrain	0.273159	hindbrain	CS14.3_6	14
CS14_3_CAACTAGTCGGTTCGG_17807	1407	147281	2ndTri	CS14_3	12	Hindbrain	0.289478	hindbrain	CS14.3_32	14
CS14_3_CAAGAAACAAGCTGAG_17826	2278	221711	2ndTri	CS14_3	12	Hindbrain	0.262155	hindbrain	CS14.3_17	14
CS14_3_CAAGAAACACAGACTT_17831	1606	167490	2ndTri	CS14_3	12	Hindbrain	0.19964	hindbrain	CS14.3_32	14
CS14_3_CAAGAAACAGACACTT_17832	1476	126862	2ndTri	CS14_3	12	Hindbrain	0.280487	hindbrain	CS14.3_32	14
CS14_3_CAAGAAACATAACCTG_17834	1541	136992	2ndTri	CS14_3	12	Hindbrain	0.250833	hindbrain	CS14.3_32	14
CS14_3_CAAGAAATCTAACTGG_17852	3830	528497	2ndTri	CS14_3	12	Hindbrain	0.283236	hindbrain	CS14.3_13	14
CS14_3_CAAGATCCAGCAGTTT_17876	1656	193027	2ndTri	CS14_3	12	Hindbrain	0.312037	hindbrain	CS14.3_6	14
CS14_3_CAAGGCCAGCTAGTTC_17904	1697	178297	2ndTri	CS14_3	12	Hindbrain	0.310208	hindbrain	CS14.3_32	14
CS14_3_CAAGGCCCAGCTGGCT_17916	2066	188005	2ndTri	CS14_3	12	Hindbrain	0.267856	hindbrain	CS14.3_17	14
CS14_3_CAAGGCCGTTGTCGCG_17929	1506	141203	2ndTri	CS14_3	12	Hindbrain	0.319795	hindbrain	CS14.3_6	14
CS14_3_CAAGTTGCATTTCAGG_17957	1490	130099	2ndTri	CS14_3	12	Hindbrain	0.289824	hindbrain	CS14.3_32	14
CS14_3_CAAGTTGGTGTGACGA_17963	1071	115685	2ndTri	CS14_3	12	Hindbrain	0.376724	hindbrain	CS14.3_6	14
CS14_3_CAAGTTGTCAGCTCTC_17968	2059	201832	2ndTri	CS14_3	12	Hindbrain	0.289782	hindbrain	CS14.3_32	14
CS14_3_CACAAACAGCAGACTG_17979	1751	164292	2ndTri	CS14_3	12	Hindbrain	0.225201	hindbrain	CS14.3_25	14
CS14_3_CACAAACAGCCGTCGT_17981	1013	91124.9	2ndTri	CS14_3	12	Hindbrain	0.328062	hindbrain	CS14.3_6	14
CS14_3_CACAAACAGCGCCTTG_17982	1106	94376.5	2ndTri	CS14_3	12	Hindbrain	0.254063	hindbrain	CS14.3_6	14
CS14_3_CACAAACAGGTAAACT_17985	1229	108222	2ndTri	CS14_3	12	Hindbrain	0.305396	hindbrain	CS14.3_6	14
CS14_3_CACAAACAGTCACGCC_17987	1240	135266	2ndTri	CS14_3	12	Hindbrain	0.257125	hindbrain	CS14.3_6	14
CS14_3_CACAAACCACCCATGG_17994	1522	147187	2ndTri	CS14_3	12	Hindbrain	0.312627	hindbrain	CS14.3_6	14
CS14_3_CACAAACGTGTAACGG_18005	2034	207297	2ndTri	CS14_3	12	Hindbrain	0.306164	hindbrain	CS14.3_32	14
CS14_3_CACAAACTCCAGTATG_18015	1054	93675.2	2ndTri	CS14_3	12	Hindbrain	0.269618	hindbrain	CS14.3_6	14
CS14_3_CACACAAAGAGGACGG_18021	1315	147868	2ndTri	CS14_3	12	Hindbrain	0.313656	hindbrain	CS14.3_6	14
CS14_3_CACACAAAGATCCGAG_18023	1170	116100	2ndTri	CS14_3	12	Hindbrain	0.282936	hindbrain	CS14.3_6	14
CS14_3_CACACAAAGTACGCCC_18033	1602	139153	2ndTri	CS14_3	12	Hindbrain	0.280202	hindbrain	CS14.3_32	14
CS14_3_CACACCTAGACTCGGA_18070	1949	177177	2ndTri	CS14_3	12	Hindbrain	0.280462	hindbrain	CS14.3_32	14
CS14_3_CACACCTGTATAAACG_18097	2515	342866	2ndTri	CS14_3	12	Hindbrain	0.271648	hindbrain	CS14.3_32	14
CS14_3_CACACCTGTATAATGG_18098	1747	153325	2ndTri	CS14_3	12	Hindbrain	0.259335	hindbrain	CS14.3_32	14
CS14_3_CACACCTGTGCAGGTA_18104	2053	211770	2ndTri	CS14_3	12	Hindbrain	0.330071	hindbrain	CS14.3_32	14
CS14_3_CACACTCAGATCCCAT_18123	1159	116820	2ndTri	CS14_3	12	Hindbrain	0.316679	hindbrain	CS14.3_6	14
CS14_3_CACACTCAGGATGGTC_18127	1891	223526	2ndTri	CS14_3	12	Hindbrain	0.273309	hindbrain	CS14.3_32	14
CS14_3_CACACTCCAAAGTGCG_18133	1023	95091.4	2ndTri	CS14_3	12	Hindbrain	0.278062	hindbrain	CS14.3_6	14
CS14_3_CACACTCCAATGAATG_18135	1099	105716	2ndTri	CS14_3	12	Hindbrain	0.316043	hindbrain	CS14.3_6	14
CS14_3_CACACTCGTCGATTGT_18146	973	90848.6	2ndTri	CS14_3	12	Hindbrain	0.34028	hindbrain	CS14.3_6	14
CS14_3_CACACTCTCCAGGGCT_18155	1170	125576	2ndTri	CS14_3	12	Hindbrain	0.2425	hindbrain	CS14.3_6	14
CS14_3_CACAGGCGTAGGAGTC_18192	1490	160333	2ndTri	CS14_3	12	Hindbrain	0.274848	hindbrain	CS14.3_32	14
CS14_3_CACAGGCGTCGCTTTC_18196	1011	120571	2ndTri	CS14_3	12	Hindbrain	0.295885	hindbrain	CS14.3_6	14
CS14_3_CACAGGCGTTCGTGAT_18202	2353	290653	2ndTri	CS14_3	12	Hindbrain	0.26299	hindbrain	CS14.3_32	14
CS14_3_CACAGTAAGGCTCAGA_18224	1374	123473	2ndTri	CS14_3	12	Hindbrain	0.259967	hindbrain	CS14.3_32	14
CS14_3_CACAGTACAATGTTGC_18228	2008	230233	2ndTri	CS14_3	12	Hindbrain	0.264685	hindbrain	CS14.3_32	14
CS14_3_CACAGTACATCCAACA_18237	1774	198918	2ndTri	CS14_3	12	Hindbrain	0.265351	hindbrain	CS14.3_32	14
CS14_3_CACATAGAGAGATGAG_18272	2008	237916	2ndTri	CS14_3	12	Hindbrain	0.279715	hindbrain	CS14.3_32	14
CS14_3_CACATAGAGCTCCTTC_18275	2112	212026	2ndTri	CS14_3	12	Hindbrain	0.296526	hindbrain	CS14.3_32	14
CS14_3_CACATAGCAGGTCTCG_18286	3033	362630	2ndTri	CS14_3	12	Hindbrain	0.295055	hindbrain	CS14.3_17	14
CS14_3_CACATAGCATACAGCT_18288	1484	129206	2ndTri	CS14_3	12	Hindbrain	0.30587	hindbrain	CS14.3_6	14
CS14_3_CACATAGCATTTCACT_18293	1067	105296	2ndTri	CS14_3	12	Hindbrain	0.30929	hindbrain	CS14.3_6	14
CS14_3_CACATAGTCGGAAATA_18312	2122	263924	2ndTri	CS14_3	12	Hindbrain	0.265932	hindbrain	CS14.3_32	14
CS14_3_CACATTTAGCCAACAG_18320	1125	94222.1	2ndTri	CS14_3	12	Hindbrain	0.313949	hindbrain	CS14.3_27	14
CS14_3_CACATTTCACTTAAGC_18335	1153	94301.6	2ndTri	CS14_3	12	Hindbrain	0.315744	hindbrain	CS14.3_6	14
CS14_3_CACATTTCAGCCACCA_18337	1672	162682	2ndTri	CS14_3	12	Hindbrain	0.256541	hindbrain	CS14.3_32	14
CS14_3_CACATTTGTTACGTCA_18346	1033	88153.6	2ndTri	CS14_3	12	Hindbrain	0.339999	hindbrain	CS14.3_6	14
CS14_3_CACATTTTCACCGGGT_18353	2073	241950	2ndTri	CS14_3	12	Hindbrain	0.258748	hindbrain	CS14.3_32	14
CS14_3_CACATTTTCTCAACTT_18358	1143	106738	2ndTri	CS14_3	12	Hindbrain	0.29261	hindbrain	CS14.3_6	14
CS14_3_CACCACTCAAAGCGGT_18372	1358	124200	2ndTri	CS14_3	12	Hindbrain	0.339093	hindbrain	CS14.3_6	14
CS14_3_CACCACTCAGCTCGAC_18383	1891	168469	2ndTri	CS14_3	12	Hindbrain	0.248098	hindbrain	CS14.3_32	14
CS14_3_CACCACTGTAAGAGAG_18389	1339	114355	2ndTri	CS14_3	12	Hindbrain	0.271144	hindbrain	CS14.3_6	14
CS14_3_CACCACTTCACAGGCC_18403	1154	110358	2ndTri	CS14_3	12	Hindbrain	0.300705	hindbrain	CS14.3_2	14
CS14_3_CACCACTTCCCACTTG_18406	1032	85943.9	2ndTri	CS14_3	12	Hindbrain	0.212318	hindbrain	CS14.3_6	14
CS14_3_CACCAGGAGACGACGT_18415	1395	120503	2ndTri	CS14_3	12	Hindbrain	0.24706	hindbrain	CS14.3_32	14
CS14_3_CACCAGGAGTGGAGAA_18427	1424	172059	2ndTri	CS14_3	12	Hindbrain	0.287048	hindbrain	CS14.3_6	14
CS14_3_CACCAGGGTCGCGTGT_18437	2097	217059	2ndTri	CS14_3	12	Hindbrain	0.324379	hindbrain	CS14.3_32	14
CS14_3_CACCAGGTCCGCGGTA_18449	1300	150377	2ndTri	CS14_3	12	Hindbrain	0.32688	hindbrain	CS14.3_6	14
CS14_3_CACCTTGAGCCGGTAA_18460	1080	80985.3	2ndTri	CS14_3	12	Hindbrain	0.320195	hindbrain	CS14.3_6	14
CS14_3_CACCTTGCAGCTTAAC_18477	1225	130207	2ndTri	CS14_3	12	Hindbrain	0.309383	hindbrain	CS14.3_6	14
CS14_3_CACCTTGGTATATCCG_18486	1711	150540	2ndTri	CS14_3	12	Hindbrain	0.258733	hindbrain	CS14.3_32	14
CS14_3_CACCTTGGTTGATTCG_18499	1331	125389	2ndTri	CS14_3	12	Hindbrain	0.330765	hindbrain	CS14.3_6	14
CS14_3_CACTCCAAGAACAACT_18512	946	77877.7	2ndTri	CS14_3	12	Hindbrain	0.302089	hindbrain	CS14.3_6	14
CS14_3_CACTCCAAGTAGGCCA_18521	2288	249585	2ndTri	CS14_3	12	Hindbrain	0.327418	hindbrain	CS14.3_17	14
CS14_3_CACTCCACAAGACGTG_18526	1315	131780	2ndTri	CS14_3	12	Hindbrain	0.308493	hindbrain	CS14.3_6	14
CS14_3_CACTCCACAATTCCTT_18528	2357	277061	2ndTri	CS14_3	12	Hindbrain	0.273322	hindbrain	CS14.3_32	14
CS14_3_CACTCCACAATTGCTG_18529	2007	249803	2ndTri	CS14_3	12	Hindbrain	0.220594	hindbrain	CS14.3_32	14
CS14_3_CACTCCAGTACTCGCG_18538	1048	91665.5	2ndTri	CS14_3	12	Hindbrain	0.360563	hindbrain	CS14.3_6	14
CS14_3_CACTCCAGTAGCTAAA_18539	1522	160866	2ndTri	CS14_3	12	Hindbrain	0.274227	hindbrain	CS14.3_32	14
CS14_3_CACTCCAGTCCAACTA_18541	1886	217461	2ndTri	CS14_3	12	Hindbrain	0.235238	hindbrain	CS14.3_32	14
CS14_3_CACTCCATCCTTGACC_18559	2800	383278	2ndTri	CS14_3	12	Hindbrain	0.287817	hindbrain	CS14.3_13	14
CS14_3_CACTCCATCTCCAACC_18561	2134	277947	2ndTri	CS14_3	12	Hindbrain	0.277159	hindbrain	CS14.3_6	14
CS14_3_CACTCCATCTGGGCCA_18565	2068	240593	2ndTri	CS14_3	12	Hindbrain	0.24146	hindbrain	CS14.3_32	14
CS14_3_CAGAATCAGGTGCTAG_18573	1833	168765	2ndTri	CS14_3	12	Hindbrain	0.223921	hindbrain	CS14.3_32	14
CS14_3_CAGAATCGTTACTGAC_18594	1003	78338.1	2ndTri	CS14_3	12	Hindbrain	0.313473	hindbrain	CS14.3_6	14
CS14_3_CAGAGAGCACTTCGAA_18631	2098	220849	2ndTri	CS14_3	12	Hindbrain	0.269752	hindbrain	CS14.3_32	14
CS14_3_CAGAGAGGTAAATGAC_18639	1218	129357	2ndTri	CS14_3	12	Hindbrain	0.320346	hindbrain	CS14.3_6	14
CS14_3_CAGAGAGGTAGTAGTA_18643	2503	367634	2ndTri	CS14_3	12	Hindbrain	0.268101	hindbrain	CS14.3_32	14
CS14_3_CAGAGAGGTCGCATAT_18645	994	96563.2	2ndTri	CS14_3	12	Hindbrain	0.36664	hindbrain	CS14.3_6	14
CS14_3_CAGAGAGGTCTTCGTC_18647	1428	159950	2ndTri	CS14_3	12	Hindbrain	0.286081	hindbrain	CS14.3_6	14
CS14_3_CAGAGAGGTGTGAATA_18649	1617	176476	2ndTri	CS14_3	12	Hindbrain	0.290982	hindbrain	CS14.3_6	14
CS14_3_CAGAGAGGTTGTGGCC_18653	1324	115136	2ndTri	CS14_3	12	Hindbrain	0.318169	hindbrain	CS14.3_6	14
CS14_3_CAGATCACATCACCCT_18686	1974	232696	2ndTri	CS14_3	12	Hindbrain	0.329859	hindbrain	CS14.3_32	14
CS14_3_CAGATCATCACATGCA_18701	3377	521357	2ndTri	CS14_3	12	Hindbrain	0.253806	hindbrain	CS14.3_17	14
CS14_3_CAGATCATCCAGAGGA_18704	1781	160385	2ndTri	CS14_3	12	Hindbrain	0.244165	hindbrain	CS14.3_32	14
CS14_3_CAGATCATCCTCCTAG_18709	2107	202139	2ndTri	CS14_3	12	Hindbrain	0.265307	hindbrain	CS14.3_4	14
CS14_3_CAGATCATCGCTGATA_18711	1491	130414	2ndTri	CS14_3	12	Hindbrain	0.283997	hindbrain	CS14.3_32	14
CS14_3_CAGATCATCTGTTGAG_18712	2895	485529	2ndTri	CS14_3	12	Hindbrain	0.254685	hindbrain	CS14.3_32	14
CS14_3_CAGCAGCGTCCCGACA_18738	1111	125304	2ndTri	CS14_3	12	Hindbrain	0.278644	hindbrain	CS14.3_6	14
CS14_3_CAGCAGCGTCTAGCGC_18739	1406	142681	2ndTri	CS14_3	12	Hindbrain	0.338702	hindbrain	CS14.3_6	14
CS14_3_CAGCAGCGTGCAGACA_18742	1259	125259	2ndTri	CS14_3	12	Hindbrain	0.26965	hindbrain	CS14.3_6	14
CS14_3_CAGCAGCGTGCATCTA_18743	1139	93896.6	2ndTri	CS14_3	12	Hindbrain	0.309747	hindbrain	CS14.3_6	14
CS14_3_CAGCAGCGTTCCACAA_18745	1155	96272.3	2ndTri	CS14_3	12	Hindbrain	0.292667	hindbrain	CS14.3_6	14
CS14_3_CAGCAGCTCGTATCAG_18759	1802	211401	2ndTri	CS14_3	12	Hindbrain	0.278253	hindbrain	CS14.3_32	14
CS14_3_CAGCATACAATACGCT_18775	1102	117216	2ndTri	CS14_3	12	Hindbrain	0.254304	hindbrain	CS14.3_6	14
CS14_3_CAGCATAGTACCGGCT_18784	1354	115142	2ndTri	CS14_3	12	Hindbrain	0.280302	hindbrain	CS14.3_6	14
CS14_3_CAGCATAGTACTCGCG_18785	992	97405.1	2ndTri	CS14_3	12	Hindbrain	0.295309	hindbrain	CS14.3_6	14
CS14_3_CAGCATAGTCCGTCAG_18789	1737	172061	2ndTri	CS14_3	12	Hindbrain	0.328144	hindbrain	CS14.3_32	14
CS14_3_CAGCATAGTTCTGTTT_18798	1002	91580.6	2ndTri	CS14_3	12	Hindbrain	0.345923	hindbrain	CS14.3_2	14
CS14_3_CAGCATATCCGAATGT_18806	1508	128241	2ndTri	CS14_3	12	Hindbrain	0.29107	hindbrain	CS14.3_17	14
CS14_3_CAGCCGACACAGGAGT_18834	1002	77104.3	2ndTri	CS14_3	12	Hindbrain	0.261332	hindbrain	CS14.3_6	14
CS14_3_CAGCCGACAGTGGAGT_18840	1262	109911	2ndTri	CS14_3	12	Hindbrain	0.314915	hindbrain	CS14.3_6	14
CS14_3_CAGCCGATCTCGCTTG_18871	1091	84120.2	2ndTri	CS14_3	12	Hindbrain	0.313451	hindbrain	CS14.3_6	14
CS14_3_CAGCCGATCTGTACGA_18872	1624	178980	2ndTri	CS14_3	12	Hindbrain	0.27639	hindbrain	CS14.3_32	14
CS14_3_CAGCGACAGCACCGCT_18876	1845	221595	2ndTri	CS14_3	12	Hindbrain	0.342028	hindbrain	CS14.3_32	14
CS14_3_CAGCGACAGGTGCACA_18880	2213	265404	2ndTri	CS14_3	12	Hindbrain	0.29353	hindbrain	CS14.3_32	14
CS14_3_CAGCGACAGTGACATA_18882	2128	260256	2ndTri	CS14_3	12	Hindbrain	0.269072	hindbrain	CS14.3_32	14
CS14_3_CAGCGACCACATAACC_18885	3038	504099	2ndTri	CS14_3	12	Hindbrain	0.297895	hindbrain	CS14.3_32	14
CS14_3_CAGCGACCACGACTCG_18887	1800	224794	2ndTri	CS14_3	12	Hindbrain	0.295421	hindbrain	CS14.3_6	14
CS14_3_CAGCGACCATGCTGGC_18895	1138	123875	2ndTri	CS14_3	12	Hindbrain	0.360247	hindbrain	CS14.3_6	14
CS14_3_CAGCTAAAGGAGCGTT_18925	1104	91613.7	2ndTri	CS14_3	12	Hindbrain	0.319944	hindbrain	CS14.3_6	14
CS14_3_CAGCTAACACTAGTAC_18935	1038	86363.7	2ndTri	CS14_3	12	Hindbrain	0.364179	hindbrain	CS14.3_32	14
CS14_3_CAGCTAACAGTCGATT_18939	1360	139621	2ndTri	CS14_3	12	Hindbrain	0.230565	hindbrain	CS14.3_23	14
CS14_3_CAGCTAATCTCTTATG_18965	1710	210406	2ndTri	CS14_3	12	Hindbrain	0.292253	hindbrain	CS14.3_32	14
CS14_3_CAGCTGGGTAGCTAAA_18996	1846	174581	2ndTri	CS14_3	12	Hindbrain	0.271417	hindbrain	CS14.3_32	14
CS14_3_CAGGTGCGTTCGTTGA_19056	1426	117729	2ndTri	CS14_3	12	Hindbrain	0.271282	hindbrain	CS14.3_32	14
CS14_3_CAGGTGCTCAGCTGGC_19062	1455	166099	2ndTri	CS14_3	12	Hindbrain	0.306233	hindbrain	CS14.3_6	14
CS14_3_CAGGTGCTCCGCGGTA_19067	1585	141413	2ndTri	CS14_3	12	Hindbrain	0.293639	hindbrain	CS14.3_32	14
CS14_3_CAGGTGCTCGTAGGAG_19068	1224	123994	2ndTri	CS14_3	12	Hindbrain	0.261686	hindbrain	CS14.3_6	14
CS14_3_CAGTAACAGCTCCTTC_19079	1007	103523	2ndTri	CS14_3	12	Hindbrain	0.24953	hindbrain	CS14.3_6	14
CS14_3_CAGTAACAGTACGTAA_19080	2670	341036	2ndTri	CS14_3	12	Hindbrain	0.281533	hindbrain	CS14.3_17	14
CS14_3_CAGTAACCATGATCCA_19093	2168	224602	2ndTri	CS14_3	12	Hindbrain	0.326846	hindbrain	CS14.3_17	14
CS14_3_CAGTAACGTCATTAGC_19103	1361	141347	2ndTri	CS14_3	12	Hindbrain	0.357991	hindbrain	CS14.3_6	14
CS14_3_CAGTAACTCGGATGGA_19111	1373	142495	2ndTri	CS14_3	12	Hindbrain	0.293321	hindbrain	CS14.3_6	14
CS14_3_CAGTAACTCGTTTAGG_19112	2685	324157	2ndTri	CS14_3	12	Hindbrain	0.287468	hindbrain	CS14.3_17	14
CS14_3_CAGTAACTCTACTATC_19113	3462	549786	2ndTri	CS14_3	12	Hindbrain	0.269777	hindbrain	CS14.3_17	14
CS14_3_CAGTCCTAGTTCGATC_19136	1316	120940	2ndTri	CS14_3	12	Hindbrain	0.262232	hindbrain	CS14.3_6	14
CS14_3_CAGTCCTCAGGCGATA_19143	2460	269467	2ndTri	CS14_3	12	Hindbrain	0.294052	hindbrain	CS14.3_32	14
CS14_3_CAGTCCTGTACTTGAC_19150	1398	136311	2ndTri	CS14_3	12	Hindbrain	0.263224	hindbrain	CS14.3_6	14
CS14_3_CAGTCCTGTAGAGGAA_19151	1038	89993.7	2ndTri	CS14_3	12	Hindbrain	0.351846	hindbrain	CS14.3_6	14
CS14_3_CAGTCCTGTCCGAACC_19153	1326	125173	2ndTri	CS14_3	12	Hindbrain	0.383637	hindbrain	CS14.3_6	14
CS14_3_CAGTCCTGTGCACCAC_19155	1193	122865	2ndTri	CS14_3	12	Hindbrain	0.355682	hindbrain	CS14.3_6	14
CS14_3_CAGTCCTTCACCTCGT_19164	2686	304451	2ndTri	CS14_3	12	Hindbrain	0.24075	hindbrain	CS14.3_34	14
CS14_3_CATATGGCACTTAACG_19194	2103	227843	2ndTri	CS14_3	12	Hindbrain	0.307992	hindbrain	CS14.3_32	14
CS14_3_CATATGGCATCGGACC_19196	1326	149024	2ndTri	CS14_3	12	Hindbrain	0.331598	hindbrain	CS14.3_6	14
CS14_3_CATATGGGTCAGAAGC_19205	1905	189836	2ndTri	CS14_3	12	Hindbrain	0.280393	hindbrain	CS14.3_32	14
CS14_3_CATATGGGTCGCGGTT_19207	1139	87799.7	2ndTri	CS14_3	12	Hindbrain	0.304421	hindbrain	CS14.3_6	14
CS14_3_CATATTCAGTCGATAA_19224	1672	171583	2ndTri	CS14_3	12	Hindbrain	0.182775	hindbrain	CS14.3_32	14
CS14_3_CATATTCGTGGTTTCA_19253	1939	175095	2ndTri	CS14_3	12	Hindbrain	0.252958	hindbrain	CS14.3_32	14
CS14_3_CATATTCGTGTAAGTA_19254	1779	243896	2ndTri	CS14_3	12	Hindbrain	0.312685	hindbrain	CS14.3_32	14
CS14_3_CATCAAGCAGCTCGCA_19291	1315	150789	2ndTri	CS14_3	12	Hindbrain	0.355884	hindbrain	CS14.3_6	14
CS14_3_CATCAAGTCCCATTAT_19311	1341	118782	2ndTri	CS14_3	12	Hindbrain	0.270592	hindbrain	CS14.3_6	14
CS14_3_CATCAAGTCGTGGTCG_19320	1393	116359	2ndTri	CS14_3	12	Hindbrain	0.316252	hindbrain	CS14.3_6	14
CS14_3_CATCAAGTCTCGCTTG_19321	1236	142489	2ndTri	CS14_3	12	Hindbrain	0.314955	hindbrain	CS14.3_6	14
CS14_3_CATCAAGTCTTCTGGC_19325	1195	121062	2ndTri	CS14_3	12	Hindbrain	0.35152	hindbrain	CS14.3_6	14
CS14_3_CATCAGAAGAGAGCTC_19329	2286	337478	2ndTri	CS14_3	12	Hindbrain	0.328915	hindbrain	CS14.3_17	14
CS14_3_CATCAGACATGAGCGA_19343	1638	145240	2ndTri	CS14_3	12	Hindbrain	0.262709	hindbrain	CS14.3_32	14
CS14_3_CATCCACAGACAAGCC_19359	1583	142139	2ndTri	CS14_3	12	Hindbrain	0.298176	hindbrain	CS14.3_32	14
CS14_3_CATCCACAGGATTCGG_19365	1359	118714	2ndTri	CS14_3	12	Hindbrain	0.249013	hindbrain	CS14.3_5	14
CS14_3_CATCCACGTCCATCCT_19385	2241	273497	2ndTri	CS14_3	12	Hindbrain	0.309263	hindbrain	CS14.3_32	14
CS14_3_CATCGAAAGCAAATCA_19409	1944	221964	2ndTri	CS14_3	12	Hindbrain	0.260364	hindbrain	CS14.3_32	14
CS14_3_CATCGAAAGCTAGCCC_19412	974	96470.6	2ndTri	CS14_3	12	Hindbrain	0.29159	hindbrain	CS14.3_6	14
CS14_3_CATCGAAAGGGATGGG_19414	1461	169962	2ndTri	CS14_3	12	Hindbrain	0.259525	hindbrain	CS14.3_6	14
CS14_3_CATCGAACAGTCAGCC_19428	2552	279069	2ndTri	CS14_3	12	Hindbrain	0.249502	hindbrain	CS14.3_32	14
CS14_3_CATCGAACATCACAAC_19429	1025	87970	2ndTri	CS14_3	12	Hindbrain	0.280032	hindbrain	CS14.3_6	14
CS14_3_CATCGAACATCCGCGA_19430	2167	232522	2ndTri	CS14_3	12	Hindbrain	0.337851	hindbrain	CS14.3_32	14
CS14_3_CATCGAATCATGTCTT_19446	1030	118817	2ndTri	CS14_3	12	Hindbrain	0.27477	hindbrain	CS14.3_6	14
CS14_3_CATCGGGAGTCTCGGC_19464	2812	345471	2ndTri	CS14_3	12	Hindbrain	0.344091	hindbrain	CS14.3_17	14
CS14_3_CATCGGGCACCCTATC_19468	1122	117188	2ndTri	CS14_3	12	Hindbrain	0.288409	hindbrain	CS14.3_6	14
CS14_3_CATCGGGCACCTCGTT_19469	1448	129779	2ndTri	CS14_3	12	Hindbrain	0.299768	hindbrain	CS14.3_32	14
CS14_3_CATCGGGTCCAGAGGA_19484	1790	169880	2ndTri	CS14_3	12	Hindbrain	0.317181	hindbrain	CS14.3_32	14
CS14_3_CATCGGGTCGCCCTTA_19486	1275	108765	2ndTri	CS14_3	12	Hindbrain	0.291889	hindbrain	CS14.3_6	14
CS14_3_CATGACAAGCTAGCCC_19499	1354	113846	2ndTri	CS14_3	12	Hindbrain	0.281207	hindbrain	CS14.3_6	14
CS14_3_CATGACAAGCTGAAAT_19500	2074	316586	2ndTri	CS14_3	12	Hindbrain	0.284863	hindbrain	CS14.3_32	14
CS14_3_CATGACAAGGTGCTTT_19502	1510	176026	2ndTri	CS14_3	12	Hindbrain	0.310165	hindbrain	CS14.3_32	14
CS14_3_CATGACACACAACGTT_19512	1305	120113	2ndTri	CS14_3	12	Hindbrain	0.31439	hindbrain	CS14.3_6	14
CS14_3_CATGACAGTAGCCTAT_19523	993	73835.5	2ndTri	CS14_3	12	Hindbrain	0.309303	hindbrain	CS14.3_6	14
CS14_3_CATGACATCACGGTTA_19531	1528	132827	2ndTri	CS14_3	12	Hindbrain	0.268702	hindbrain	CS14.3_6	14
CS14_3_CATGACATCTAGAGTC_19539	1388	158393	2ndTri	CS14_3	12	Hindbrain	0.331994	hindbrain	CS14.3_32	14
CS14_3_CATGCCTTCCAATGGT_19585	1052	90335.7	2ndTri	CS14_3	12	Hindbrain	0.34887	hindbrain	CS14.3_6	14
CS14_3_CATGCCTTCTGATTCT_19591	3199	473109	2ndTri	CS14_3	12	Hindbrain	0.237358	hindbrain	CS14.3_17	14
CS14_3_CATGGCGAGAGTACAT_19594	2172	232999	2ndTri	CS14_3	12	Hindbrain	0.28005	hindbrain	CS14.3_32	14
CS14_3_CATGGCGCAGCATGAG_19622	1365	112671	2ndTri	CS14_3	12	Hindbrain	0.290126	hindbrain	CS14.3_6	14
CS14_3_CATGGCGGTTATCGGT_19634	943	88525.3	2ndTri	CS14_3	12	Hindbrain	0.308329	hindbrain	CS14.3_6	14
CS14_3_CATGGCGTCACGACTA_19637	1566	152219	2ndTri	CS14_3	12	Hindbrain	0.311439	hindbrain	CS14.3_6	14
CS14_3_CATTATCAGACGCTTT_19649	2363	273363	2ndTri	CS14_3	12	Hindbrain	0.1995	hindbrain	CS14.3_17	14
CS14_3_CATTATCAGCCACTAT_19650	1201	102158	2ndTri	CS14_3	12	Hindbrain	0.335603	hindbrain	CS14.3_6	14
CS14_3_CATTATCAGCTTATCG_19654	1542	130820	2ndTri	CS14_3	12	Hindbrain	0.275055	hindbrain	CS14.3_32	14
CS14_3_CATTATCAGTTTCCTT_19659	1665	148883	2ndTri	CS14_3	12	Hindbrain	0.266553	hindbrain	CS14.3_32	14
CS14_3_CATTATCTCCGAATGT_19685	2412	275094	2ndTri	CS14_3	12	Hindbrain	0.321221	hindbrain	CS14.3_17	14
CS14_3_CATTCGCAGGAACTGC_19696	2205	286409	2ndTri	CS14_3	12	Hindbrain	0.301356	hindbrain	CS14.3_32	14
CS14_3_CATTCGCAGGGAGTAA_19699	989	103457	2ndTri	CS14_3	12	Hindbrain	0.313838	hindbrain	CS14.3_6	14
CS14_3_CATTCGCCACTTCTGC_19709	1872	197821	2ndTri	CS14_3	12	Hindbrain	0.243416	hindbrain	CS14.3_17	14
CS14_3_CATTCGCTCCGAGCCA_19732	985	79791.7	2ndTri	CS14_3	12	Hindbrain	0.323159	hindbrain	CS14.3_6	14
CS14_3_CATTCGCTCGTCTGCT_19736	2299	257121	2ndTri	CS14_3	12	Hindbrain	0.344438	hindbrain	CS14.3_32	14
CS14_3_CATTCGCTCTCGCATC_19737	1789	226859	2ndTri	CS14_3	12	Hindbrain	0.275056	hindbrain	CS14.3_32	14
CS14_3_CCAATCCAGGACTGGT_19745	1601	137013	2ndTri	CS14_3	12	Hindbrain	0.278925	hindbrain	CS14.3_32	14
CS14_3_CCAATCCCATTGAGCT_19768	1450	156184	2ndTri	CS14_3	12	Hindbrain	0.276019	hindbrain	CS14.3_6	14
CS14_3_CCAATCCGTCTAAAGA_19771	2546	284993	2ndTri	CS14_3	12	Hindbrain	0.334596	hindbrain	CS14.3_32	14
CS14_3_CCAATCCGTTCCATGA_19776	1080	101361	2ndTri	CS14_3	12	Hindbrain	0.310161	hindbrain	CS14.3_6	14
CS14_3_CCAATCCGTTGAGTTC_19777	1780	172441	2ndTri	CS14_3	12	Hindbrain	0.279125	hindbrain	CS14.3_32	14
CS14_3_CCAATCCTCTACTCAT_19787	1153	127862	2ndTri	CS14_3	12	Hindbrain	0.370385	hindbrain	CS14.3_6	14
CS14_3_CCACCTAAGGCGACAT_19791	1227	133437	2ndTri	CS14_3	12	Hindbrain	0.314223	hindbrain	CS14.3_6	14
CS14_3_CCACCTAAGGTAAACT_19794	979	94525.3	2ndTri	CS14_3	12	Hindbrain	0.320856	hindbrain	CS14.3_2	14
CS14_3_CCACCTACAGCTGGCT_19814	1354	110830	2ndTri	CS14_3	12	Hindbrain	0.25608	hindbrain	CS14.3_6	14
CS14_3_CCACCTAGTAGAGGAA_19821	2284	228094	2ndTri	CS14_3	12	Hindbrain	0.291465	hindbrain	CS14.3_17	14
CS14_3_CCACCTAGTGGCAAAC_19829	979	79420.6	2ndTri	CS14_3	12	Hindbrain	0.309299	hindbrain	CS14.3_6	14
CS14_3_CCACCTATCAACGAAA_19837	1473	184904	2ndTri	CS14_3	12	Hindbrain	0.347194	hindbrain	CS14.3_6	14
CS14_3_CCACCTATCCCTCAGT_19843	1073	113226	2ndTri	CS14_3	12	Hindbrain	0.3268	hindbrain	CS14.3_6	14
CS14_3_CCACCTATCGTTGCCT_19850	1201	114690	2ndTri	CS14_3	12	Hindbrain	0.217966	hindbrain	CS14.3_6	14
CS14_3_CCACCTATCTCTGCTG_19852	2408	364514	2ndTri	CS14_3	12	Hindbrain	0.312245	hindbrain	CS14.3_32	14
CS14_3_CCACGGAAGCGATCCC_19860	1156	119257	2ndTri	CS14_3	12	Hindbrain	0.332531	hindbrain	CS14.3_6	14
CS14_3_CCACGGAAGTCAAGCG_19864	1158	96324.6	2ndTri	CS14_3	12	Hindbrain	0.350809	hindbrain	CS14.3_6	14
CS14_3_CCACGGAAGTGGAGAA_19866	1958	210788	2ndTri	CS14_3	12	Hindbrain	0.323696	hindbrain	CS14.3_32	14
CS14_3_CCACGGACAAGTAATG_19869	1802	238370	2ndTri	CS14_3	12	Hindbrain	0.314741	hindbrain	CS14.3_32	14
CS14_3_CCACGGACAGCGATCC_19877	2625	303855	2ndTri	CS14_3	12	Hindbrain	0.284458	hindbrain	CS14.3_17	14
CS14_3_CCACGGAGTGATAAGT_19888	1488	153004	2ndTri	CS14_3	12	Hindbrain	0.252997	hindbrain	CS14.3_32	14
CS14_3_CCACGGAGTTCGGGCT_19892	1998	186919	2ndTri	CS14_3	12	Hindbrain	0.266534	hindbrain	CS14.3_32	14
CS14_3_CCACTACAGAGGGCTT_19904	2629	384086	2ndTri	CS14_3	12	Hindbrain	0.298228	hindbrain	CS14.3_17	14
CS14_3_CCACTACAGAGGTTGC_19905	2135	210257	2ndTri	CS14_3	12	Hindbrain	0.268308	hindbrain	CS14.3_32	14
CS14_3_CCACTACAGATGTGTA_19908	1574	184694	2ndTri	CS14_3	12	Hindbrain	0.264029	hindbrain	CS14.3_6	14
CS14_3_CCACTACAGGCAAAGA_19912	1345	155271	2ndTri	CS14_3	12	Hindbrain	0.36101	hindbrain	CS14.3_6	14
CS14_3_CCACTACCAACTGCTA_19917	1756	186487	2ndTri	CS14_3	12	Hindbrain	0.233957	hindbrain	CS14.3_32	14
CS14_3_CCACTACCAGACGCCT_19925	2623	416544	2ndTri	CS14_3	12	Hindbrain	0.280772	hindbrain	CS14.3_32	14
CS14_3_CCACTACCAGGTGCCT_19927	998	91627.3	2ndTri	CS14_3	12	Hindbrain	0.288839	hindbrain	CS14.3_6	14
CS14_3_CCACTACGTATGAAAC_19934	2906	420649	2ndTri	CS14_3	12	Hindbrain	0.247987	hindbrain	CS14.3_13	14
CS14_3_CCACTACGTCACCTAA_19935	1460	130446	2ndTri	CS14_3	12	Hindbrain	0.259713	hindbrain	CS14.3_32	14
CS14_3_CCACTACGTTCGCTAA_19946	1604	143126	2ndTri	CS14_3	12	Hindbrain	0.286258	hindbrain	CS14.3_32	14
CS14_3_CCAGCGAAGTACGACG_19960	1563	164570	2ndTri	CS14_3	12	Hindbrain	0.263061	hindbrain	CS14.3_32	14
CS14_3_CCAGCGACAAGCGATG_19963	2406	249901	2ndTri	CS14_3	12	Hindbrain	0.282398	hindbrain	CS14.3_32	14
CS14_3_CCAGCGAGTGATGATA_19978	2265	240047	2ndTri	CS14_3	12	Hindbrain	0.284131	hindbrain	CS14.3_17	14
CS14_3_CCAGCGAGTGCCTTGG_19980	2373	242512	2ndTri	CS14_3	12	Hindbrain	0.281352	hindbrain	CS14.3_17	14
CS14_3_CCATGTCAGCCGTCGT_20005	1212	118998	2ndTri	CS14_3	12	Hindbrain	0.231568	hindbrain	CS14.3_2	14
CS14_3_CCATGTCAGCGGATCA_20008	1340	117865	2ndTri	CS14_3	12	Hindbrain	0.299576	hindbrain	CS14.3_6	14
CS14_3_CCATGTCAGGTGACCA_20011	1177	116621	2ndTri	CS14_3	12	Hindbrain	0.360896	hindbrain	CS14.3_6	14
CS14_3_CCATGTCCATTGAGCT_20030	1439	124168	2ndTri	CS14_3	12	Hindbrain	0.235413	hindbrain	CS14.3_32	14
CS14_3_CCATGTCTCGGCGGTT_20053	2099	259362	2ndTri	CS14_3	12	Hindbrain	0.262054	hindbrain	CS14.3_6	14
CS14_3_CCATTCGAGATGCCTT_20059	1350	154139	2ndTri	CS14_3	12	Hindbrain	0.335767	hindbrain	CS14.3_6	14
CS14_3_CCATTCGAGCTAGGCA_20062	1102	93120.5	2ndTri	CS14_3	12	Hindbrain	0.316633	hindbrain	CS14.3_6	14
CS14_3_CCATTCGCAATAGCAA_20075	1820	177199	2ndTri	CS14_3	12	Hindbrain	0.288088	hindbrain	CS14.3_32	14
CS14_3_CCATTCGCATACGCTA_20080	2408	246532	2ndTri	CS14_3	12	Hindbrain	0.305079	hindbrain	CS14.3_17	14
CS14_3_CCATTCGTCACGACTA_20101	2035	207566	2ndTri	CS14_3	12	Hindbrain	0.289144	hindbrain	CS14.3_32	14
CS14_3_CCATTCGTCGTCTGAA_20107	2584	370788	2ndTri	CS14_3	12	Hindbrain	0.325629	hindbrain	CS14.3_17	14
CS14_3_CCATTCGTCTTGAGAC_20111	1265	117957	2ndTri	CS14_3	12	Hindbrain	0.270369	hindbrain	CS14.3_31	14
CS14_3_CCCAATCAGTTGCAGG_20122	1071	104086	2ndTri	CS14_3	12	Hindbrain	0.319795	hindbrain	CS14.3_6	14
CS14_3_CCCAATCGTCAGTGGA_20136	2096	209137	2ndTri	CS14_3	12	Hindbrain	0.29027	hindbrain	CS14.3_32	14
CS14_3_CCCAATCTCAGCTGGC_20146	2011	274778	2ndTri	CS14_3	12	Hindbrain	0.236042	hindbrain	CS14.3_6	14
CS14_3_CCCAGTTAGGTAAACT_20162	1597	152848	2ndTri	CS14_3	12	Hindbrain	0.311762	hindbrain	CS14.3_6	14
CS14_3_CCCAGTTAGTGGTAAT_20164	1927	192025	2ndTri	CS14_3	12	Hindbrain	0.325942	hindbrain	CS14.3_5	14
CS14_3_CCCAGTTCACGAGAGT_20171	1435	141239	2ndTri	CS14_3	12	Hindbrain	0.217159	hindbrain	CS14.3_32	14
CS14_3_CCCAGTTCATGCCTAA_20176	1079	98275.4	2ndTri	CS14_3	12	Hindbrain	0.274812	hindbrain	CS14.3_6	14
CS14_3_CCCAGTTGTCTACCTC_20184	2422	306482	2ndTri	CS14_3	12	Hindbrain	0.311338	hindbrain	CS14.3_32	14
CS14_3_CCCATACCAAATACAG_20214	988	94467.9	2ndTri	CS14_3	12	Hindbrain	0.323511	hindbrain	CS14.3_6	14
CS14_3_CCCATACTCAATCTCT_20234	1667	252612	2ndTri	CS14_3	12	Hindbrain	0.229111	hindbrain	CS14.3_6	14
CS14_3_CCCATACTCGCTTAGA_20240	1881	207535	2ndTri	CS14_3	12	Hindbrain	0.266508	hindbrain	CS14.3_32	14
CS14_3_CCCATACTCTAGAGTC_20243	1745	203735	2ndTri	CS14_3	12	Hindbrain	0.282147	hindbrain	CS14.3_32	14
CS14_3_CCCTCCTCACCGTTGG_20256	2276	297924	2ndTri	CS14_3	12	Hindbrain	0.24448	hindbrain	CS14.3_4	14
CS14_3_CCCTCCTGTCTTGTCC_20278	1211	96848.5	2ndTri	CS14_3	12	Hindbrain	0.300485	hindbrain	CS14.3_6	14
CS14_3_CCCTCCTGTGAACCTT_20279	1676	193154	2ndTri	CS14_3	12	Hindbrain	0.31497	hindbrain	CS14.3_32	14
CS14_3_CCCTCCTTCTGTCCGT_20293	1051	82891.2	2ndTri	CS14_3	12	Hindbrain	0.256959	hindbrain	CS14.3_6	14
CS14_3_CCGGGATAGAATCTCC_20296	1361	135273	2ndTri	CS14_3	12	Hindbrain	0.253488	hindbrain	CS14.3_2	14
CS14_3_CCGGGATAGAGTACAT_20298	1360	121442	2ndTri	CS14_3	12	Hindbrain	0.31736	hindbrain	CS14.3_6	14
CS14_3_CCGGGATAGTACGCCC_20304	1402	121171	2ndTri	CS14_3	12	Hindbrain	0.300803	hindbrain	CS14.3_6	14
CS14_3_CCGGGATAGTAGTGCG_20306	2217	223425	2ndTri	CS14_3	12	Hindbrain	0.265218	hindbrain	CS14.3_17	14
CS14_3_CCGGGATTCCTAGTGA_20334	1558	153356	2ndTri	CS14_3	12	Hindbrain	0.329368	hindbrain	CS14.3_32	14
CS14_3_CCGGGATTCTTGAGAC_20339	1082	85784.5	2ndTri	CS14_3	12	Hindbrain	0.335172	hindbrain	CS14.3_6	14
CS14_3_CCGGTAGAGCTGCAAG_20344	1451	150504	2ndTri	CS14_3	12	Hindbrain	0.382609	hindbrain	CS14.3_6	14
CS14_3_CCGGTAGCAATAGAGT_20352	1346	113806	2ndTri	CS14_3	12	Hindbrain	0.292307	hindbrain	CS14.3_32	14
CS14_3_CCGGTAGGTATGAAAC_20362	1805	184509	2ndTri	CS14_3	12	Hindbrain	0.309042	hindbrain	CS14.3_6	14
CS14_3_CCGGTAGGTCTCTTTA_20364	2875	485091	2ndTri	CS14_3	12	Hindbrain	0.437577	hindbrain	CS14.3_32	14
CS14_3_CCGGTAGTCCAAACAC_20375	1731	169479	2ndTri	CS14_3	12	Hindbrain	0.30128	hindbrain	CS14.3_4	14
CS14_3_CCGGTAGTCCTTGACC_20379	1302	134644	2ndTri	CS14_3	12	Hindbrain	0.295527	hindbrain	CS14.3_6	14
CS14_3_CCGTACTAGTCCTCCT_20390	1025	83972.2	2ndTri	CS14_3	12	Hindbrain	0.319253	hindbrain	CS14.3_6	14
CS14_3_CCGTACTTCCTTTACA_20417	2165	275968	2ndTri	CS14_3	12	Hindbrain	0.274746	hindbrain	CS14.3_13	14
CS14_3_CCGTGGAAGTGCGATG_20436	1663	150644	2ndTri	CS14_3	12	Hindbrain	0.324141	hindbrain	CS14.3_32	14
CS14_3_CCGTGGAGTGCTCTTC_20451	1908	193314	2ndTri	CS14_3	12	Hindbrain	0.288656	hindbrain	CS14.3_32	14
CS14_3_CCGTGGATCGGTCTAA_20460	1044	79035.8	2ndTri	CS14_3	12	Hindbrain	0.321183	hindbrain	CS14.3_6	14
CS14_3_CCGTTCAAGGTTACCT_20478	1366	135931	2ndTri	CS14_3	12	Hindbrain	0.268284	hindbrain	CS14.3_18	14
CS14_3_CCGTTCACAACAACCT_20483	1340	115101	2ndTri	CS14_3	12	Hindbrain	0.311196	hindbrain	CS14.3_6	14
CS14_3_CCGTTCATCCGCTGTT_20514	1448	135034	2ndTri	CS14_3	12	Hindbrain	0.352894	hindbrain	CS14.3_6	14
CS14_3_CCGTTCATCGCACTCT_20516	2652	292806	2ndTri	CS14_3	12	Hindbrain	0.289263	hindbrain	CS14.3_17	14
CS14_3_CCGTTCATCGGCCGAT_20517	2073	274194	2ndTri	CS14_3	12	Hindbrain	0.275835	hindbrain	CS14.3_32	14
CS14_3_CCGTTCATCTTTAGTC_20521	992	102987	2ndTri	CS14_3	12	Hindbrain	0.337791	hindbrain	CS14.3_6	14
CS14_3_CCTAAAGAGCAGGCTA_20525	1193	114001	2ndTri	CS14_3	12	Hindbrain	0.255453	hindbrain	CS14.3_27	14
CS14_3_CCTAAAGCAGCCTATA_20537	1217	99086.6	2ndTri	CS14_3	12	Hindbrain	0.292566	hindbrain	CS14.3_6	14
CS14_3_CCTAAAGGTCTTGATG_20548	1890	198896	2ndTri	CS14_3	12	Hindbrain	0.28775	hindbrain	CS14.3_32	14
CS14_3_CCTAAAGGTGAGGCTA_20550	1774	163956	2ndTri	CS14_3	12	Hindbrain	0.285327	hindbrain	CS14.3_32	14
CS14_3_CCTAAAGGTTCTGAAC_20559	1565	147069	2ndTri	CS14_3	12	Hindbrain	0.320562	hindbrain	CS14.3_32	14
CS14_3_CCTAAAGTCAACACAC_20563	1707	153005	2ndTri	CS14_3	12	Hindbrain	0.270385	hindbrain	CS14.3_32	14
CS14_3_CCTAAAGTCAGTGCAT_20565	968	74956.2	2ndTri	CS14_3	12	Hindbrain	0.277213	hindbrain	CS14.3_6	14
CS14_3_CCTAAAGTCTTTAGTC_20572	1515	141520	2ndTri	CS14_3	12	Hindbrain	0.319413	hindbrain	CS14.3_32	14
CS14_3_CCTACACTCAGTTCGA_20602	1885	183424	2ndTri	CS14_3	12	Hindbrain	0.279785	hindbrain	CS14.3_32	14
CS14_3_CCTAGCTAGACTAGAT_20656	1038	83423.9	2ndTri	CS14_3	12	Hindbrain	0.282952	hindbrain	CS14.3_6	14
CS14_3_CCTAGCTAGATGGGTC_20658	996	71015.1	2ndTri	CS14_3	12	Hindbrain	0.310689	hindbrain	CS14.3_6	14
CS14_3_CCTAGCTAGGGCATGT_20665	1123	90176.8	2ndTri	CS14_3	12	Hindbrain	0.328995	hindbrain	CS14.3_6	14
CS14_3_CCTAGCTCACACCGCA_20672	1067	108875	2ndTri	CS14_3	12	Hindbrain	0.294392	hindbrain	CS14.3_6	14
CS14_3_CCTAGCTCAGGATCGA_20678	2114	219178	2ndTri	CS14_3	12	Hindbrain	0.288013	hindbrain	CS14.3_32	14
CS14_3_CCTAGCTTCAAGATCC_20688	2445	274077	2ndTri	CS14_3	12	Hindbrain	0.297812	hindbrain	CS14.3_32	14
CS14_3_CCTAGCTTCCTGCAGG_20690	2395	362387	2ndTri	CS14_3	12	Hindbrain	0.367021	hindbrain	CS14.3_32	14
CS14_3_CCTATTAAGCACCGCT_20702	1835	217485	2ndTri	CS14_3	12	Hindbrain	0.251656	hindbrain	CS14.3_32	14
CS14_3_CCTATTAGTTCATGGT_20724	2484	304684	2ndTri	CS14_3	12	Hindbrain	0.244677	hindbrain	CS14.3_17	14
CS14_3_CCTATTAGTTCGCTAA_20725	1681	151236	2ndTri	CS14_3	12	Hindbrain	0.262098	hindbrain	CS14.3_32	14
CS14_3_CCTCAGTAGAAGGTGA_20740	2173	218164	2ndTri	CS14_3	12	Hindbrain	0.293934	hindbrain	CS14.3_32	14
CS14_3_CCTCAGTAGCACACAG_20743	1591	174875	2ndTri	CS14_3	12	Hindbrain	0.256107	hindbrain	CS14.3_6	14
CS14_3_CCTCAGTGTATGCTTG_20767	1223	133462	2ndTri	CS14_3	12	Hindbrain	0.256259	hindbrain	CS14.3_6	14
CS14_3_CCTCTGACAAGTACCT_20795	1319	145164	2ndTri	CS14_3	12	Hindbrain	0.290175	hindbrain	CS14.3_6	14
CS14_3_CCTCTGACAGGTGGAT_20803	1418	118842	2ndTri	CS14_3	12	Hindbrain	0.295697	hindbrain	CS14.3_32	14
CS14_3_CCTCTGATCACAAACC_20810	1382	157657	2ndTri	CS14_3	12	Hindbrain	0.308041	hindbrain	CS14.3_6	14
CS14_3_CCTCTGATCCCATTAT_20817	1009	100810	2ndTri	CS14_3	12	Hindbrain	0.258924	hindbrain	CS14.3_6	14
CS14_3_CCTCTGATCTTGTCAT_20819	1037	90085.6	2ndTri	CS14_3	12	Hindbrain	0.282525	hindbrain	CS14.3_6	14
CS14_3_CCTTACGCAATTCCTT_20831	2400	282035	2ndTri	CS14_3	12	Hindbrain	0.310738	hindbrain	CS14.3_32	14
CS14_3_CCTTACGGTACAGCAG_20843	2733	416295	2ndTri	CS14_3	12	Hindbrain	0.278492	hindbrain	CS14.3_17	14
CS14_3_CCTTACGTCCCAAGAT_20853	1882	229972	2ndTri	CS14_3	12	Hindbrain	0.286213	hindbrain	CS14.3_18	14
CS14_3_CCTTACGTCTTGCAAG_20859	1308	114628	2ndTri	CS14_3	12	Hindbrain	0.301669	hindbrain	CS14.3_6	14
CS14_3_CCTTCCCAGACTTGAA_20863	1519	130826	2ndTri	CS14_3	12	Hindbrain	0.298345	hindbrain	CS14.3_6	14
CS14_3_CCTTCCCAGTATCGAA_20867	1474	170293	2ndTri	CS14_3	12	Hindbrain	0.369194	hindbrain	CS14.3_2	14
CS14_3_CCTTCCCCAAACGTGG_20869	1089	103843	2ndTri	CS14_3	12	Hindbrain	0.279783	hindbrain	CS14.3_6	14
CS14_3_CCTTCCCCAACTGCGC_20871	1611	248991	2ndTri	CS14_3	12	Hindbrain	0.314099	hindbrain	CS14.3_6	14
CS14_3_CCTTCCCGTACCGTAT_20884	1242	124195	2ndTri	CS14_3	12	Hindbrain	0.292888	hindbrain	CS14.3_6	14
CS14_3_CCTTCCCGTATCTGCA_20887	1394	123147	2ndTri	CS14_3	12	Hindbrain	0.298934	hindbrain	CS14.3_6	14
CS14_3_CCTTCCCTCCGCTGTT_20908	1926	232389	2ndTri	CS14_3	12	Hindbrain	0.261414	hindbrain	CS14.3_32	14
CS14_3_CCTTCGAAGAGGTACC_20917	1784	170538	2ndTri	CS14_3	12	Hindbrain	0.281833	hindbrain	CS14.3_32	14
CS14_3_CCTTCGAAGTACGTTC_20924	997	77148	2ndTri	CS14_3	12	Hindbrain	0.287161	hindbrain	CS14.3_6	14
CS14_3_CCTTCGAAGTCAATAG_20925	1509	172645	2ndTri	CS14_3	12	Hindbrain	0.297703	hindbrain	CS14.3_6	14
CS14_3_CCTTCGACAGACAGGT_20931	1276	137226	2ndTri	CS14_3	12	Hindbrain	0.338478	hindbrain	CS14.3_6	14
CS14_3_CCTTTCTAGGAATGGA_20970	1347	150136	2ndTri	CS14_3	12	Hindbrain	0.274041	hindbrain	CS14.3_6	14
CS14_3_CCTTTCTGTAATCGTC_20989	1088	114404	2ndTri	CS14_3	12	Hindbrain	0.307526	hindbrain	CS14.3_6	14
CS14_3_CCTTTCTGTAGCCTCG_20992	1714	204616	2ndTri	CS14_3	12	Hindbrain	0.279428	hindbrain	CS14.3_6	14
CS14_3_CGAACATAGCGATTCT_21016	1651	210028	2ndTri	CS14_3	12	Hindbrain	0.368592	hindbrain	CS14.3_6	14
CS14_3_CGAACATAGGACTGGT_21019	2394	249841	2ndTri	CS14_3	12	Hindbrain	0.296634	hindbrain	CS14.3_4	14
CS14_3_CGAACATGTATAGGGC_21039	1220	124491	2ndTri	CS14_3	12	Hindbrain	0.328939	hindbrain	CS14.3_6	14
CS14_3_CGAATGTCAATGGAGC_21077	1709	162720	2ndTri	CS14_3	12	Hindbrain	0.305652	hindbrain	CS14.3_32	14
CS14_3_CGAATGTCATCCGCGA_21090	1556	146768	2ndTri	CS14_3	12	Hindbrain	0.268579	hindbrain	CS14.3_6	14
CS14_3_CGAATGTGTACTCGCG_21091	996	103881	2ndTri	CS14_3	12	Hindbrain	0.382767	hindbrain	CS14.3_6	14
CS14_3_CGAATGTGTATATGGA_21093	1176	115381	2ndTri	CS14_3	12	Hindbrain	0.292919	hindbrain	CS14.3_23	14
CS14_3_CGAATGTGTTCTCATT_21098	3844	630537	2ndTri	CS14_3	12	Hindbrain	0.325196	hindbrain	CS14.3_17	14
CS14_3_CGAATGTTCACTATTC_21102	1554	175182	2ndTri	CS14_3	12	Hindbrain	0.263325	hindbrain	CS14.3_27	14
CS14_3_CGACTTCAGATGCCTT_21153	1239	110403	2ndTri	CS14_3	12	Hindbrain	0.325753	hindbrain	CS14.3_6	14
CS14_3_CGACTTCAGGCGATAC_21157	1123	96444.4	2ndTri	CS14_3	12	Hindbrain	0.312443	hindbrain	CS14.3_6	14
CS14_3_CGACTTCAGTGGCACA_21160	1533	158092	2ndTri	CS14_3	12	Hindbrain	0.185061	hindbrain	CS14.3_32	14
CS14_3_CGACTTCCAAGTCTAC_21164	1477	168183	2ndTri	CS14_3	12	Hindbrain	0.309825	hindbrain	CS14.3_6	14
CS14_3_CGACTTCCATCACCCT_21171	1959	201846	2ndTri	CS14_3	12	Hindbrain	0.270251	hindbrain	CS14.3_32	14
CS14_3_CGACTTCGTCCAAGTT_21176	2044	213770	2ndTri	CS14_3	12	Hindbrain	0.281291	hindbrain	CS14.3_32	14
CS14_3_CGACTTCTCGCCTGTT_21183	1370	108020	2ndTri	CS14_3	12	Hindbrain	0.263192	hindbrain	CS14.3_6	14
CS14_3_CGAGAAGAGGATCGCA_21197	2117	329472	2ndTri	CS14_3	12	Hindbrain	0.356668	hindbrain	CS14.3_32	14
CS14_3_CGAGAAGAGTAGATGT_21201	1288	137786	2ndTri	CS14_3	12	Hindbrain	0.226574	hindbrain	CS14.3_6	14
CS14_3_CGAGAAGCACATTTCT_21207	1011	77753.5	2ndTri	CS14_3	12	Hindbrain	0.309202	hindbrain	CS14.3_6	14
CS14_3_CGAGAAGCATGTCGAT_21215	1324	114838	2ndTri	CS14_3	12	Hindbrain	0.289947	hindbrain	CS14.3_6	14
CS14_3_CGAGAAGGTTACGACT_21225	1440	157267	2ndTri	CS14_3	12	Hindbrain	0.259513	hindbrain	CS14.3_6	14
CS14_3_CGAGCACAGATATGGT_21240	1075	96566.2	2ndTri	CS14_3	12	Hindbrain	0.308368	hindbrain	CS14.3_6	14
CS14_3_CGAGCACAGTATCGAA_21246	2574	309900	2ndTri	CS14_3	12	Hindbrain	0.217321	hindbrain	CS14.3_32	14
CS14_3_CGAGCACAGTGTTGAA_21247	2048	262289	2ndTri	CS14_3	12	Hindbrain	0.346068	hindbrain	CS14.3_32	14
CS14_3_CGAGCACCATTAACCG_21259	1099	123929	2ndTri	CS14_3	12	Hindbrain	0.378601	hindbrain	CS14.3_6	14
CS14_3_CGAGCACGTAGTACCT_21260	1209	127645	2ndTri	CS14_3	12	Hindbrain	0.254738	hindbrain	CS14.3_6	14
CS14_3_CGAGCACGTCAGATAA_21262	937	89537.7	2ndTri	CS14_3	12	Hindbrain	0.282673	hindbrain	CS14.3_6	14
CS14_3_CGAGCACTCGATCCCT_21278	1891	200010	2ndTri	CS14_3	12	Hindbrain	0.323749	hindbrain	CS14.3_32	14
CS14_3_CGAGCACTCGCGGATC_21279	1974	276237	2ndTri	CS14_3	12	Hindbrain	0.29105	hindbrain	CS14.3_6	14
CS14_3_CGAGCCAAGTTGAGAT_21295	1094	89716	2ndTri	CS14_3	12	Hindbrain	0.301514	hindbrain	CS14.3_2	14
CS14_3_CGAGCCACAACACCCG_21297	1481	136756	2ndTri	CS14_3	12	Hindbrain	0.344952	hindbrain	CS14.3_6	14
CS14_3_CGAGCCAGTTGCGCAC_21314	2677	353420	2ndTri	CS14_3	12	Hindbrain	0.257486	hindbrain	CS14.3_17	14
CS14_3_CGAGCCATCTCCAGGG_21322	1120	105561	2ndTri	CS14_3	12	Hindbrain	0.317229	hindbrain	CS14.3_6	14
CS14_3_CGATCGGAGAAACGAG_21324	981	101187	2ndTri	CS14_3	12	Hindbrain	0.341006	hindbrain	CS14.3_6	14
CS14_3_CGATCGGCAGTAAGAT_21343	1875	182331	2ndTri	CS14_3	12	Hindbrain	0.317418	hindbrain	CS14.3_32	14
CS14_3_CGATCGGGTCATCCCT_21351	1391	114181	2ndTri	CS14_3	12	Hindbrain	0.265855	hindbrain	CS14.3_6	14
CS14_3_CGATCGGGTTACTGAC_21361	996	90612.1	2ndTri	CS14_3	12	Hindbrain	0.275967	hindbrain	CS14.3_2	14
CS14_3_CGATGGCAGCAGATCG_21374	2061	304566	2ndTri	CS14_3	12	Hindbrain	0.309822	hindbrain	CS14.3_6	14
CS14_3_CGATGGCAGCTGTCTA_21377	2076	217845	2ndTri	CS14_3	12	Hindbrain	0.317492	hindbrain	CS14.3_32	14
CS14_3_CGATGGCAGTCATCCA_21382	1096	109086	2ndTri	CS14_3	12	Hindbrain	0.273513	hindbrain	CS14.3_6	14
CS14_3_CGATGGCAGTGGACGT_21383	1580	195909	2ndTri	CS14_3	12	Hindbrain	0.405001	hindbrain	CS14.3_32	14
CS14_3_CGATGTATCACTTCAT_21441	1064	97511.3	2ndTri	CS14_3	12	Hindbrain	0.268126	hindbrain	CS14.3_6	14
CS14_3_CGATTGACAGGCTCAC_21461	1655	156242	2ndTri	CS14_3	12	Hindbrain	0.279244	hindbrain	CS14.3_32	14
CS14_3_CGATTGATCTGGCGTG_21484	1072	131436	2ndTri	CS14_3	12	Hindbrain	0.297095	hindbrain	CS14.3_6	14
CS14_3_CGCCAAGAGAGTACAT_21489	1100	101412	2ndTri	CS14_3	12	Hindbrain	0.301928	hindbrain	CS14.3_6	14
CS14_3_CGCCAAGAGATCCCAT_21491	1364	143704	2ndTri	CS14_3	12	Hindbrain	0.232592	hindbrain	CS14.3_32	14
CS14_3_CGCCAAGCACCACGTG_21505	1168	118952	2ndTri	CS14_3	12	Hindbrain	0.284968	hindbrain	CS14.3_6	14
CS14_3_CGCCAAGGTACCCAAT_21511	1450	143279	2ndTri	CS14_3	12	Hindbrain	0.272561	hindbrain	CS14.3_6	14
CS14_3_CGCCAAGGTAGCTGCC_21514	1558	175143	2ndTri	CS14_3	12	Hindbrain	0.248972	hindbrain	CS14.3_32	14
CS14_3_CGCCAAGGTTCCCGAG_21522	1830	178936	2ndTri	CS14_3	12	Hindbrain	0.279518	hindbrain	CS14.3_32	14
CS14_3_CGCCAAGGTTGGTGGA_21524	1092	91914.1	2ndTri	CS14_3	12	Hindbrain	0.320869	hindbrain	CS14.3_6	14
CS14_3_CGCCAAGTCTGTCTCG_21537	1870	179894	2ndTri	CS14_3	12	Hindbrain	0.338129	hindbrain	CS14.3_32	14
CS14_3_CGCCAAGTCTTGCAAG_21539	1221	106255	2ndTri	CS14_3	12	Hindbrain	0.346252	hindbrain	CS14.3_6	14
CS14_3_CGCGGTAAGAAAGTGG_21540	1101	128006	2ndTri	CS14_3	12	Hindbrain	0.329176	hindbrain	CS14.3_6	14
CS14_3_CGCGGTACAAAGGTGC_21556	2786	350412	2ndTri	CS14_3	12	Hindbrain	0.343376	hindbrain	CS14.3_15	14
CS14_3_CGCGGTACAACTGCGC_21558	1322	126963	2ndTri	CS14_3	12	Hindbrain	0.331087	hindbrain	CS14.3_6	14
CS14_3_CGCGGTACATCCCACT_21567	2041	193724	2ndTri	CS14_3	12	Hindbrain	0.315028	hindbrain	CS14.3_25	14
CS14_3_CGCGGTACATGCCTTC_21571	2167	216641	2ndTri	CS14_3	12	Hindbrain	0.27852	hindbrain	CS14.3_17	14
CS14_3_CGCGGTAGTGGTACAG_21580	1222	110211	2ndTri	CS14_3	12	Hindbrain	0.312992	hindbrain	CS14.3_6	14
CS14_3_CGCGGTATCACCGTAA_21586	1260	130580	2ndTri	CS14_3	12	Hindbrain	0.252652	hindbrain	CS14.3_6	14
CS14_3_CGCGGTATCGGTGTTA_21589	1260	105805	2ndTri	CS14_3	12	Hindbrain	0.304673	hindbrain	CS14.3_6	14
CS14_3_CGCGGTATCTGCAAGT_21592	2488	317004	2ndTri	CS14_3	12	Hindbrain	0.248679	hindbrain	CS14.3_17	14
CS14_3_CGCGTTTAGATCCTGT_21597	2058	233331	2ndTri	CS14_3	12	Hindbrain	0.342944	hindbrain	CS14.3_32	14
CS14_3_CGCGTTTAGTACGCCC_21602	2027	191491	2ndTri	CS14_3	12	Hindbrain	0.273899	hindbrain	CS14.3_32	14
CS14_3_CGCGTTTCAATAACGA_21607	1124	108086	2ndTri	CS14_3	12	Hindbrain	0.360468	hindbrain	CS14.3_6	14
CS14_3_CGCGTTTCAATGTTGC_21608	1143	84983.4	2ndTri	CS14_3	12	Hindbrain	0.238225	hindbrain	CS14.3_4	14
CS14_3_CGCGTTTTCTGTCTCG_21635	1168	114378	2ndTri	CS14_3	12	Hindbrain	0.275276	hindbrain	CS14.3_27	14
CS14_3_CGCTATCAGTACGTAA_21649	1256	113678	2ndTri	CS14_3	12	Hindbrain	0.330555	hindbrain	CS14.3_6	14
CS14_3_CGCTATCCAATCGGTT_21655	1327	151734	2ndTri	CS14_3	12	Hindbrain	0.336687	hindbrain	CS14.3_6	14
CS14_3_CGCTATCCAATGTTGC_21656	1216	107785	2ndTri	CS14_3	12	Hindbrain	0.318901	hindbrain	CS14.3_6	14
CS14_3_CGCTATCCAGACAAGC_21658	1141	95670	2ndTri	CS14_3	12	Hindbrain	0.311595	hindbrain	CS14.3_6	14
CS14_3_CGCTATCCAGACACTT_21659	1281	182326	2ndTri	CS14_3	12	Hindbrain	0.40276	hindbrain	CS14.3_6	14
CS14_3_CGCTATCGTAAACCTC_21666	1740	147822	2ndTri	CS14_3	12	Hindbrain	0.217154	hindbrain	CS14.3_32	14
CS14_3_CGCTATCGTGCGATAG_21671	2119	218203	2ndTri	CS14_3	12	Hindbrain	0.295542	hindbrain	CS14.3_32	14
CS14_3_CGCTATCGTTCCTCCA_21675	1442	116536	2ndTri	CS14_3	12	Hindbrain	0.275805	hindbrain	CS14.3_6	14
CS14_3_CGCTATCTCACTTATC_21678	2197	271252	2ndTri	CS14_3	12	Hindbrain	0.266485	hindbrain	CS14.3_32	14
CS14_3_CGCTATCTCCTTTACA_21688	1891	181960	2ndTri	CS14_3	12	Hindbrain	0.301298	hindbrain	CS14.3_32	14
CS14_3_CGCTGGAAGCTTATCG_21700	1335	150715	2ndTri	CS14_3	12	Hindbrain	0.260484	hindbrain	CS14.3_6	14
CS14_3_CGCTGGAAGTCAAGGC_21705	1551	131581	2ndTri	CS14_3	12	Hindbrain	0.227245	hindbrain	CS14.3_37	14
CS14_3_CGCTGGACAATAACGA_21710	1148	89003.3	2ndTri	CS14_3	12	Hindbrain	0.312551	hindbrain	CS14.3_6	14
CS14_3_CGCTGGACACTTAACG_21712	1139	99891.1	2ndTri	CS14_3	12	Hindbrain	0.305057	hindbrain	CS14.3_6	14
CS14_3_CGCTGGACATCGGACC_21714	1217	95986.6	2ndTri	CS14_3	12	Hindbrain	0.240507	hindbrain	CS14.3_32	14
CS14_3_CGCTGGAGTCTTGCGG_21719	1123	115768	2ndTri	CS14_3	12	Hindbrain	0.327366	hindbrain	CS14.3_6	14
CS14_3_CGCTTCAGTGATAAGT_21761	1381	124819	2ndTri	CS14_3	12	Hindbrain	0.324755	hindbrain	CS14.3_6	14
CS14_3_CGGACACTCGGTCTAA_21813	1428	124098	2ndTri	CS14_3	12	Hindbrain	0.295917	hindbrain	CS14.3_32	14
CS14_3_CGGACACTCTCGTATT_21817	1438	144698	2ndTri	CS14_3	12	Hindbrain	0.254774	hindbrain	CS14.3_6	14
CS14_3_CGGACGTCAACTGCGC_21829	1076	104686	2ndTri	CS14_3	12	Hindbrain	0.314004	hindbrain	CS14.3_6	14
CS14_3_CGGACGTCACCTTGTC_21837	1553	132412	2ndTri	CS14_3	12	Hindbrain	0.261655	hindbrain	CS14.3_10	14
CS14_3_CGGACGTCAGGGAGAG_21841	2914	351519	2ndTri	CS14_3	12	Hindbrain	0.291234	hindbrain	CS14.3_17	14
CS14_3_CGGACGTGTTTGACTG_21858	1573	186735	2ndTri	CS14_3	12	Hindbrain	0.238896	hindbrain	CS14.3_32	14
CS14_3_CGGACTGAGAAGGTTT_21864	1838	225507	2ndTri	CS14_3	12	Hindbrain	0.37615	hindbrain	CS14.3_32	14
CS14_3_CGGACTGAGAGAGCTC_21867	2178	248592	2ndTri	CS14_3	12	Hindbrain	0.315973	hindbrain	CS14.3_6	14
CS14_3_CGGACTGCAACAACCT_21876	2022	194823	2ndTri	CS14_3	12	Hindbrain	0.309119	hindbrain	CS14.3_6	14
CS14_3_CGGACTGCAACCGCCA_21877	2869	420498	2ndTri	CS14_3	12	Hindbrain	0.274927	hindbrain	CS14.3_32	14
CS14_3_CGGACTGCACTGAAGG_21882	1539	155529	2ndTri	CS14_3	12	Hindbrain	0.294209	hindbrain	CS14.3_6	14
CS14_3_CGGACTGGTACCGAGA_21891	1271	100562	2ndTri	CS14_3	12	Hindbrain	0.271022	hindbrain	CS14.3_6	14
CS14_3_CGGACTGTCCGTACAA_21910	1686	173939	2ndTri	CS14_3	12	Hindbrain	0.319495	hindbrain	CS14.3_32	14
CS14_3_CGGACTGTCGCGCCAA_21912	1040	96284.8	2ndTri	CS14_3	12	Hindbrain	0.289265	hindbrain	CS14.3_6	14
CS14_3_CGGAGCTAGACGCTTT_21918	1596	174034	2ndTri	CS14_3	12	Hindbrain	0.283599	hindbrain	CS14.3_6	14
CS14_3_CGGAGCTCACACCGAC_21930	2140	213960	2ndTri	CS14_3	12	Hindbrain	0.297801	hindbrain	CS14.3_32	14
CS14_3_CGGAGCTCACGAAATA_21932	1222	105124	2ndTri	CS14_3	12	Hindbrain	0.307269	hindbrain	CS14.3_6	14
CS14_3_CGGAGCTGTAAACCTC_21937	1602	175790	2ndTri	CS14_3	12	Hindbrain	0.322511	hindbrain	CS14.3_32	14
CS14_3_CGGAGCTTCCCGGATG_21952	1170	113093	2ndTri	CS14_3	12	Hindbrain	0.24929	hindbrain	CS14.3_6	14
CS14_3_CGGAGTCAGTAGATGT_21971	1484	138993	2ndTri	CS14_3	12	Hindbrain	0.319987	hindbrain	CS14.3_32	14
CS14_3_CGGAGTCCAAAGCAAT_21973	1254	103113	2ndTri	CS14_3	12	Hindbrain	0.291946	hindbrain	CS14.3_6	14
CS14_3_CGGAGTCCATTTCACT_21980	1235	123402	2ndTri	CS14_3	12	Hindbrain	0.297033	hindbrain	CS14.3_6	14
CS14_3_CGGAGTCGTTACGACT_21987	1462	194078	2ndTri	CS14_3	12	Hindbrain	0.361633	hindbrain	CS14.3_6	14
CS14_3_CGGAGTCTCAAAGTAG_21990	2350	256598	2ndTri	CS14_3	12	Hindbrain	0.291288	hindbrain	CS14.3_32	14
CS14_3_CGGAGTCTCAACACCA_21991	1325	150591	2ndTri	CS14_3	12	Hindbrain	0.339344	hindbrain	CS14.3_6	14
CS14_3_CGGCTAGAGATGTGTA_22006	1755	196663	2ndTri	CS14_3	12	Hindbrain	0.228265	hindbrain	CS14.3_6	14
CS14_3_CGGCTAGCACGGTAAG_22022	1154	124177	2ndTri	CS14_3	12	Hindbrain	0.318397	hindbrain	CS14.3_2	14
CS14_3_CGGCTAGGTGCCTGTG_22031	2469	262728	2ndTri	CS14_3	12	Hindbrain	0.24923	hindbrain	CS14.3_34	14
CS14_3_CGGCTAGGTTACGCGC_22035	1981	277951	2ndTri	CS14_3	12	Hindbrain	0.393581	hindbrain	CS14.3_6	14
CS14_3_CGGCTAGTCATAAAGG_22039	1350	155793	2ndTri	CS14_3	12	Hindbrain	0.400717	hindbrain	CS14.3_6	14
CS14_3_CGGGTCAAGAGATGAG_22049	1507	151223	2ndTri	CS14_3	12	Hindbrain	0.321142	hindbrain	CS14.3_32	14
CS14_3_CGGTTAAAGTATCTCG_22094	1023	78202.8	2ndTri	CS14_3	12	Hindbrain	0.289742	hindbrain	CS14.3_6	14
CS14_3_CGGTTAACAAAGTCAA_22095	2196	261363	2ndTri	CS14_3	12	Hindbrain	0.282298	hindbrain	CS14.3_32	14
CS14_3_CGGTTAACAAGGACTG_22097	1033	124366	2ndTri	CS14_3	12	Hindbrain	0.427888	hindbrain	CS14.3_6	14
CS14_3_CGGTTAACATTTGCCC_22107	1131	95950.7	2ndTri	CS14_3	12	Hindbrain	0.327918	hindbrain	CS14.3_6	14
CS14_3_CGGTTAATCATGGTCA_22124	2466	266480	2ndTri	CS14_3	12	Hindbrain	0.277198	hindbrain	CS14.3_32	14
CS14_3_CGGTTAATCGTCTGCT_22130	1299	146400	2ndTri	CS14_3	12	Hindbrain	0.342669	hindbrain	CS14.3_6	14
CS14_3_CGTAGCGAGAGTACAT_22138	1179	116605	2ndTri	CS14_3	12	Hindbrain	0.251331	hindbrain	CS14.3_6	14
CS14_3_CGTAGCGCAATGCCAT_22156	1564	143908	2ndTri	CS14_3	12	Hindbrain	0.250325	hindbrain	CS14.3_32	14
CS14_3_CGTAGCGTCCGCAAGC_22195	1324	119744	2ndTri	CS14_3	12	Hindbrain	0.294304	hindbrain	CS14.3_6	14
CS14_3_CGTAGGCAGAGACTAT_22208	1025	83982.9	2ndTri	CS14_3	12	Hindbrain	0.292782	hindbrain	CS14.3_6	14
CS14_3_CGTAGGCAGCGATCCC_22210	1652	145973	2ndTri	CS14_3	12	Hindbrain	0.254862	hindbrain	CS14.3_32	14
CS14_3_CGTCACTAGAAGAAGC_22239	1408	152126	2ndTri	CS14_3	12	Hindbrain	0.288285	hindbrain	CS14.3_6	14
CS14_3_CGTCACTAGAGCCTAG_22241	1185	95626.4	2ndTri	CS14_3	12	Hindbrain	0.316722	hindbrain	CS14.3_32	14
CS14_3_CGTCACTCATGTCTCC_22260	1455	128743	2ndTri	CS14_3	12	Hindbrain	0.279057	hindbrain	CS14.3_6	14
CS14_3_CGTCACTCATTCCTGC_22261	1004	94780.6	2ndTri	CS14_3	12	Hindbrain	0.301114	hindbrain	CS14.3_6	14
CS14_3_CGTCACTGTGACTACT_22271	2068	206788	2ndTri	CS14_3	12	Hindbrain	0.33452	hindbrain	CS14.3_32	14
CS14_3_CGTCACTTCTCGATGA_22284	1876	181033	2ndTri	CS14_3	12	Hindbrain	0.291918	hindbrain	CS14.3_32	14
CS14_3_CGTCAGGGTCATATGC_22315	2634	330657	2ndTri	CS14_3	12	Hindbrain	0.258668	hindbrain	CS14.3_32	14
CS14_3_CGTCAGGGTGCACTTA_22320	1117	104429	2ndTri	CS14_3	12	Hindbrain	0.288511	hindbrain	CS14.3_6	14
CS14_3_CGTCAGGTCTGTGCAA_22332	1941	248639	2ndTri	CS14_3	12	Hindbrain	0.313453	hindbrain	CS14.3_32	14
CS14_3_CGTCCATAGCACGCCT_22336	1209	97195	2ndTri	CS14_3	12	Hindbrain	0.320069	hindbrain	CS14.3_6	14
CS14_3_CGTCCATAGCATCATC_22337	2305	363589	2ndTri	CS14_3	12	Hindbrain	0.3111	hindbrain	CS14.3_32	14
CS14_3_CGTCCATCAGGCAGTA_22353	1410	126866	2ndTri	CS14_3	12	Hindbrain	0.278554	hindbrain	CS14.3_6	14
CS14_3_CGTCCATTCAGAAATG_22373	3196	500693	2ndTri	CS14_3	12	Hindbrain	0.291477	hindbrain	CS14.3_17	14
CS14_3_CGTCTACAGAGCAATT_22385	1100	88300.3	2ndTri	CS14_3	12	Hindbrain	0.322081	hindbrain	CS14.3_6	14
CS14_3_CGTCTACAGGCATGTG_22392	1634	142600	2ndTri	CS14_3	12	Hindbrain	0.256502	hindbrain	CS14.3_32	14
CS14_3_CGTCTACGTACCGAGA_22412	3068	490681	2ndTri	CS14_3	12	Hindbrain	0.340034	hindbrain	CS14.3_17	14
CS14_3_CGTGAGCAGACGACGT_22440	1419	150845	2ndTri	CS14_3	12	Hindbrain	0.291255	hindbrain	CS14.3_32	14
CS14_3_CGTGTAAAGCTAAGAT_22474	1564	150802	2ndTri	CS14_3	12	Hindbrain	0.327221	hindbrain	CS14.3_32	14
CS14_3_CGTGTAAAGTACGCGA_22477	1295	130274	2ndTri	CS14_3	12	Hindbrain	0.32888	hindbrain	CS14.3_6	14
CS14_3_CGTGTAACAAAGGAAG_22478	1298	117033	2ndTri	CS14_3	12	Hindbrain	0.274649	hindbrain	CS14.3_27	14
CS14_3_CGTGTAACAGTATAAG_22484	1111	124497	2ndTri	CS14_3	12	Hindbrain	0.310555	hindbrain	CS14.3_6	14
CS14_3_CGTGTAAGTGACGGTA_22486	1998	256004	2ndTri	CS14_3	12	Hindbrain	0.37127	hindbrain	CS14.3_6	14
CS14_3_CGTGTAAGTGTGGCTC_22487	1383	119530	2ndTri	CS14_3	12	Hindbrain	0.283053	hindbrain	CS14.3_32	14
CS14_3_CGTGTAATCAGCTTAG_22491	1297	107756	2ndTri	CS14_3	12	Hindbrain	0.269122	hindbrain	CS14.3_6	14
CS14_3_CGTGTCTAGTTGTCGT_22511	1270	106906	2ndTri	CS14_3	12	Hindbrain	0.261303	hindbrain	CS14.3_6	14
CS14_3_CGTGTCTGTAAATACG_22519	1147	93374.9	2ndTri	CS14_3	12	Hindbrain	0.305444	hindbrain	CS14.3_6	14
CS14_3_CGTGTCTTCAGCAACT_22528	1321	126841	2ndTri	CS14_3	12	Hindbrain	0.331718	hindbrain	CS14.3_6	14
CS14_3_CGTGTCTTCCCTGACT_22531	1260	129936	2ndTri	CS14_3	12	Hindbrain	0.365618	hindbrain	CS14.3_6	14
CS14_3_CGTTAGACATTAACCG_22559	1286	149503	2ndTri	CS14_3	12	Hindbrain	0.355687	hindbrain	CS14.3_6	14
CS14_3_CGTTCTGAGAATCTCC_22579	1802	224375	2ndTri	CS14_3	12	Hindbrain	0.360805	hindbrain	CS14.3_32	14
CS14_3_CGTTCTGAGGCCCTCA_22583	4113	716833	2ndTri	CS14_3	12	Hindbrain	0.245121	hindbrain	CS14.3_17	14
CS14_3_CGTTCTGAGTGCGTGA_22586	1295	113431	2ndTri	CS14_3	12	Hindbrain	0.276201	hindbrain	CS14.3_32	14
CS14_3_CGTTCTGGTCTCAACA_22616	902	75896.2	2ndTri	CS14_3	12	Hindbrain	0.330506	hindbrain	CS14.3_6	14
CS14_3_CGTTGGGAGCTAAACA_22644	1059	80933.2	2ndTri	CS14_3	12	Hindbrain	0.2403	hindbrain	CS14.3_6	14
CS14_3_CGTTGGGAGTACGATA_22650	1215	125814	2ndTri	CS14_3	12	Hindbrain	0.28785	hindbrain	CS14.3_6	14
CS14_3_CGTTGGGAGTACGTTC_22652	1557	179049	2ndTri	CS14_3	12	Hindbrain	0.349021	hindbrain	CS14.3_6	14
CS14_3_CGTTGGGGTTTAGGAA_22676	2337	291341	2ndTri	CS14_3	12	Hindbrain	0.282263	hindbrain	CS14.3_32	14
CS14_3_CTAACTTCAAGCTGAG_22693	1903	225688	2ndTri	CS14_3	12	Hindbrain	0.239625	hindbrain	CS14.3_6	14
CS14_3_CTAACTTCAATGAATG_22696	1843	168995	2ndTri	CS14_3	12	Hindbrain	0.27144	hindbrain	CS14.3_32	14
CS14_3_CTAACTTCACAGACTT_22697	2521	364598	2ndTri	CS14_3	12	Hindbrain	0.261631	hindbrain	CS14.3_32	14
CS14_3_CTAACTTGTATAATGG_22711	1755	176260	2ndTri	CS14_3	12	Hindbrain	0.284281	hindbrain	CS14.3_32	14
CS14_3_CTAACTTGTTTCGCTC_22721	1696	192660	2ndTri	CS14_3	12	Hindbrain	0.325591	hindbrain	CS14.3_6	14
CS14_3_CTAACTTTCCTAGAAC_22728	1309	142872	2ndTri	CS14_3	12	Hindbrain	0.367946	hindbrain	CS14.3_6	14
CS14_3_CTAACTTTCTCCAACC_22735	1377	122806	2ndTri	CS14_3	12	Hindbrain	0.288481	hindbrain	CS14.3_32	14
CS14_3_CTAAGACTCATCTGCC_22775	1427	156059	2ndTri	CS14_3	12	Hindbrain	0.238894	hindbrain	CS14.3_32	14
CS14_3_CTAATGGAGCGTAGTG_22785	2125	214116	2ndTri	CS14_3	12	Hindbrain	0.327874	hindbrain	CS14.3_32	14
CS14_3_CTAATGGCAAAGGCGT_22792	1495	161656	2ndTri	CS14_3	12	Hindbrain	0.307449	hindbrain	CS14.3_27	14
CS14_3_CTAATGGCAGACAAAT_22801	1213	123933	2ndTri	CS14_3	12	Hindbrain	0.313403	hindbrain	CS14.3_6	14
CS14_3_CTAATGGTCCACTCCA_22824	2240	226318	2ndTri	CS14_3	12	Hindbrain	0.27323	hindbrain	CS14.3_32	14
CS14_3_CTACACCCAGGAATCG_22861	961	88036.7	2ndTri	CS14_3	12	Hindbrain	0.267396	hindbrain	CS14.3_6	14
CS14_3_CTACACCCATGCCTTC_22862	956	76265	2ndTri	CS14_3	12	Hindbrain	0.338115	hindbrain	CS14.3_6	14
CS14_3_CTACATTAGACGCTTT_22880	1780	162210	2ndTri	CS14_3	12	Hindbrain	0.277935	hindbrain	CS14.3_32	14
CS14_3_CTACATTAGATCACGG_22884	2387	247039	2ndTri	CS14_3	12	Hindbrain	0.281551	hindbrain	CS14.3_17	14
CS14_3_CTACATTCATCTACGA_22903	1443	143296	2ndTri	CS14_3	12	Hindbrain	0.368614	hindbrain	CS14.3_6	14
CS14_3_CTACATTCATGAGCGA_22904	2016	230191	2ndTri	CS14_3	12	Hindbrain	0.311107	hindbrain	CS14.3_32	14
CS14_3_CTACATTGTTCAGTAC_22920	2437	319777	2ndTri	CS14_3	12	Hindbrain	0.209408	hindbrain	CS14.3_25	14
CS14_3_CTACATTTCATTGCGA_22927	1342	129885	2ndTri	CS14_3	12	Hindbrain	0.356875	hindbrain	CS14.3_6	14
CS14_3_CTACCCAAGGAACTGC_22942	1846	191252	2ndTri	CS14_3	12	Hindbrain	0.338621	hindbrain	CS14.3_32	14
CS14_3_CTACCCAAGGCTCTTA_22943	1390	142696	2ndTri	CS14_3	12	Hindbrain	0.325582	hindbrain	CS14.3_6	14
CS14_3_CTACCCATCCCTCTTT_22971	1366	145307	2ndTri	CS14_3	12	Hindbrain	0.278499	hindbrain	CS14.3_6	14
CS14_3_CTACCCATCCGTCAAA_22973	2073	196132	2ndTri	CS14_3	12	Hindbrain	0.270389	hindbrain	CS14.3_32	14
CS14_3_CTACCCATCGTGGACC_22976	1397	153317	2ndTri	CS14_3	12	Hindbrain	0.275268	hindbrain	CS14.3_32	14
CS14_3_CTACCCATCTTGAGAC_22981	2019	200764	2ndTri	CS14_3	12	Hindbrain	0.282726	hindbrain	CS14.3_32	14
CS14_3_CTACGTCAGCATGGCA_22986	1231	128570	2ndTri	CS14_3	12	Hindbrain	0.337344	hindbrain	CS14.3_6	14
CS14_3_CTACGTCCATTACCTT_22997	1367	154670	2ndTri	CS14_3	12	Hindbrain	0.376224	hindbrain	CS14.3_6	14
CS14_3_CTACGTCGTACCTACA_22999	1344	130043	2ndTri	CS14_3	12	Hindbrain	0.306249	hindbrain	CS14.3_6	14
CS14_3_CTACGTCGTTACGCGC_23007	2153	225107	2ndTri	CS14_3	12	Hindbrain	0.306343	hindbrain	CS14.3_32	14
CS14_3_CTACGTCGTTCGTGAT_23009	2049	197093	2ndTri	CS14_3	12	Hindbrain	0.245831	hindbrain	CS14.3_32	14
CS14_3_CTACGTCTCAGGTTCA_23014	2309	234392	2ndTri	CS14_3	12	Hindbrain	0.305332	hindbrain	CS14.3_32	14
CS14_3_CTACGTCTCTGGAGCC_23019	1059	123275	2ndTri	CS14_3	12	Hindbrain	0.230051	hindbrain	CS14.3_6	14
CS14_3_CTAGAGTAGTCCGTAT_23030	1463	168676	2ndTri	CS14_3	12	Hindbrain	0.302751	hindbrain	CS14.3_32	14
CS14_3_CTAGAGTGTAGAAAGG_23045	2336	303402	2ndTri	CS14_3	12	Hindbrain	0.2581	hindbrain	CS14.3_32	14
CS14_3_CTAGCCTCACGAGAGT_23082	1363	158733	2ndTri	CS14_3	12	Hindbrain	0.317013	hindbrain	CS14.3_6	14
CS14_3_CTAGCCTCATATGGTC_23084	1261	120899	2ndTri	CS14_3	12	Hindbrain	0.320668	hindbrain	CS14.3_6	14
CS14_3_CTAGCCTTCCCAACGG_23104	2266	241830	2ndTri	CS14_3	12	Hindbrain	0.304175	hindbrain	CS14.3_32	14
CS14_3_CTAGCCTTCGCGATCG_23106	1228	110424	2ndTri	CS14_3	12	Hindbrain	0.283403	hindbrain	CS14.3_6	14
CS14_3_CTAGCCTTCTGCGACG_23109	2497	253155	2ndTri	CS14_3	12	Hindbrain	0.279468	hindbrain	CS14.3_4	14
CS14_3_CTAGTGAAGATACACA_23112	1573	160693	2ndTri	CS14_3	12	Hindbrain	0.225091	hindbrain	CS14.3_32	14
CS14_3_CTAGTGAGTGGTCTCG_23146	2057	258525	2ndTri	CS14_3	12	Hindbrain	0.317642	hindbrain	CS14.3_32	14
CS14_3_CTAGTGATCGCTTGTC_23161	1783	187782	2ndTri	CS14_3	12	Hindbrain	0.222994	hindbrain	CS14.3_32	14
CS14_3_CTCACACAGGGAGTAA_23172	1502	187282	2ndTri	CS14_3	12	Hindbrain	0.307712	hindbrain	CS14.3_6	14
CS14_3_CTCACACCATGGTAGG_23187	1943	223497	2ndTri	CS14_3	12	Hindbrain	0.288896	hindbrain	CS14.3_13	14
CS14_3_CTCACACTCCTTGCCA_23207	1733	215859	2ndTri	CS14_3	12	Hindbrain	0.224745	hindbrain	CS14.3_32	14
CS14_3_CTCAGAAAGATGGCGT_23215	1437	188739	2ndTri	CS14_3	12	Hindbrain	0.312219	hindbrain	CS14.3_6	14
CS14_3_CTCAGAAAGGGATCTG_23223	1477	128524	2ndTri	CS14_3	12	Hindbrain	0.243339	hindbrain	CS14.3_6	14
CS14_3_CTCAGAACAGTTCATG_23232	1183	100752	2ndTri	CS14_3	12	Hindbrain	0.339229	hindbrain	CS14.3_6	14
CS14_3_CTCAGAAGTCATGCCG_23236	1662	164392	2ndTri	CS14_3	12	Hindbrain	0.316873	hindbrain	CS14.3_6	14
CS14_3_CTCATTAAGCAGCCTC_23259	1055	103599	2ndTri	CS14_3	12	Hindbrain	0.29264	hindbrain	CS14.3_6	14
CS14_3_CTCATTAAGCGTTGCC_23261	1924	233498	2ndTri	CS14_3	12	Hindbrain	0.30196	hindbrain	CS14.3_5	14
CS14_3_CTCATTACACAGACTT_23267	1294	144569	2ndTri	CS14_3	12	Hindbrain	0.320155	hindbrain	CS14.3_6	14
CS14_3_CTCATTACACGAGGTA_23269	1066	105637	2ndTri	CS14_3	12	Hindbrain	0.344177	hindbrain	CS14.3_6	14
CS14_3_CTCATTATCAACCAAC_23287	2132	270201	2ndTri	CS14_3	12	Hindbrain	0.290819	hindbrain	CS14.3_32	14
CS14_3_CTCCTAGAGAAGATTC_23304	1564	169655	2ndTri	CS14_3	12	Hindbrain	0.286771	hindbrain	CS14.3_6	14
CS14_3_CTCCTAGCAGTCAGAG_23322	1693	152186	2ndTri	CS14_3	12	Hindbrain	0.246472	hindbrain	CS14.3_32	14
CS14_3_CTCCTAGGTGCGCTTG_23333	1074	90854.8	2ndTri	CS14_3	12	Hindbrain	0.325333	hindbrain	CS14.3_6	14
CS14_3_CTCCTAGTCTCTTGAT_23346	1644	159048	2ndTri	CS14_3	12	Hindbrain	0.338258	hindbrain	CS14.3_6	14
CS14_3_CTCGAAACAAGGTTTC_23357	2382	237564	2ndTri	CS14_3	12	Hindbrain	0.251828	hindbrain	CS14.3_17	14
CS14_3_CTCGAAATCACGGTTA_23392	1540	147610	2ndTri	CS14_3	12	Hindbrain	0.196537	hindbrain	CS14.3_4	14
CS14_3_CTCGAAATCGCCGTGA_23396	1427	122250	2ndTri	CS14_3	12	Hindbrain	0.274457	hindbrain	CS14.3_6	14
CS14_3_CTCGAGGCATGCTAGT_23422	880	70197.9	2ndTri	CS14_3	12	Hindbrain	0.337104	hindbrain	CS14.3_26	14
CS14_3_CTCGAGGGTGCACCAC_23431	1270	125022	2ndTri	CS14_3	12	Hindbrain	0.327017	hindbrain	CS14.3_6	14
CS14_3_CTCGAGGGTTATGCGT_23434	1533	182994	2ndTri	CS14_3	12	Hindbrain	0.339891	hindbrain	CS14.3_6	14
CS14_3_CTCGGAGAGAGTACAT_23444	1759	223572	2ndTri	CS14_3	12	Hindbrain	0.313842	hindbrain	CS14.3_6	14
CS14_3_CTCGGAGTCCTAGGGC_23480	1736	164989	2ndTri	CS14_3	12	Hindbrain	0.328082	hindbrain	CS14.3_6	14
CS14_3_CTCGGGACACTGCCAG_23507	1439	192687	2ndTri	CS14_3	12	Hindbrain	0.28438	hindbrain	CS14.3_32	14
CS14_3_CTCGGGAGTCCTCTTG_23520	1023	101092	2ndTri	CS14_3	12	Hindbrain	0.341207	hindbrain	CS14.3_6	14
CS14_3_CTCGGGAGTCGAAAGC_23521	2712	317200	2ndTri	CS14_3	12	Hindbrain	0.353198	hindbrain	CS14.3_17	14
CS14_3_CTCGGGAGTTCGAATC_23527	1499	138173	2ndTri	CS14_3	12	Hindbrain	0.286656	hindbrain	CS14.3_32	14
CS14_3_CTCGGGATCGCAGGCT_23536	2019	214203	2ndTri	CS14_3	12	Hindbrain	0.351499	hindbrain	CS14.3_32	14
CS14_3_CTCGGGATCGCTAGCG_23537	1201	144152	2ndTri	CS14_3	12	Hindbrain	0.373539	hindbrain	CS14.3_6	14
CS14_3_CTCGTACGTACTCGCG_23570	1695	207060	2ndTri	CS14_3	12	Hindbrain	0.317377	hindbrain	CS14.3_2	14
CS14_3_CTCGTACGTCGCCATG_23573	1279	105206	2ndTri	CS14_3	12	Hindbrain	0.309306	hindbrain	CS14.3_6	14
CS14_3_CTCGTCACAGGGATTG_23609	2219	230368	2ndTri	CS14_3	12	Hindbrain	0.281456	hindbrain	CS14.3_17	14
CS14_3_CTCGTCACAGTGGAGT_23611	1351	151351	2ndTri	CS14_3	12	Hindbrain	0.354217	hindbrain	CS14.3_6	14
CS14_3_CTCGTCACATATGGTC_23613	1086	104080	2ndTri	CS14_3	12	Hindbrain	0.290751	hindbrain	CS14.3_6	14
CS14_3_CTCGTCACATGCCTAA_23615	1055	103441	2ndTri	CS14_3	12	Hindbrain	0.278145	hindbrain	CS14.3_6	14
CS14_3_CTCGTCAGTGAGTATA_23631	1061	79362	2ndTri	CS14_3	12	Hindbrain	0.254959	hindbrain	CS14.3_23	14
CS14_3_CTCGTCATCACATGCA_23640	2242	204605	2ndTri	CS14_3	12	Hindbrain	0.232552	hindbrain	CS14.3_17	14
CS14_3_CTCGTCATCAGAGCTT_23642	1043	77509.9	2ndTri	CS14_3	12	Hindbrain	0.263603	hindbrain	CS14.3_6	14
CS14_3_CTCTAATGTAAACCTC_23681	2113	218343	2ndTri	CS14_3	12	Hindbrain	0.283743	hindbrain	CS14.3_32	14
CS14_3_CTCTAATGTATCTGCA_23684	1475	143029	2ndTri	CS14_3	12	Hindbrain	0.266464	hindbrain	CS14.3_6	14
CS14_3_CTCTAATGTATTACCG_23685	1165	92363.9	2ndTri	CS14_3	12	Hindbrain	0.267355	hindbrain	CS14.3_6	14
CS14_3_CTCTAATGTGGACGAT_23688	1831	220398	2ndTri	CS14_3	12	Hindbrain	0.261929	hindbrain	CS14.3_32	14
CS14_3_CTCTAATGTTAAGAAC_23689	2488	239409	2ndTri	CS14_3	12	Hindbrain	0.228882	hindbrain	CS14.3_17	14
CS14_3_CTCTAATTCACCACCT_23695	1709	183689	2ndTri	CS14_3	12	Hindbrain	0.248857	hindbrain	CS14.3_32	14
CS14_3_CTCTACGAGACTGTAA_23710	968	83934.7	2ndTri	CS14_3	12	Hindbrain	0.293424	hindbrain	CS14.3_6	14
CS14_3_CTCTACGAGATGCCTT_23712	1115	118709	2ndTri	CS14_3	12	Hindbrain	0.313557	hindbrain	CS14.3_2	14
CS14_3_CTCTGGTAGAACTCGG_23752	1540	147959	2ndTri	CS14_3	12	Hindbrain	0.299	hindbrain	CS14.3_6	14
CS14_3_CTCTGGTAGCGCTTAT_23757	1001	102034	2ndTri	CS14_3	12	Hindbrain	0.320421	hindbrain	CS14.3_6	14
CS14_3_CTCTGGTAGTACGTTC_23764	1595	191325	2ndTri	CS14_3	12	Hindbrain	0.253072	hindbrain	CS14.3_32	14
CS14_3_CTCTGGTAGTTGAGTA_23767	1577	154619	2ndTri	CS14_3	12	Hindbrain	0.305152	hindbrain	CS14.3_32	14
CS14_3_CTCTGGTCAATGAATG_23770	1696	185937	2ndTri	CS14_3	12	Hindbrain	0.296231	hindbrain	CS14.3_32	14
CS14_3_CTCTGGTTCTCCTATA_23795	2319	257066	2ndTri	CS14_3	12	Hindbrain	0.303518	hindbrain	CS14.3_17	14
CS14_3_CTGAAACAGATGTGGC_23807	1954	229467	2ndTri	CS14_3	12	Hindbrain	0.290052	hindbrain	CS14.3_32	14
CS14_3_CTGAAACTCGATAGAA_23854	963	85270.6	2ndTri	CS14_3	12	Hindbrain	0.235728	hindbrain	CS14.3_6	14
CS14_3_CTGAAGTCATCGGGTC_23879	1124	92206.6	2ndTri	CS14_3	12	Hindbrain	0.282644	hindbrain	CS14.3_6	14
CS14_3_CTGAAGTGTACAGCAG_23885	1801	226244	2ndTri	CS14_3	12	Hindbrain	0.313672	hindbrain	CS14.3_6	14
CS14_3_CTGAAGTGTGAAGGCT_23889	1622	209443	2ndTri	CS14_3	12	Hindbrain	0.270051	hindbrain	CS14.3_32	14
CS14_3_CTGAAGTTCAAGGCTT_23899	962	73702.8	2ndTri	CS14_3	12	Hindbrain	0.336955	hindbrain	CS14.3_6	14
CS14_3_CTGATAGCACCAGGCT_23926	925	88789.4	2ndTri	CS14_3	12	Hindbrain	0.329073	hindbrain	CS14.3_6	14
CS14_3_CTGATAGCAGCTGTAT_23933	2445	272375	2ndTri	CS14_3	12	Hindbrain	0.283313	hindbrain	CS14.3_32	14
CS14_3_CTGATCCGTACCGGCT_23970	1704	162533	2ndTri	CS14_3	12	Hindbrain	0.269048	hindbrain	CS14.3_6	14
CS14_3_CTGATCCGTACCGTAT_23971	1030	110264	2ndTri	CS14_3	12	Hindbrain	0.383265	hindbrain	CS14.3_6	14
CS14_3_CTGATCCGTCCGAGTC_23974	1344	117100	2ndTri	CS14_3	12	Hindbrain	0.33995	hindbrain	CS14.3_6	14
CS14_3_CTGATCCGTCTTTCAT_23979	1061	79661	2ndTri	CS14_3	12	Hindbrain	0.29127	hindbrain	CS14.3_6	14
CS14_3_CTGATCCTCACCACCT_23987	1484	130200	2ndTri	CS14_3	12	Hindbrain	0.266682	hindbrain	CS14.3_32	14
CS14_3_CTGCCTAAGTGGGCTA_24007	1010	77042.5	2ndTri	CS14_3	12	Hindbrain	0.282887	hindbrain	CS14.3_6	14
CS14_3_CTGCCTAAGTGTCTCA_24009	1252	96802.9	2ndTri	CS14_3	12	Hindbrain	0.294536	hindbrain	CS14.3_6	14
CS14_3_CTGCCTAGTTGGTTTG_24028	1825	187315	2ndTri	CS14_3	12	Hindbrain	0.300784	hindbrain	CS14.3_32	14
CS14_3_CTGCCTATCGGCGCAT_24038	2439	366622	2ndTri	CS14_3	12	Hindbrain	0.279132	hindbrain	CS14.3_32	14
CS14_3_CTGCGGAAGAATTGTG_24041	2330	219614	2ndTri	CS14_3	12	Hindbrain	0.226145	hindbrain	CS14.3_25	14
CS14_3_CTGCGGAAGACAAAGG_24042	2353	320597	2ndTri	CS14_3	12	Hindbrain	0.320501	hindbrain	CS14.3_32	14
CS14_3_CTGCGGAAGGCTCTTA_24057	1189	113899	2ndTri	CS14_3	12	Hindbrain	0.289868	hindbrain	CS14.3_6	14
CS14_3_CTGCGGAAGTGATCGG_24059	2018	240023	2ndTri	CS14_3	12	Hindbrain	0.308638	hindbrain	CS14.3_25	14
CS14_3_CTGCGGAGTGTGCCTG_24076	2993	337438	2ndTri	CS14_3	12	Hindbrain	0.274955	hindbrain	CS14.3_17	14
CS14_3_CTGCGGATCGGCATCG_24088	1860	214791	2ndTri	CS14_3	12	Hindbrain	0.241252	hindbrain	CS14.3_32	14
CS14_3_CTGCTGTCACCGTTGG_24100	1369	141512	2ndTri	CS14_3	12	Hindbrain	0.265664	hindbrain	CS14.3_6	14
CS14_3_CTGCTGTCACCTATCC_24101	2096	265023	2ndTri	CS14_3	12	Hindbrain	0.280444	hindbrain	CS14.3_32	14
CS14_3_CTGCTGTTCGTCACGG_24131	1035	103182	2ndTri	CS14_3	12	Hindbrain	0.251347	hindbrain	CS14.3_6	14
CS14_3_CTGGTCTCAACACGCC_24149	1536	143787	2ndTri	CS14_3	12	Hindbrain	0.314213	hindbrain	CS14.3_32	14
CS14_3_CTGGTCTTCAGCGACC_24167	1036	104907	2ndTri	CS14_3	12	Hindbrain	0.292203	hindbrain	CS14.3_6	14
CS14_3_CTGGTCTTCTACTCAT_24173	1900	183256	2ndTri	CS14_3	12	Hindbrain	0.288804	hindbrain	CS14.3_32	14
CS14_3_CTGTGCTCACATGTGT_24187	1001	97331.9	2ndTri	CS14_3	12	Hindbrain	0.311822	hindbrain	CS14.3_6	14
CS14_3_CTGTGCTCACGGTAGA_24189	1079	113632	2ndTri	CS14_3	12	Hindbrain	0.382039	hindbrain	CS14.3_26	14
CS14_3_CTGTGCTGTAAGTAGT_24195	974	97396.1	2ndTri	CS14_3	12	Hindbrain	0.332502	hindbrain	CS14.3_6	14
CS14_3_CTGTGCTTCATTATCC_24211	2224	275127	2ndTri	CS14_3	12	Hindbrain	0.311548	hindbrain	CS14.3_32	14
CS14_3_CTGTGCTTCGAATCCA_24212	934	74269.2	2ndTri	CS14_3	12	Hindbrain	0.293859	hindbrain	CS14.3_6	14
CS14_3_CTGTTTAAGAGCTGGT_24222	2003	284487	2ndTri	CS14_3	12	Hindbrain	0.289136	hindbrain	CS14.3_2	14
CS14_3_CTGTTTAAGGACCACA_24225	1610	147568	2ndTri	CS14_3	12	Hindbrain	0.283376	hindbrain	CS14.3_32	14
CS14_3_CTGTTTATCGTGGACC_24262	983	96791.3	2ndTri	CS14_3	12	Hindbrain	0.337387	hindbrain	CS14.3_6	14
CS14_3_CTTAACTTCCTTTCGG_24299	1732	211473	2ndTri	CS14_3	12	Hindbrain	0.273846	hindbrain	CS14.3_6	14
CS14_3_CTTACCGGTGACTCAT_24336	1412	163015	2ndTri	CS14_3	12	Hindbrain	0.247102	hindbrain	CS14.3_6	14
CS14_3_CTTACCGGTTCAGGCC_24339	1213	107138	2ndTri	CS14_3	12	Hindbrain	0.298504	hindbrain	CS14.3_6	14
CS14_3_CTTAGGAAGACCACGA_24354	1919	203059	2ndTri	CS14_3	12	Hindbrain	0.345685	hindbrain	CS14.3_6	14
CS14_3_CTTAGGACATATGAGA_24374	2051	199475	2ndTri	CS14_3	12	Hindbrain	0.300121	hindbrain	CS14.3_32	14
CS14_3_CTTAGGAGTGACTACT_24383	1033	96245.4	2ndTri	CS14_3	12	Hindbrain	0.260683	hindbrain	CS14.3_6	14
CS14_3_CTTCTCTAGGGTCTCC_24402	1782	174971	2ndTri	CS14_3	12	Hindbrain	0.315515	hindbrain	CS14.3_32	14
CS14_3_CTTCTCTGTATATCCG_24417	1722	164334	2ndTri	CS14_3	12	Hindbrain	0.277843	hindbrain	CS14.3_32	14
CS14_3_CTTCTCTTCATGTAGC_24427	1036	107354	2ndTri	CS14_3	12	Hindbrain	0.313976	hindbrain	CS14.3_6	14
CS14_3_CTTGGCTAGGAGTACC_24445	987	72061.7	2ndTri	CS14_3	12	Hindbrain	0.293865	hindbrain	CS14.3_6	14
CS14_3_CTTGGCTGTCTCTTTA_24463	2826	438727	2ndTri	CS14_3	12	Hindbrain	0.246996	hindbrain	CS14.3_17	14
CS14_3_CTTGGCTGTGACGCCT_24464	1524	149716	2ndTri	CS14_3	12	Hindbrain	0.311625	hindbrain	CS14.3_6	14
CS14_3_CTTGGCTGTTCGTGAT_24470	1293	134751	2ndTri	CS14_3	12	Hindbrain	0.352352	hindbrain	CS14.3_6	14
CS14_3_CTTGGCTTCACGGTTA_24473	931	74953.4	2ndTri	CS14_3	12	Hindbrain	0.295425	hindbrain	CS14.3_6	14
CS14_3_CTTGGCTTCAGCTTAG_24474	1316	134372	2ndTri	CS14_3	12	Hindbrain	0.262272	hindbrain	CS14.3_32	14
CS14_3_CTTGGCTTCGGCCGAT_24480	1050	112211	2ndTri	CS14_3	12	Hindbrain	0.384318	hindbrain	CS14.3_6	14
CS14_3_CTTTGCGAGTTACGGG_24496	2572	364505	2ndTri	CS14_3	12	Hindbrain	0.322131	hindbrain	CS14.3_32	14
CS14_3_CTTTGCGCATACGCCG_24512	1139	91559.6	2ndTri	CS14_3	12	Hindbrain	0.291869	hindbrain	CS14.3_6	14
CS14_3_CTTTGCGGTCAGATAA_24515	1039	97025.3	2ndTri	CS14_3	12	Hindbrain	0.334288	hindbrain	CS14.3_6	14
CS14_3_CTTTGCGTCTAACTGG_24527	1063	104319	2ndTri	CS14_3	12	Hindbrain	0.421007	hindbrain	CS14.3_6	14
CS14_3_GAAACTCCATGCCTTC_24554	968	94523.1	2ndTri	CS14_3	12	Hindbrain	0.354779	hindbrain	CS14.3_6	14
CS14_3_GAAACTCGTCCATCCT_24562	1512	183916	2ndTri	CS14_3	12	Hindbrain	0.241358	hindbrain	CS14.3_6	14
CS14_3_GAAACTCTCAGCTCTC_24569	1224	103305	2ndTri	CS14_3	12	Hindbrain	0.226248	hindbrain	CS14.3_6	14
CS14_3_GAAACTCTCTGCTGTC_24578	1475	163879	2ndTri	CS14_3	12	Hindbrain	0.306763	hindbrain	CS14.3_32	14
CS14_3_GAAATGACAGGATTGG_24592	1719	161717	2ndTri	CS14_3	12	Hindbrain	0.299031	hindbrain	CS14.3_6	14
CS14_3_GAAATGATCGAATCCA_24615	1466	137473	2ndTri	CS14_3	12	Hindbrain	0.309875	hindbrain	CS14.3_6	14
CS14_3_GAACATCAGCCGCCTA_24624	2117	208302	2ndTri	CS14_3	12	Hindbrain	0.271184	hindbrain	CS14.3_32	14
CS14_3_GAACATCCAATCTACG_24631	1252	101960	2ndTri	CS14_3	12	Hindbrain	0.294873	hindbrain	CS14.3_6	14
CS14_3_GAACATCCACAGTCGC_24633	1795	180748	2ndTri	CS14_3	12	Hindbrain	0.324534	hindbrain	CS14.3_6	14
CS14_3_GAACATCGTACCCAAT_24645	1073	96331	2ndTri	CS14_3	12	Hindbrain	0.227047	hindbrain	CS14.3_2	14
CS14_3_GAACCTAAGGCATGGT_24661	2249	227756	2ndTri	CS14_3	12	Hindbrain	0.26824	hindbrain	CS14.3_32	14
CS14_3_GAACCTACAAGGTTCT_24663	1624	145945	2ndTri	CS14_3	12	Hindbrain	0.270039	hindbrain	CS14.3_6	14
CS14_3_GAACCTAGTCACTGGC_24674	1358	118799	2ndTri	CS14_3	12	Hindbrain	0.324881	hindbrain	CS14.3_6	14
CS14_3_GAACCTAGTTTCCACC_24682	1705	173414	2ndTri	CS14_3	12	Hindbrain	0.261352	hindbrain	CS14.3_6	14
CS14_3_GAACCTATCTTCCTTC_24700	1129	86961	2ndTri	CS14_3	12	Hindbrain	0.289652	hindbrain	CS14.3_6	14
CS14_3_GAACGGAGTTACGTCA_24722	1387	142493	2ndTri	CS14_3	12	Hindbrain	0.326769	hindbrain	CS14.3_6	14
CS14_3_GAACGGAGTTCACGGC_24723	1536	130751	2ndTri	CS14_3	12	Hindbrain	0.270771	hindbrain	CS14.3_6	14
CS14_3_GAACGGATCCTGCAGG_24736	1395	112831	2ndTri	CS14_3	12	Hindbrain	0.231028	hindbrain	CS14.3_37	14
CS14_3_GAAGCAGCACCTCGGA_24753	1155	114526	2ndTri	CS14_3	12	Hindbrain	0.291753	hindbrain	CS14.3_6	14
CS14_3_GAAGCAGCACGAAATA_24754	2132	202489	2ndTri	CS14_3	12	Hindbrain	0.296347	hindbrain	CS14.3_32	14
CS14_3_GAAGCAGTCACGATGT_24775	1349	120370	2ndTri	CS14_3	12	Hindbrain	0.347842	hindbrain	CS14.3_6	14
CS14_3_GAAGCAGTCTAACCGA_24783	2857	385618	2ndTri	CS14_3	12	Hindbrain	0.237622	hindbrain	CS14.3_17	14
CS14_3_GAAGCAGTCTAAGCCA_24784	1120	96394.6	2ndTri	CS14_3	12	Hindbrain	0.336682	hindbrain	CS14.3_6	14
CS14_3_GAAGCAGTCTGCGTAA_24787	1268	148555	2ndTri	CS14_3	12	Hindbrain	0.355945	hindbrain	CS14.3_6	14
CS14_3_GAATAAGAGTGCCATT_24799	1346	115980	2ndTri	CS14_3	12	Hindbrain	0.266759	hindbrain	CS14.3_32	14
CS14_3_GAATAAGCAACTGGCC_24801	1456	140711	2ndTri	CS14_3	12	Hindbrain	0.253239	hindbrain	CS14.3_6	14
CS14_3_GAATAAGGTAAATACG_24814	1554	144848	2ndTri	CS14_3	12	Hindbrain	0.275268	hindbrain	CS14.3_32	14
CS14_3_GAATAAGGTACGCACC_24816	954	81660.7	2ndTri	CS14_3	12	Hindbrain	0.416511	hindbrain	CS14.3_6	14
CS14_3_GAATAAGGTAGCGCAA_24817	2367	307755	2ndTri	CS14_3	12	Hindbrain	0.308441	hindbrain	CS14.3_17	14
CS14_3_GAATAAGGTCGTGGCT_24823	1103	81655.2	2ndTri	CS14_3	12	Hindbrain	0.273012	hindbrain	CS14.3_6	14
CS14_3_GAATAAGGTGTAATGA_24826	2574	329279	2ndTri	CS14_3	12	Hindbrain	0.290293	hindbrain	CS14.3_25	14
CS14_3_GAATAAGTCCATGAGT_24841	1340	153173	2ndTri	CS14_3	12	Hindbrain	0.388309	hindbrain	CS14.3_6	14
CS14_3_GAATAAGTCTTCGAGA_24851	1361	114402	2ndTri	CS14_3	12	Hindbrain	0.265286	hindbrain	CS14.3_6	14
CS14_3_GAATGAAGTCGCATCG_24881	1268	106045	2ndTri	CS14_3	12	Hindbrain	0.286674	hindbrain	CS14.3_6	14
CS14_3_GAATGAATCCGCATAA_24899	1037	85480.3	2ndTri	CS14_3	12	Hindbrain	0.298671	hindbrain	CS14.3_6	14
CS14_3_GACACGCCATCCTTGC_24925	1148	117683	2ndTri	CS14_3	12	Hindbrain	0.332485	hindbrain	CS14.3_26	14
CS14_3_GACACGCGTGTGACGA_24930	2366	321632	2ndTri	CS14_3	12	Hindbrain	0.279965	hindbrain	CS14.3_34	14
CS14_3_GACACGCTCAGGATCT_24937	1244	104582	2ndTri	CS14_3	12	Hindbrain	0.300962	hindbrain	CS14.3_6	14
CS14_3_GACACGCTCTCAAGTG_24945	1834	210524	2ndTri	CS14_3	12	Hindbrain	0.290007	hindbrain	CS14.3_32	14
CS14_3_GACACGCTCTGCTGTC_24949	1550	171206	2ndTri	CS14_3	12	Hindbrain	0.298832	hindbrain	CS14.3_32	14
CS14_3_GACAGAGAGACAGGCT_24952	1204	106046	2ndTri	CS14_3	12	Hindbrain	0.327617	hindbrain	CS14.3_6	14
CS14_3_GACAGAGAGAGTGACC_24953	1219	140788	2ndTri	CS14_3	12	Hindbrain	0.384546	hindbrain	CS14.3_6	14
CS14_3_GACAGAGAGTGCCATT_24959	1472	117700	2ndTri	CS14_3	12	Hindbrain	0.261926	hindbrain	CS14.3_25	14
CS14_3_GACAGAGCATCTATGG_24974	2368	258963	2ndTri	CS14_3	12	Hindbrain	0.29931	hindbrain	CS14.3_17	14
CS14_3_GACAGAGGTAATCGTC_24976	2375	257638	2ndTri	CS14_3	12	Hindbrain	0.292943	hindbrain	CS14.3_32	14
CS14_3_GACAGAGGTCCGTCAG_24978	1241	105385	2ndTri	CS14_3	12	Hindbrain	0.341218	hindbrain	CS14.3_6	14
CS14_3_GACCAATAGACTACAA_24999	2687	392695	2ndTri	CS14_3	12	Hindbrain	0.316953	hindbrain	CS14.3_13	14
CS14_3_GACCAATAGACTAGGC_25000	1325	107644	2ndTri	CS14_3	12	Hindbrain	0.266076	hindbrain	CS14.3_6	14
CS14_3_GACCAATAGTGTCTCA_25004	2413	254784	2ndTri	CS14_3	12	Hindbrain	0.278119	hindbrain	CS14.3_4	14
CS14_3_GACCAATCAACACCTA_25005	1043	100964	2ndTri	CS14_3	12	Hindbrain	0.296062	hindbrain	CS14.3_6	14
CS14_3_GACCAATCAGGGAGAG_25014	2332	301397	2ndTri	CS14_3	12	Hindbrain	0.260077	hindbrain	CS14.3_32	14
CS14_3_GACCAATTCTACCTGC_25036	1461	122422	2ndTri	CS14_3	12	Hindbrain	0.257784	hindbrain	CS14.3_6	14
CS14_3_GACCTGGGTAGCGTAG_25055	1480	164261	2ndTri	CS14_3	12	Hindbrain	0.268385	hindbrain	CS14.3_32	14
CS14_3_GACCTGGTCGCCTGAG_25071	1212	104062	2ndTri	CS14_3	12	Hindbrain	0.278806	hindbrain	CS14.3_6	14
CS14_3_GACGCGTAGGCGACAT_25079	1509	179169	2ndTri	CS14_3	12	Hindbrain	0.372505	hindbrain	CS14.3_6	14
CS14_3_GACGCGTCAGCCTGTG_25091	946	90266.3	2ndTri	CS14_3	12	Hindbrain	0.316676	hindbrain	CS14.3_6	14
CS14_3_GACGCGTGTGCACTTA_25103	1944	212277	2ndTri	CS14_3	12	Hindbrain	0.282361	hindbrain	CS14.3_32	14
CS14_3_GACGCGTGTTCAGACT_25109	1202	126014	2ndTri	CS14_3	12	Hindbrain	0.233944	hindbrain	CS14.3_6	14
CS14_3_GACGCGTTCCGAAGAG_25113	938	93434	2ndTri	CS14_3	12	Hindbrain	0.339004	hindbrain	CS14.3_6	14
CS14_3_GACGCGTTCGACCAGC_25114	2028	216949	2ndTri	CS14_3	12	Hindbrain	0.301889	hindbrain	CS14.3_32	14
CS14_3_GACGCGTTCTTGAGAC_25120	2146	259933	2ndTri	CS14_3	12	Hindbrain	0.244703	hindbrain	CS14.3_17	14
CS14_3_GACGGCTAGTGCGATG_25132	960	94931	2ndTri	CS14_3	12	Hindbrain	0.297442	hindbrain	CS14.3_6	14
CS14_3_GACGGCTCAGCCAATT_25135	1387	166570	2ndTri	CS14_3	12	Hindbrain	0.303215	hindbrain	CS14.3_32	14
CS14_3_GACGTGCAGAATCTCC_25167	3858	622797	2ndTri	CS14_3	12	Hindbrain	0.306741	hindbrain	CS14.3_17	14
CS14_3_GACGTGCAGACAGACC_25169	1151	114867	2ndTri	CS14_3	12	Hindbrain	0.262322	hindbrain	CS14.3_6	14
CS14_3_GACGTGCCAATCGGTT_25182	1607	175396	2ndTri	CS14_3	12	Hindbrain	0.248678	hindbrain	CS14.3_6	14
CS14_3_GACGTGCCAGACGCCT_25186	1033	103196	2ndTri	CS14_3	12	Hindbrain	0.30367	hindbrain	CS14.3_6	14
CS14_3_GACGTGCCAGCCTTGG_25187	1011	104657	2ndTri	CS14_3	12	Hindbrain	0.379594	hindbrain	CS14.3_6	14
CS14_3_GACGTGCCAGTAAGAT_25190	1257	109082	2ndTri	CS14_3	12	Hindbrain	0.265824	hindbrain	CS14.3_6	14
CS14_3_GACGTGCCATCCCACT_25191	1521	158134	2ndTri	CS14_3	12	Hindbrain	0.258318	hindbrain	CS14.3_32	14
CS14_3_GACGTGCTCTGCTTGC_25210	1058	103324	2ndTri	CS14_3	12	Hindbrain	0.214045	hindbrain	CS14.3_6	14
CS14_3_GACGTTAGTTGTCTTT_25237	1411	129499	2ndTri	CS14_3	12	Hindbrain	0.293101	hindbrain	CS14.3_15	14
CS14_3_GACGTTATCACGACTA_25238	1725	202756	2ndTri	CS14_3	12	Hindbrain	0.349123	hindbrain	CS14.3_32	14
CS14_3_GACTAACAGAGCTATA_25254	1542	146718	2ndTri	CS14_3	12	Hindbrain	0.305059	hindbrain	CS14.3_6	14
CS14_3_GACTAACCAGCCTGTG_25272	933	77500.7	2ndTri	CS14_3	12	Hindbrain	0.30341	hindbrain	CS14.3_6	14
CS14_3_GACTAACGTAACGACG_25278	2359	262218	2ndTri	CS14_3	12	Hindbrain	0.298489	hindbrain	CS14.3_32	14
CS14_3_GACTAACGTTACGGAG_25286	999	88722	2ndTri	CS14_3	12	Hindbrain	0.283592	hindbrain	CS14.3_6	14
CS14_3_GACTACAAGACGACGT_25301	1477	151504	2ndTri	CS14_3	12	Hindbrain	0.255744	hindbrain	CS14.3_32	14
CS14_3_GACTACAAGTGGAGTC_25306	1888	188114	2ndTri	CS14_3	12	Hindbrain	0.277689	hindbrain	CS14.3_32	14
CS14_3_GACTACACACCAGGCT_25311	1816	178270	2ndTri	CS14_3	12	Hindbrain	0.288974	hindbrain	CS14.3_32	14
CS14_3_GACTACAGTTATCGGT_25326	2759	290602	2ndTri	CS14_3	12	Hindbrain	0.29576	hindbrain	CS14.3_13	14
CS14_3_GACTACATCATGTCTT_25333	2567	351650	2ndTri	CS14_3	12	Hindbrain	0.258668	hindbrain	CS14.3_32	14
CS14_3_GACTGCGAGGATGCGT_25349	987	81426.4	2ndTri	CS14_3	12	Hindbrain	0.309653	hindbrain	CS14.3_6	14
CS14_3_GACTGCGCAGCCTTGG_25360	2151	214354	2ndTri	CS14_3	12	Hindbrain	0.231116	hindbrain	CS14.3_32	14
CS14_3_GACTGCGGTTCGTGAT_25382	1984	206227	2ndTri	CS14_3	12	Hindbrain	0.302057	hindbrain	CS14.3_32	14
CS14_3_GACTGCGTCTCCTATA_25396	2203	241749	2ndTri	CS14_3	12	Hindbrain	0.23502	hindbrain	CS14.3_17	14
CS14_3_GAGCAGAAGATGCGAC_25405	1379	156204	2ndTri	CS14_3	12	Hindbrain	0.332948	hindbrain	CS14.3_6	14
CS14_3_GAGCAGACAGCGAACA_25419	1312	111426	2ndTri	CS14_3	12	Hindbrain	0.301522	hindbrain	CS14.3_6	14
CS14_3_GAGCAGAGTTTGTGTG_25429	2590	304851	2ndTri	CS14_3	12	Hindbrain	0.289425	hindbrain	CS14.3_32	14
CS14_3_GAGCAGATCCCTGACT_25432	1022	88773.4	2ndTri	CS14_3	12	Hindbrain	0.3135	hindbrain	CS14.3_6	14
CS14_3_GAGGTGAAGGCCATAG_25446	1071	115867	2ndTri	CS14_3	12	Hindbrain	0.347836	hindbrain	CS14.3_6	14
CS14_3_GAGGTGACATTCGACA_25459	1423	167162	2ndTri	CS14_3	12	Hindbrain	0.383045	hindbrain	CS14.3_6	14
CS14_3_GAGGTGAGTCGTGGCT_25464	1049	75493.4	2ndTri	CS14_3	12	Hindbrain	0.278115	hindbrain	CS14.3_6	14
CS14_3_GAGGTGATCCCTTGTG_25479	970	77791.5	2ndTri	CS14_3	12	Hindbrain	0.305766	hindbrain	CS14.3_6	14
CS14_3_GAGTCCGAGAGAGCTC_25489	1198	110405	2ndTri	CS14_3	12	Hindbrain	0.29977	hindbrain	CS14.3_6	14
CS14_3_GAGTCCGGTCATCCCT_25512	1872	218482	2ndTri	CS14_3	12	Hindbrain	0.294214	hindbrain	CS14.3_32	14
CS14_3_GATCAGTAGACGACGT_25532	1620	158183	2ndTri	CS14_3	12	Hindbrain	0.283868	hindbrain	CS14.3_32	14
CS14_3_GATCAGTAGCCGCCTA_25540	1605	168046	2ndTri	CS14_3	12	Hindbrain	0.24905	hindbrain	CS14.3_32	14
CS14_3_GATCAGTAGGTTCCTA_25544	1383	116343	2ndTri	CS14_3	12	Hindbrain	0.294598	hindbrain	CS14.3_6	14
CS14_3_GATCAGTCACCTTGTC_25552	1924	188369	2ndTri	CS14_3	12	Hindbrain	0.297875	hindbrain	CS14.3_32	14
CS14_3_GATCAGTCAGTAACGG_25559	961	80592.3	2ndTri	CS14_3	12	Hindbrain	0.353647	hindbrain	CS14.3_6	14
CS14_3_GATCAGTGTGCTTCTC_25567	1239	123295	2ndTri	CS14_3	12	Hindbrain	0.238213	hindbrain	CS14.3_6	14
CS14_3_GATCGATAGTGTACGG_25592	1702	178472	2ndTri	CS14_3	12	Hindbrain	0.267899	hindbrain	CS14.3_32	14
CS14_3_GATCGATCACTCGACG_25602	1040	89373.2	2ndTri	CS14_3	12	Hindbrain	0.317548	hindbrain	CS14.3_6	14
CS14_3_GATCGATTCTCTGAGA_25634	1153	104263	2ndTri	CS14_3	12	Hindbrain	0.303656	hindbrain	CS14.3_6	14
CS14_3_GATCGCGAGGCAGGTT_25638	1485	175089	2ndTri	CS14_3	12	Hindbrain	0.247484	hindbrain	CS14.3_32	14
CS14_3_GATCGCGCAATGGACG_25646	1630	189227	2ndTri	CS14_3	12	Hindbrain	0.299947	hindbrain	CS14.3_32	14
CS14_3_GATCGCGCAATTCCTT_25647	1315	116163	2ndTri	CS14_3	12	Hindbrain	0.3092	hindbrain	CS14.3_6	14
CS14_3_GATCGCGCATAGGATA_25649	1292	147306	2ndTri	CS14_3	12	Hindbrain	0.375246	hindbrain	CS14.3_6	14
CS14_3_GATCGCGGTAAACCTC_25651	2912	401951	2ndTri	CS14_3	12	Hindbrain	0.277305	hindbrain	CS14.3_17	14
CS14_3_GATCGCGTCCAGTATG_25660	1303	112353	2ndTri	CS14_3	12	Hindbrain	0.282831	hindbrain	CS14.3_6	14
CS14_3_GATCGTACACATGGGA_25681	1931	230376	2ndTri	CS14_3	12	Hindbrain	0.247138	hindbrain	CS14.3_27	14
CS14_3_GATCGTACATCATCCC_25687	1700	192046	2ndTri	CS14_3	12	Hindbrain	0.276893	hindbrain	CS14.3_17	14
CS14_3_GATCGTAGTTTCCACC_25700	1458	161388	2ndTri	CS14_3	12	Hindbrain	0.308166	hindbrain	CS14.3_32	14
CS14_3_GATCGTATCTGCAGTA_25708	1006	84712.1	2ndTri	CS14_3	12	Hindbrain	0.337344	hindbrain	CS14.3_6	14
CS14_3_GATCTAGAGATCACGG_25713	1229	122151	2ndTri	CS14_3	12	Hindbrain	0.280965	hindbrain	CS14.3_6	14
CS14_3_GATCTAGAGGGATACC_25718	1622	199960	2ndTri	CS14_3	12	Hindbrain	0.297311	hindbrain	CS14.3_6	14
CS14_3_GATCTAGAGTAGTGCG_25719	2092	185659	2ndTri	CS14_3	12	Hindbrain	0.227736	hindbrain	CS14.3_17	14
CS14_3_GATCTAGCAGGTGCCT_25731	1600	210886	2ndTri	CS14_3	12	Hindbrain	0.316108	hindbrain	CS14.3_6	14
CS14_3_GATCTAGGTGTAACGG_25742	2093	212568	2ndTri	CS14_3	12	Hindbrain	0.280309	hindbrain	CS14.3_17	14
CS14_3_GATCTAGTCCAGATCA_25751	2253	230748	2ndTri	CS14_3	12	Hindbrain	0.258891	hindbrain	CS14.3_17	14
CS14_3_GATCTAGTCCTTTCTC_25755	2481	280273	2ndTri	CS14_3	12	Hindbrain	0.269815	hindbrain	CS14.3_17	14
CS14_3_GATGAAAAGGAATCGC_25770	1080	85538	2ndTri	CS14_3	12	Hindbrain	0.3043	hindbrain	CS14.3_6	14
CS14_3_GATGAAACAGCGTCCA_25785	1779	215601	2ndTri	CS14_3	12	Hindbrain	0.345974	hindbrain	CS14.3_32	14
CS14_3_GATGAAAGTATTCTCT_25798	1761	194501	2ndTri	CS14_3	12	Hindbrain	0.193471	hindbrain	CS14.3_5	14
CS14_3_GATGAGGCACATAACC_25835	1353	125387	2ndTri	CS14_3	12	Hindbrain	0.33331	hindbrain	CS14.3_6	14
CS14_3_GATGAGGCAGATTGCT_25837	941	74436.7	2ndTri	CS14_3	12	Hindbrain	0.316755	hindbrain	CS14.3_6	14
CS14_3_GATGAGGGTATATGAG_25843	2202	312765	2ndTri	CS14_3	12	Hindbrain	0.299417	hindbrain	CS14.3_32	14
CS14_3_GATGAGGGTCGCTTCT_25846	1300	124649	2ndTri	CS14_3	12	Hindbrain	0.321379	hindbrain	CS14.3_6	14
CS14_3_GATGAGGGTTCGCGAC_25856	1297	163895	2ndTri	CS14_3	12	Hindbrain	0.410685	hindbrain	CS14.3_6	14
CS14_3_GATGAGGTCCTAGAAC_25862	1228	118809	2ndTri	CS14_3	12	Hindbrain	0.270371	hindbrain	CS14.3_6	14
CS14_3_GATGCTACAAGTCTGT_25880	1015	112094	2ndTri	CS14_3	12	Hindbrain	0.343353	hindbrain	CS14.3_6	14
CS14_3_GATGCTACAAGTTAAG_25881	1137	91338.7	2ndTri	CS14_3	12	Hindbrain	0.294312	hindbrain	CS14.3_6	14
CS14_3_GATGCTACACCCATTC_25883	1080	78289.9	2ndTri	CS14_3	12	Hindbrain	0.222816	hindbrain	CS14.3_2	14
CS14_3_GATGCTACATTGTGCA_25891	2258	230928	2ndTri	CS14_3	12	Hindbrain	0.305958	hindbrain	CS14.3_17	14
CS14_3_GATGCTAGTACGACCC_25892	1106	111545	2ndTri	CS14_3	12	Hindbrain	0.236545	hindbrain	CS14.3_6	14
CS14_3_GATGCTATCAAAGTAG_25900	2387	265734	2ndTri	CS14_3	12	Hindbrain	0.290647	hindbrain	CS14.3_17	14
CS14_3_GATGCTATCAAGGCTT_25901	1175	134815	2ndTri	CS14_3	12	Hindbrain	0.414577	hindbrain	CS14.3_6	14
CS14_3_GATTCAGCATCAGTCA_25927	1394	171475	2ndTri	CS14_3	12	Hindbrain	0.258079	hindbrain	CS14.3_6	14
CS14_3_GATTCAGGTTATGCGT_25940	1092	99611.7	2ndTri	CS14_3	12	Hindbrain	0.282574	hindbrain	CS14.3_6	14
CS14_3_GATTCAGTCGGTCCGA_25948	1984	235242	2ndTri	CS14_3	12	Hindbrain	0.238618	hindbrain	CS14.3_32	14
CS14_3_GATTCAGTCTTGTCAT_25953	1529	172313	2ndTri	CS14_3	12	Hindbrain	0.243803	hindbrain	CS14.3_6	14
CS14_3_GCAAACTCACCATGTA_25968	1839	229884	2ndTri	CS14_3	12	Hindbrain	0.274602	hindbrain	CS14.3_27	14
CS14_3_GCAAACTTCAGTTTGG_25988	3108	403167	2ndTri	CS14_3	12	Hindbrain	0.255656	hindbrain	CS14.3_17	14
CS14_3_GCAAACTTCCTGCCAT_25991	1527	148981	2ndTri	CS14_3	12	Hindbrain	0.310969	hindbrain	CS14.3_6	14
CS14_3_GCAAACTTCGAGAGCA_25992	1149	112726	2ndTri	CS14_3	12	Hindbrain	0.285452	hindbrain	CS14.3_6	14
CS14_3_GCAAACTTCGCATGGC_25993	1716	159173	2ndTri	CS14_3	12	Hindbrain	0.278017	hindbrain	CS14.3_32	14
CS14_3_GCAATCAAGAGACTTA_25999	1272	113539	2ndTri	CS14_3	12	Hindbrain	0.331116	hindbrain	CS14.3_6	14
CS14_3_GCAATCATCTTTAGGG_26049	2086	219417	2ndTri	CS14_3	12	Hindbrain	0.274355	hindbrain	CS14.3_32	14
CS14_3_GCACATAAGCTGATAA_26053	1124	97658.8	2ndTri	CS14_3	12	Hindbrain	0.322639	hindbrain	CS14.3_6	14
CS14_3_GCACATAAGTACGATA_26057	1277	157305	2ndTri	CS14_3	12	Hindbrain	0.38721	hindbrain	CS14.3_6	14
CS14_3_GCACATACACGGATAG_26065	1333	131958	2ndTri	CS14_3	12	Hindbrain	0.24675	hindbrain	CS14.3_6	14
CS14_3_GCACATAGTACTTGAC_26073	1541	122884	2ndTri	CS14_3	12	Hindbrain	0.224325	hindbrain	CS14.3_32	14
CS14_3_GCACATAGTGCAGTAG_26078	1313	130718	2ndTri	CS14_3	12	Hindbrain	0.272656	hindbrain	CS14.3_6	14
CS14_3_GCACATATCCTAGTGA_26087	1910	250559	2ndTri	CS14_3	12	Hindbrain	0.348849	hindbrain	CS14.3_32	14
CS14_3_GCACTCTCATACTACG_26108	1413	158209	2ndTri	CS14_3	12	Hindbrain	0.287271	hindbrain	CS14.3_27	14
CS14_3_GCACTCTGTCGTTGTA_26120	1439	130206	2ndTri	CS14_3	12	Hindbrain	0.335489	hindbrain	CS14.3_6	14
CS14_3_GCACTCTGTTAAGGGC_26128	974	97467.5	2ndTri	CS14_3	12	Hindbrain	0.344927	hindbrain	CS14.3_6	14
CS14_3_GCACTCTTCTATCCTA_26139	2188	299902	2ndTri	CS14_3	12	Hindbrain	0.284214	hindbrain	CS14.3_32	14
CS14_3_GCAGCCAAGCTGAAAT_26150	1272	111638	2ndTri	CS14_3	12	Hindbrain	0.309846	hindbrain	CS14.3_6	14
CS14_3_GCAGCCACACACAGAG_26161	1183	91809.8	2ndTri	CS14_3	12	Hindbrain	0.272562	hindbrain	CS14.3_6	14
CS14_3_GCAGCCACATGCTGGC_26172	1417	125549	2ndTri	CS14_3	12	Hindbrain	0.300728	hindbrain	CS14.3_6	14
CS14_3_GCAGTTAAGGCTACGA_26202	1031	81391.3	2ndTri	CS14_3	12	Hindbrain	0.278637	hindbrain	CS14.3_23	14
CS14_3_GCAGTTAAGTGGGCTA_26205	998	102139	2ndTri	CS14_3	12	Hindbrain	0.295956	hindbrain	CS14.3_6	14
CS14_3_GCAGTTACAGATCCAT_26217	1015	85284.1	2ndTri	CS14_3	12	Hindbrain	0.335929	hindbrain	CS14.3_6	14
CS14_3_GCATACAAGCCCAATT_26245	2520	293507	2ndTri	CS14_3	12	Hindbrain	0.2811	hindbrain	CS14.3_34	14
CS14_3_GCATACAGTAGCTTGT_26262	1190	118625	2ndTri	CS14_3	12	Hindbrain	0.278988	hindbrain	CS14.3_6	14
CS14_3_GCATACAGTATCGCAT_26264	2032	249625	2ndTri	CS14_3	12	Hindbrain	0.263018	hindbrain	CS14.3_32	14
CS14_3_GCATACAGTCAAGCGA_26265	2120	209187	2ndTri	CS14_3	12	Hindbrain	0.285494	hindbrain	CS14.3_32	14
CS14_3_GCATACATCTGTCCGT_26284	2505	276100	2ndTri	CS14_3	12	Hindbrain	0.255912	hindbrain	CS14.3_17	14
CS14_3_GCATGATAGCAGGCTA_26288	1250	134119	2ndTri	CS14_3	12	Hindbrain	0.372146	hindbrain	CS14.3_6	14
CS14_3_GCATGATTCAGGCAAG_26325	1282	108779	2ndTri	CS14_3	12	Hindbrain	0.293012	hindbrain	CS14.3_32	14
CS14_3_GCATGCGAGCCAGGAT_26342	1991	242781	2ndTri	CS14_3	12	Hindbrain	0.309628	hindbrain	CS14.3_32	14
CS14_3_GCATGCGAGCGTTTAC_26344	2008	256913	2ndTri	CS14_3	12	Hindbrain	0.3541	hindbrain	CS14.3_6	14
CS14_3_GCATGCGAGGTGCTAG_26346	1335	157870	2ndTri	CS14_3	12	Hindbrain	0.39511	hindbrain	CS14.3_6	14
CS14_3_GCATGCGGTCTCTCTG_26367	2383	317247	2ndTri	CS14_3	12	Hindbrain	0.323083	hindbrain	CS14.3_32	14
CS14_3_GCATGCGTCCTTTCGG_26390	2123	218229	2ndTri	CS14_3	12	Hindbrain	0.277528	hindbrain	CS14.3_17	14
CS14_3_GCATGTAAGACTTGAA_26401	2316	232567	2ndTri	CS14_3	12	Hindbrain	0.260128	hindbrain	CS14.3_17	14
CS14_3_GCATGTAGTAGCTGCC_26416	1624	153218	2ndTri	CS14_3	12	Hindbrain	0.284771	hindbrain	CS14.3_32	14
CS14_3_GCATGTATCTGTCCGT_26433	1288	106643	2ndTri	CS14_3	12	Hindbrain	0.273988	hindbrain	CS14.3_6	14
CS14_3_GCCAAATCATACTACG_26455	2557	284252	2ndTri	CS14_3	12	Hindbrain	0.287905	hindbrain	CS14.3_17	14
CS14_3_GCCAAATGTCTCAACA_26466	2590	277473	2ndTri	CS14_3	12	Hindbrain	0.289583	hindbrain	CS14.3_17	14
CS14_3_GCCAAATGTCTCTTTA_26467	975	87662.3	2ndTri	CS14_3	12	Hindbrain	0.289255	hindbrain	CS14.3_6	14
CS14_3_GCCAAATTCACTATTC_26469	1893	241364	2ndTri	CS14_3	12	Hindbrain	0.273664	hindbrain	CS14.3_32	14
CS14_3_GCCAAATTCCGCAGTG_26474	2071	213718	2ndTri	CS14_3	12	Hindbrain	0.307395	hindbrain	CS14.3_32	14
CS14_3_GCCTCTAAGCGCCTTG_26488	1028	101859	2ndTri	CS14_3	12	Hindbrain	0.349105	hindbrain	CS14.3_6	14
CS14_3_GCCTCTACACGGTTTA_26496	3253	403841	2ndTri	CS14_3	12	Hindbrain	0.275794	hindbrain	CS14.3_17	14
CS14_3_GCCTCTAGTTCCGGCA_26506	1414	149685	2ndTri	CS14_3	12	Hindbrain	0.27405	hindbrain	CS14.3_6	14
CS14_3_GCCTCTATCCGTTGTC_26509	1633	146428	2ndTri	CS14_3	12	Hindbrain	0.260888	hindbrain	CS14.3_32	14
CS14_3_GCCTCTATCTCTGTCG_26512	1548	153648	2ndTri	CS14_3	12	Hindbrain	0.290635	hindbrain	CS14.3_6	14
CS14_3_GCGACCAAGATATGGT_26518	1277	111947	2ndTri	CS14_3	12	Hindbrain	0.208896	hindbrain	CS14.3_32	14
CS14_3_GCGACCAAGATGTGTA_26519	1059	102446	2ndTri	CS14_3	12	Hindbrain	0.323239	hindbrain	CS14.3_6	14
CS14_3_GCGACCAAGCAATCTC_26520	1519	132733	2ndTri	CS14_3	12	Hindbrain	0.288332	hindbrain	CS14.3_6	14
CS14_3_GCGACCACAGATTGCT_26533	2223	230724	2ndTri	CS14_3	12	Hindbrain	0.300025	hindbrain	CS14.3_32	14
CS14_3_GCGACCACATATGCTG_26539	1632	157712	2ndTri	CS14_3	12	Hindbrain	0.299011	hindbrain	CS14.3_6	14
CS14_3_GCGACCAGTCCTGCTT_26549	1859	248862	2ndTri	CS14_3	12	Hindbrain	0.348667	hindbrain	CS14.3_27	14
CS14_3_GCGACCAGTTCGGCAC_26555	1725	209058	2ndTri	CS14_3	12	Hindbrain	0.281866	hindbrain	CS14.3_32	14
CS14_3_GCGACCATCTCCAGGG_26562	1385	147297	2ndTri	CS14_3	12	Hindbrain	0.266902	hindbrain	CS14.3_6	14
CS14_3_GCGACCATCTGAGTGT_26563	924	69929.4	2ndTri	CS14_3	12	Hindbrain	0.296435	hindbrain	CS14.3_6	14
CS14_3_GCGAGAACATCGGACC_26588	1571	157146	2ndTri	CS14_3	12	Hindbrain	0.219535	hindbrain	CS14.3_32	14
CS14_3_GCGAGAAGTGAGCGAT_26596	2008	251215	2ndTri	CS14_3	12	Hindbrain	0.290229	hindbrain	CS14.3_32	14
CS14_3_GCGAGAATCTACGAGT_26607	1497	157536	2ndTri	CS14_3	12	Hindbrain	0.335959	hindbrain	CS14.3_6	14
CS14_3_GCGCAACCAAGACGTG_26626	2928	481877	2ndTri	CS14_3	12	Hindbrain	0.409867	hindbrain	CS14.3_15	14
CS14_3_GCGCAACCAGAGCCAA_26632	1182	97551.9	2ndTri	CS14_3	12	Hindbrain	0.266236	hindbrain	CS14.3_6	14
CS14_3_GCGCAACGTAAACACA_26636	1152	102476	2ndTri	CS14_3	12	Hindbrain	0.306851	hindbrain	CS14.3_6	14
CS14_3_GCGCAACGTCTCCCTA_26639	1794	199911	2ndTri	CS14_3	12	Hindbrain	0.293878	hindbrain	CS14.3_32	14
CS14_3_GCGCAACTCATCGATG_26647	1726	148384	2ndTri	CS14_3	12	Hindbrain	0.21666	hindbrain	CS14.3_32	14
CS14_3_GCGCAGTAGCCACCTG_26664	2062	228771	2ndTri	CS14_3	12	Hindbrain	0.295161	hindbrain	CS14.3_32	14
CS14_3_GCGCAGTGTTCAGTAC_26686	938	76843.1	2ndTri	CS14_3	12	Hindbrain	0.30678	hindbrain	CS14.3_6	14
CS14_3_GCGCCAATCACGATGT_26735	1855	176820	2ndTri	CS14_3	12	Hindbrain	0.271456	hindbrain	CS14.3_5	14
CS14_3_GCGCCAATCCACGTGG_26737	1675	209624	2ndTri	CS14_3	12	Hindbrain	0.293079	hindbrain	CS14.3_6	14
CS14_3_GCGCGATAGTCCTCCT_26752	2974	465707	2ndTri	CS14_3	12	Hindbrain	0.282801	hindbrain	CS14.3_32	14
CS14_3_GCGCGATCAGTAAGCG_26760	1342	155350	2ndTri	CS14_3	12	Hindbrain	0.336421	hindbrain	CS14.3_32	14
CS14_3_GCGCGATGTGAGTGAC_26772	2316	256066	2ndTri	CS14_3	12	Hindbrain	0.319312	hindbrain	CS14.3_32	14
CS14_3_GCGCGATGTGGTCTCG_26774	1176	93514.7	2ndTri	CS14_3	12	Hindbrain	0.258007	hindbrain	CS14.3_32	14
CS14_3_GCGCGATTCTAACGGT_26788	1545	169197	2ndTri	CS14_3	12	Hindbrain	0.324771	hindbrain	CS14.3_32	14
CS14_3_GCGCGATTCTTTACAC_26790	2325	284726	2ndTri	CS14_3	12	Hindbrain	0.249609	hindbrain	CS14.3_32	14
CS14_3_GCGGGTTAGCGCCTCA_26795	1471	175423	2ndTri	CS14_3	12	Hindbrain	0.328204	hindbrain	CS14.3_31	14
CS14_3_GCGGGTTCATCCGTGG_26811	1310	120807	2ndTri	CS14_3	12	Hindbrain	0.298049	hindbrain	CS14.3_6	14
CS14_3_GCGGGTTCATTTCACT_26812	1315	140437	2ndTri	CS14_3	12	Hindbrain	0.286029	hindbrain	CS14.3_6	14
CS14_3_GCGGGTTGTCCTAGCG_26814	991	100898	2ndTri	CS14_3	12	Hindbrain	0.327446	hindbrain	CS14.3_6	14
CS14_3_GCGGGTTTCACGAAGG_26823	1166	112350	2ndTri	CS14_3	12	Hindbrain	0.285981	hindbrain	CS14.3_6	14
CS14_3_GCGGGTTTCAGCTGGC_26824	1033	87778.2	2ndTri	CS14_3	12	Hindbrain	0.313081	hindbrain	CS14.3_6	14
CS14_3_GCGGGTTTCGAATCCA_26825	1631	191337	2ndTri	CS14_3	12	Hindbrain	0.382055	hindbrain	CS14.3_6	14
CS14_3_GCTCCTAAGTGGTAGC_26842	1361	132622	2ndTri	CS14_3	12	Hindbrain	0.300337	hindbrain	CS14.3_6	14
CS14_3_GCTCCTACAAAGCAAT_26844	1020	104378	2ndTri	CS14_3	12	Hindbrain	0.295294	hindbrain	CS14.3_6	14
CS14_3_GCTCTGTAGAAACGCC_26880	1360	120171	2ndTri	CS14_3	12	Hindbrain	0.272964	hindbrain	CS14.3_6	14
CS14_3_GCTCTGTCACTAAGTC_26893	974	74123.1	2ndTri	CS14_3	12	Hindbrain	0.299705	hindbrain	CS14.3_6	14
CS14_3_GCTCTGTCAGCATACT_26895	2574	301730	2ndTri	CS14_3	12	Hindbrain	0.293791	hindbrain	CS14.3_32	14
CS14_3_GCTCTGTTCATAGCAC_26915	2777	311599	2ndTri	CS14_3	12	Hindbrain	0.312393	hindbrain	CS14.3_17	14
CS14_3_GCTCTGTTCTGCAGTA_26924	1413	147097	2ndTri	CS14_3	12	Hindbrain	0.339752	hindbrain	CS14.3_6	14
CS14_3_GCTGCAGGTCGCCATG_26954	1789	170510	2ndTri	CS14_3	12	Hindbrain	0.263145	hindbrain	CS14.3_32	14
CS14_3_GCTGCAGGTTTGACAC_26961	1522	177260	2ndTri	CS14_3	12	Hindbrain	0.386945	hindbrain	CS14.3_6	14
CS14_3_GCTGCAGTCCTTGCCA_26966	1343	116177	2ndTri	CS14_3	12	Hindbrain	0.307396	hindbrain	CS14.3_6	14
CS14_3_GCTGCAGTCTGCGACG_26975	1880	181171	2ndTri	CS14_3	12	Hindbrain	0.291278	hindbrain	CS14.3_4	14
CS14_3_GCTGCGAAGATGTGTA_26978	1599	167156	2ndTri	CS14_3	12	Hindbrain	0.313455	hindbrain	CS14.3_32	14
CS14_3_GCTGCGACAACTGGCC_26983	1210	120089	2ndTri	CS14_3	12	Hindbrain	0.310093	hindbrain	CS14.3_6	14
CS14_3_GCTGCGACATGCCTAA_26992	1678	160567	2ndTri	CS14_3	12	Hindbrain	0.315702	hindbrain	CS14.3_6	14
CS14_3_GCTGCGAGTCCGTTAA_27000	1102	119616	2ndTri	CS14_3	12	Hindbrain	0.297173	hindbrain	CS14.3_6	14
CS14_3_GCTGCGAGTCGGGTCT_27003	2729	306918	2ndTri	CS14_3	12	Hindbrain	0.258655	hindbrain	CS14.3_32	14
CS14_3_GCTGCGATCAGGTAAA_27010	2137	209814	2ndTri	CS14_3	12	Hindbrain	0.314569	hindbrain	CS14.3_32	14
CS14_3_GCTGCGATCTTTACGT_27017	986	107166	2ndTri	CS14_3	12	Hindbrain	0.356032	hindbrain	CS14.3_6	14
CS14_3_GCTGCTTTCATGCATG_27053	1032	75519.8	2ndTri	CS14_3	12	Hindbrain	0.274612	hindbrain	CS14.3_6	14
CS14_3_GCTGCTTTCCTACAGA_27056	1523	161514	2ndTri	CS14_3	12	Hindbrain	0.334386	hindbrain	CS14.3_6	14
CS14_3_GCTGGGTCAAACGCGA_27076	1155	130559	2ndTri	CS14_3	12	Hindbrain	0.341506	hindbrain	CS14.3_6	14
CS14_3_GCTGGGTCACTTCTGC_27084	969	87860.6	2ndTri	CS14_3	12	Hindbrain	0.237328	hindbrain	CS14.3_6	14
CS14_3_GCTGGGTGTACTTCTT_27090	2434	262262	2ndTri	CS14_3	12	Hindbrain	0.309482	hindbrain	CS14.3_32	14
CS14_3_GCTGGGTGTGTAAGTA_27096	1611	150252	2ndTri	CS14_3	12	Hindbrain	0.35933	hindbrain	CS14.3_5	14
CS14_3_GCTGGGTGTGTTGGGA_27097	1406	158606	2ndTri	CS14_3	12	Hindbrain	0.369402	hindbrain	CS14.3_6	14
CS14_3_GCTTCCAAGTTGCAGG_27124	1349	123856	2ndTri	CS14_3	12	Hindbrain	0.297579	hindbrain	CS14.3_6	14
CS14_3_GCTTCCACATCACGAT_27134	1231	117049	2ndTri	CS14_3	12	Hindbrain	0.281028	hindbrain	CS14.3_2	14
CS14_3_GCTTCCAGTAGCGTCC_27139	2233	227577	2ndTri	CS14_3	12	Hindbrain	0.279613	hindbrain	CS14.3_32	14
CS14_3_GCTTGAAAGCGAGAAA_27164	1405	155063	2ndTri	CS14_3	12	Hindbrain	0.329994	hindbrain	CS14.3_6	14
CS14_3_GCTTGAAAGCTAGCCC_27168	2571	327698	2ndTri	CS14_3	12	Hindbrain	0.280478	hindbrain	CS14.3_17	14
CS14_3_GCTTGAAAGCTAGTCT_27169	1173	102872	2ndTri	CS14_3	12	Hindbrain	0.352609	hindbrain	CS14.3_6	14
CS14_3_GCTTGAACACCTCGGA_27178	1090	92753.8	2ndTri	CS14_3	12	Hindbrain	0.325741	hindbrain	CS14.3_6	14
CS14_3_GCTTGAACAGAGCCAA_27181	1536	168472	2ndTri	CS14_3	12	Hindbrain	0.307713	hindbrain	CS14.3_6	14
CS14_3_GCTTGAACAGGGTACA_27182	1763	185086	2ndTri	CS14_3	12	Hindbrain	0.261858	hindbrain	CS14.3_27	14
CS14_3_GGAAAGCAGAATCTCC_27216	1183	122110	2ndTri	CS14_3	12	Hindbrain	0.335861	hindbrain	CS14.3_6	14
CS14_3_GGAAAGCCAACGCACC_27228	1381	123256	2ndTri	CS14_3	12	Hindbrain	0.28433	hindbrain	CS14.3_6	14
CS14_3_GGAAAGCTCTGACCTC_27263	1044	115233	2ndTri	CS14_3	12	Hindbrain	0.367115	hindbrain	CS14.3_6	14
CS14_3_GGAACTTAGAGGTAGA_27267	1033	84334.9	2ndTri	CS14_3	12	Hindbrain	0.318943	hindbrain	CS14.3_6	14
CS14_3_GGAACTTCACATCCAA_27279	978	91710.2	2ndTri	CS14_3	12	Hindbrain	0.267311	hindbrain	CS14.3_6	14
CS14_3_GGAACTTGTGACTACT_27294	1052	111753	2ndTri	CS14_3	12	Hindbrain	0.29492	hindbrain	CS14.3_6	14
CS14_3_GGAATAAAGAATAGGG_27307	1371	147460	2ndTri	CS14_3	12	Hindbrain	0.336003	hindbrain	CS14.3_32	14
CS14_3_GGACAAGAGACTAAGT_27360	1552	163779	2ndTri	CS14_3	12	Hindbrain	0.309604	hindbrain	CS14.3_6	14
CS14_3_GGACAAGAGAGTGAGA_27361	1995	242276	2ndTri	CS14_3	12	Hindbrain	0.327967	hindbrain	CS14.3_32	14
CS14_3_GGACAAGGTTATCGGT_27392	964	75442.7	2ndTri	CS14_3	12	Hindbrain	0.317553	hindbrain	CS14.3_6	14
CS14_3_GGACAAGTCCAAACAC_27395	1532	172837	2ndTri	CS14_3	12	Hindbrain	0.34295	hindbrain	CS14.3_6	14
CS14_3_GGACAAGTCTGGAGCC_27403	1759	167757	2ndTri	CS14_3	12	Hindbrain	0.29492	hindbrain	CS14.3_32	14
CS14_3_GGACAGAAGAAACGCC_27405	1734	163074	2ndTri	CS14_3	12	Hindbrain	0.293556	hindbrain	CS14.3_4	14
CS14_3_GGACAGAAGAAGGACA_27406	1163	128074	2ndTri	CS14_3	12	Hindbrain	0.359352	hindbrain	CS14.3_6	14
CS14_3_GGACAGAAGCTAGTGG_27411	1310	109392	2ndTri	CS14_3	12	Hindbrain	0.330664	hindbrain	CS14.3_32	14
CS14_3_GGACAGAAGTCCAGGA_27416	1004	80363.1	2ndTri	CS14_3	12	Hindbrain	0.336679	hindbrain	CS14.3_6	14
CS14_3_GGACAGAAGTGAACGC_27419	1617	195587	2ndTri	CS14_3	12	Hindbrain	0.264783	hindbrain	CS14.3_32	14
CS14_3_GGACAGAAGTGGACGT_27422	1833	168047	2ndTri	CS14_3	12	Hindbrain	0.277456	hindbrain	CS14.3_27	14
CS14_3_GGACAGACATTCTTAC_27439	2316	220458	2ndTri	CS14_3	12	Hindbrain	0.248075	hindbrain	CS14.3_17	14
CS14_3_GGACAGAGTACTCGCG_27443	1466	146887	2ndTri	CS14_3	12	Hindbrain	0.255743	hindbrain	CS14.3_32	14
CS14_3_GGACAGAGTAGCTAAA_27445	1135	102503	2ndTri	CS14_3	12	Hindbrain	0.237501	hindbrain	CS14.3_6	14
CS14_3_GGACAGAGTTGCGCAC_27450	1044	85024.6	2ndTri	CS14_3	12	Hindbrain	0.304916	hindbrain	CS14.3_6	14
CS14_3_GGACAGATCTTGTCAT_27464	1827	221493	2ndTri	CS14_3	12	Hindbrain	0.312092	hindbrain	CS14.3_2	14
CS14_3_GGACATTAGAATTGTG_27465	2118	210423	2ndTri	CS14_3	12	Hindbrain	0.269904	hindbrain	CS14.3_32	14
CS14_3_GGACATTAGCTGCCCA_27469	1722	187085	2ndTri	CS14_3	12	Hindbrain	0.236917	hindbrain	CS14.3_6	14
CS14_3_GGACATTAGTAATCCC_27471	1771	199376	2ndTri	CS14_3	12	Hindbrain	0.232802	hindbrain	CS14.3_32	14
CS14_3_GGACATTGTGCAGACA_27489	1890	199084	2ndTri	CS14_3	12	Hindbrain	0.316007	hindbrain	CS14.3_32	14
CS14_3_GGACATTTCTTGGGTA_27501	1260	128641	2ndTri	CS14_3	12	Hindbrain	0.318442	hindbrain	CS14.3_2	14
CS14_3_GGACGTCAGCACCGTC_27508	1070	90652.5	2ndTri	CS14_3	12	Hindbrain	0.315058	hindbrain	CS14.3_6	14
CS14_3_GGACGTCGTGTGAAAT_27523	1704	162998	2ndTri	CS14_3	12	Hindbrain	0.308008	hindbrain	CS14.3_32	14
CS14_3_GGACGTCGTTCAGTAC_27524	2126	268840	2ndTri	CS14_3	12	Hindbrain	0.236241	hindbrain	CS14.3_32	14
CS14_3_GGAGCAAAGAAGGTGA_27538	1068	108979	2ndTri	CS14_3	12	Hindbrain	0.365364	hindbrain	CS14.3_6	14
CS14_3_GGAGCAACAGGGTACA_27558	1369	116247	2ndTri	CS14_3	12	Hindbrain	0.309974	hindbrain	CS14.3_32	14
CS14_3_GGATGTTCAGATGAGC_27597	1829	168662	2ndTri	CS14_3	12	Hindbrain	0.300934	hindbrain	CS14.3_32	14
CS14_3_GGATGTTCATATGGTC_27599	1042	85236.6	2ndTri	CS14_3	12	Hindbrain	0.289232	hindbrain	CS14.3_6	14
CS14_3_GGATGTTGTATTCGTG_27605	1239	125129	2ndTri	CS14_3	12	Hindbrain	0.259678	hindbrain	CS14.3_6	14
CS14_3_GGATGTTTCTGTGCAA_27614	1054	84192.3	2ndTri	CS14_3	12	Hindbrain	0.302476	hindbrain	CS14.3_6	14
CS14_3_GGATTACAGGATATAC_27623	1605	131078	2ndTri	CS14_3	12	Hindbrain	0.235397	hindbrain	CS14.3_32	14
CS14_3_GGATTACAGTTTAGGA_27626	1978	247583	2ndTri	CS14_3	12	Hindbrain	0.320091	hindbrain	CS14.3_32	14
CS14_3_GGATTACCAACACGCC_27627	2531	308476	2ndTri	CS14_3	12	Hindbrain	0.33733	hindbrain	CS14.3_4	14
CS14_3_GGATTACCACCGAAAG_27633	1290	155159	2ndTri	CS14_3	12	Hindbrain	0.406461	hindbrain	CS14.3_6	14
CS14_3_GGCAATTAGCCAACAG_27654	1798	212043	2ndTri	CS14_3	12	Hindbrain	0.295316	hindbrain	CS14.3_6	14
CS14_3_GGCAATTCACGCGAAA_27662	878	74849.3	2ndTri	CS14_3	12	Hindbrain	0.400863	hindbrain	CS14.3_6	14
CS14_3_GGCAATTCAGAGTGTG_27665	1134	113200	2ndTri	CS14_3	12	Hindbrain	0.277828	hindbrain	CS14.3_6	14
CS14_3_GGCAATTGTTCAACCA_27677	1438	120211	2ndTri	CS14_3	12	Hindbrain	0.282097	hindbrain	CS14.3_6	14
CS14_3_GGCAATTTCCTATTCA_27681	2242	233822	2ndTri	CS14_3	12	Hindbrain	0.272978	hindbrain	CS14.3_17	14
CS14_3_GGCCGATTCAACACTG_27724	1231	101307	2ndTri	CS14_3	12	Hindbrain	0.293473	hindbrain	CS14.3_27	14
CS14_3_GGCCGATTCCGATATG_27729	1607	151634	2ndTri	CS14_3	12	Hindbrain	0.298387	hindbrain	CS14.3_6	14
CS14_3_GGCGACTAGACAATAC_27736	1946	217410	2ndTri	CS14_3	12	Hindbrain	0.229768	hindbrain	CS14.3_32	14
CS14_3_GGCGACTAGATATGGT_27739	1013	90399.4	2ndTri	CS14_3	12	Hindbrain	0.298084	hindbrain	CS14.3_6	14
CS14_3_GGCGACTAGATGTTAG_27742	1742	171403	2ndTri	CS14_3	12	Hindbrain	0.331264	hindbrain	CS14.3_32	14
CS14_3_GGCGACTCAAACGCGA_27757	1245	92641.7	2ndTri	CS14_3	12	Hindbrain	0.254556	hindbrain	CS14.3_6	14
CS14_3_GGCGACTCAGATGGCA_27765	1212	104217	2ndTri	CS14_3	12	Hindbrain	0.299389	hindbrain	CS14.3_6	14
CS14_3_GGCGACTGTACGACCC_27773	2144	297151	2ndTri	CS14_3	12	Hindbrain	0.285861	hindbrain	CS14.3_32	14
CS14_3_GGCGACTGTGCACCAC_27780	1241	105183	2ndTri	CS14_3	12	Hindbrain	0.274601	hindbrain	CS14.3_6	14
CS14_3_GGCGACTGTTGAGTTC_27785	1125	88039.6	2ndTri	CS14_3	12	Hindbrain	0.309251	hindbrain	CS14.3_6	14
CS14_3_GGCGACTTCACCCTCA_27789	855	75376.9	2ndTri	CS14_3	12	Hindbrain	0.407985	hindbrain	CS14.3_6	14
CS14_3_GGCGACTTCATTGCCC_27792	1949	244103	2ndTri	CS14_3	12	Hindbrain	0.301886	hindbrain	CS14.3_32	14
CS14_3_GGCGACTTCTACCTGC_27796	2110	282808	2ndTri	CS14_3	12	Hindbrain	0.299803	hindbrain	CS14.3_32	14
CS14_3_GGCGACTTCTCAAACG_27798	2047	187846	2ndTri	CS14_3	12	Hindbrain	0.29787	hindbrain	CS14.3_32	14
CS14_3_GGCGACTTCTGCCAGG_27801	1004	94579.6	2ndTri	CS14_3	12	Hindbrain	0.272658	hindbrain	CS14.3_6	14
CS14_3_GGCTGGTAGGATATAC_27891	1451	162018	2ndTri	CS14_3	12	Hindbrain	0.272207	hindbrain	CS14.3_6	14
CS14_3_GGCTGGTCATCGTCGG_27910	1210	105866	2ndTri	CS14_3	12	Hindbrain	0.296926	hindbrain	CS14.3_6	14
CS14_3_GGCTGGTCATGTCTCC_27913	1474	157404	2ndTri	CS14_3	12	Hindbrain	0.237588	hindbrain	CS14.3_6	14
CS14_3_GGCTGGTGTACAGCAG_27916	2515	259039	2ndTri	CS14_3	12	Hindbrain	0.274221	hindbrain	CS14.3_17	14
CS14_3_GGCTGGTGTCATGCAT_27921	1400	118647	2ndTri	CS14_3	12	Hindbrain	0.299637	hindbrain	CS14.3_6	14
CS14_3_GGGAATGGTTACGTCA_27971	1182	125135	2ndTri	CS14_3	12	Hindbrain	0.292026	hindbrain	CS14.3_6	14
CS14_3_GGGAATGTCTGCGGCA_27985	1912	200144	2ndTri	CS14_3	12	Hindbrain	0.308596	hindbrain	CS14.3_32	14
CS14_3_GGGAATGTCTTTAGTC_27986	1267	139177	2ndTri	CS14_3	12	Hindbrain	0.332623	hindbrain	CS14.3_27	14
CS14_3_GGGACCTAGTAATCCC_27995	2209	304948	2ndTri	CS14_3	12	Hindbrain	0.315697	hindbrain	CS14.3_32	14
CS14_3_GGGACCTCAGCGTCCA_28010	1526	175974	2ndTri	CS14_3	12	Hindbrain	0.326289	hindbrain	CS14.3_15	14
CS14_3_GGGACCTCATGCGCAC_28015	1445	153442	2ndTri	CS14_3	12	Hindbrain	0.219932	hindbrain	CS14.3_32	14
CS14_3_GGGACCTTCAGAGACG_28029	1139	96257.7	2ndTri	CS14_3	12	Hindbrain	0.321432	hindbrain	CS14.3_6	14
CS14_3_GGGACCTTCCCAAGAT_28034	1168	124732	2ndTri	CS14_3	12	Hindbrain	0.391799	hindbrain	CS14.3_6	14
CS14_3_GGGAGATAGTACGACG_28046	1126	86011.2	2ndTri	CS14_3	12	Hindbrain	0.275338	hindbrain	CS14.3_6	14
CS14_3_GGGATGAAGTGTACCT_28090	1704	203711	2ndTri	CS14_3	12	Hindbrain	0.248685	hindbrain	CS14.3_32	14
CS14_3_GGGATGAGTACTCGCG_28104	1104	92418.3	2ndTri	CS14_3	12	Hindbrain	0.341061	hindbrain	CS14.3_6	14
CS14_3_GGGATGAGTATCAGTC_28105	1094	108340	2ndTri	CS14_3	12	Hindbrain	0.351374	hindbrain	CS14.3_6	14
CS14_3_GGGATGATCATTGCGA_28120	1698	182056	2ndTri	CS14_3	12	Hindbrain	0.223649	hindbrain	CS14.3_6	14
CS14_3_GGGCACTAGTGCCAGA_28135	1303	134785	2ndTri	CS14_3	12	Hindbrain	0.339964	hindbrain	CS14.3_6	14
CS14_3_GGGCACTCACACTGCG_28140	1177	161939	2ndTri	CS14_3	12	Hindbrain	0.389762	hindbrain	CS14.3_6	14
CS14_3_GGGCACTCATATACCG_28149	3022	492831	2ndTri	CS14_3	12	Hindbrain	0.348363	hindbrain	CS14.3_4	14
CS14_3_GGGCACTGTGCACGAA_28163	1304	128074	2ndTri	CS14_3	12	Hindbrain	0.299264	hindbrain	CS14.3_6	14
CS14_3_GGGCACTTCCTATTCA_28170	1614	214927	2ndTri	CS14_3	12	Hindbrain	0.375519	hindbrain	CS14.3_6	14
CS14_3_GGGCACTTCGTACCGG_28173	1327	113048	2ndTri	CS14_3	12	Hindbrain	0.31629	hindbrain	CS14.3_27	14
CS14_3_GGGCACTTCTTGCATT_28175	2197	252439	2ndTri	CS14_3	12	Hindbrain	0.280956	hindbrain	CS14.3_5	14
CS14_3_GGGCATCAGACAGAGA_28177	1309	139908	2ndTri	CS14_3	12	Hindbrain	0.287319	hindbrain	CS14.3_6	14
CS14_3_GGGCATCAGGAGCGAG_28180	1729	176149	2ndTri	CS14_3	12	Hindbrain	0.353493	hindbrain	CS14.3_6	14
CS14_3_GGGCATCAGGCGACAT_28181	2291	313860	2ndTri	CS14_3	12	Hindbrain	0.291076	hindbrain	CS14.3_6	14
CS14_3_GGGCATCAGTCAAGCG_28182	944	80425.1	2ndTri	CS14_3	12	Hindbrain	0.340012	hindbrain	CS14.3_6	14
CS14_3_GGGCATCCAAGCCGTC_28185	1673	177740	2ndTri	CS14_3	12	Hindbrain	0.27517	hindbrain	CS14.3_15	14
CS14_3_GGGCATCCAGGGTTAG_28193	1188	97606.4	2ndTri	CS14_3	12	Hindbrain	0.284038	hindbrain	CS14.3_6	14
CS14_3_GGGCATCCATTCGACA_28198	1832	212366	2ndTri	CS14_3	12	Hindbrain	0.235562	hindbrain	CS14.3_6	14
CS14_3_GGGCATCGTCAACATC_28202	1126	111431	2ndTri	CS14_3	12	Hindbrain	0.289474	hindbrain	CS14.3_6	14
CS14_3_GGGCATCGTTGAGTTC_28209	1330	121747	2ndTri	CS14_3	12	Hindbrain	0.289919	hindbrain	CS14.3_27	14
CS14_3_GGGCATCGTTGATTGC_28210	1548	145314	2ndTri	CS14_3	12	Hindbrain	0.280435	hindbrain	CS14.3_32	14
CS14_3_GGGCATCTCCAAACTG_28213	1344	154760	2ndTri	CS14_3	12	Hindbrain	0.255329	hindbrain	CS14.3_6	14
CS14_3_GGGTCTGAGGATGGAA_28234	2106	205103	2ndTri	CS14_3	12	Hindbrain	0.314044	hindbrain	CS14.3_32	14
CS14_3_GGGTCTGCAATGGTCT_28236	1502	146434	2ndTri	CS14_3	12	Hindbrain	0.295003	hindbrain	CS14.3_25	14
CS14_3_GGGTCTGGTTGTACAC_28251	1656	148084	2ndTri	CS14_3	12	Hindbrain	0.28591	hindbrain	CS14.3_6	14
CS14_3_GGGTTGCTCAAGGCTT_28294	1400	124352	2ndTri	CS14_3	12	Hindbrain	0.302325	hindbrain	CS14.3_6	14
CS14_3_GGGTTGCTCATCTGTT_28299	1130	105781	2ndTri	CS14_3	12	Hindbrain	0.349335	hindbrain	CS14.3_6	14
CS14_3_GGGTTGCTCGAACTGT_28306	1197	127361	2ndTri	CS14_3	12	Hindbrain	0.377126	hindbrain	CS14.3_6	14
CS14_3_GGTGAAGAGAGCTTCT_28358	1752	201586	2ndTri	CS14_3	12	Hindbrain	0.24813	hindbrain	CS14.3_32	14
CS14_3_GGTGAAGAGTGGACGT_28363	1719	143244	2ndTri	CS14_3	12	Hindbrain	0.267113	hindbrain	CS14.3_32	14
CS14_3_GGTGAAGCAAACTGTC_28365	1232	112809	2ndTri	CS14_3	12	Hindbrain	0.374688	hindbrain	CS14.3_2	14
CS14_3_GGTGAAGCAGCTCGCA_28372	2020	193651	2ndTri	CS14_3	12	Hindbrain	0.316779	hindbrain	CS14.3_32	14
CS14_3_GGTGAAGGTGAAAGAG_28378	1830	171514	2ndTri	CS14_3	12	Hindbrain	0.302573	hindbrain	CS14.3_32	14
CS14_3_GGTGCGTAGAAAGTGG_28394	1699	189808	2ndTri	CS14_3	12	Hindbrain	0.280989	hindbrain	CS14.3_32	14
CS14_3_GGTGCGTCACAACGCC_28409	1630	145591	2ndTri	CS14_3	12	Hindbrain	0.293672	hindbrain	CS14.3_6	14
CS14_3_GGTGCGTTCCATGCTC_28428	2320	244497	2ndTri	CS14_3	12	Hindbrain	0.30163	hindbrain	CS14.3_32	14
CS14_3_GGTGCGTTCGCTGATA_28432	3053	385203	2ndTri	CS14_3	12	Hindbrain	0.259547	hindbrain	CS14.3_17	14
CS14_3_GGTGCGTTCTGCGGCA_28438	1541	167346	2ndTri	CS14_3	12	Hindbrain	0.233276	hindbrain	CS14.3_6	14
CS14_3_GGTGTTAAGTGGGATC_28449	1017	109133	2ndTri	CS14_3	12	Hindbrain	0.310282	hindbrain	CS14.3_6	14
CS14_3_GGTGTTACATTTGCTT_28457	1294	136072	2ndTri	CS14_3	12	Hindbrain	0.292387	hindbrain	CS14.3_32	14
CS14_3_GGTGTTATCTGAGTGT_28472	1706	214233	2ndTri	CS14_3	12	Hindbrain	0.336692	hindbrain	CS14.3_32	14
CS14_3_GTAACGTCAACAACCT_28482	1010	83731	2ndTri	CS14_3	12	Hindbrain	0.336753	hindbrain	CS14.3_6	14
CS14_3_GTAACGTCATTGCGGC_28492	2423	330009	2ndTri	CS14_3	12	Hindbrain	0.297514	hindbrain	CS14.3_32	14
CS14_3_GTAACGTGTGTTGAGG_28504	947	67699.2	2ndTri	CS14_3	12	Hindbrain	0.295935	hindbrain	CS14.3_6	14
CS14_3_GTAACGTTCCTGTACC_28513	1239	116280	2ndTri	CS14_3	12	Hindbrain	0.29386	hindbrain	CS14.3_6	14
CS14_3_GTAACGTTCGGCGCAT_28515	1070	104873	2ndTri	CS14_3	12	Hindbrain	0.28021	hindbrain	CS14.3_2	14
CS14_3_GTAACTGAGACTACAA_28521	1776	167576	2ndTri	CS14_3	12	Hindbrain	0.308357	hindbrain	CS14.3_32	14
CS14_3_GTAACTGGTAAGGGCT_28541	1600	184222	2ndTri	CS14_3	12	Hindbrain	0.30819	hindbrain	CS14.3_6	14
CS14_3_GTAACTGGTGCACCAC_28547	1086	85663.8	2ndTri	CS14_3	12	Hindbrain	0.285324	hindbrain	CS14.3_6	14
CS14_3_GTACGTATCATGTCTT_28605	1361	117603	2ndTri	CS14_3	12	Hindbrain	0.30909	hindbrain	CS14.3_6	14
CS14_3_GTACGTATCCTCGCAT_28607	1301	112151	2ndTri	CS14_3	12	Hindbrain	0.317961	hindbrain	CS14.3_6	14
CS14_3_GTACTCCAGCGAAGGG_28614	2282	221033	2ndTri	CS14_3	12	Hindbrain	0.295701	hindbrain	CS14.3_17	14
CS14_3_GTACTTTCAAACCTAC_28667	1508	161115	2ndTri	CS14_3	12	Hindbrain	0.227214	hindbrain	CS14.3_32	14
CS14_3_GTACTTTGTCAGGACA_28687	939	77045.6	2ndTri	CS14_3	12	Hindbrain	0.314846	hindbrain	CS14.3_6	14
CS14_3_GTAGGCCCAGGGTTAG_28727	1543	157677	2ndTri	CS14_3	12	Hindbrain	0.301011	hindbrain	CS14.3_2	14
CS14_3_GTAGGCCGTCCAACTA_28736	982	100068	2ndTri	CS14_3	12	Hindbrain	0.350999	hindbrain	CS14.3_6	14
CS14_3_GTAGGCCGTTCGAATC_28747	1695	184067	2ndTri	CS14_3	12	Hindbrain	0.329077	hindbrain	CS14.3_32	14
CS14_3_GTAGGCCTCAAGAAGT_28749	1408	172590	2ndTri	CS14_3	12	Hindbrain	0.369254	hindbrain	CS14.3_6	14
CS14_3_GTAGGCCTCAAGGCTT_28750	1283	108027	2ndTri	CS14_3	12	Hindbrain	0.321268	hindbrain	CS14.3_6	14
CS14_3_GTAGGCCTCGCGCCAA_28755	1231	119784	2ndTri	CS14_3	12	Hindbrain	0.243977	hindbrain	CS14.3_6	14
CS14_3_GTAGGCCTCTGCGGCA_28760	1533	180798	2ndTri	CS14_3	12	Hindbrain	0.267478	hindbrain	CS14.3_6	14
CS14_3_GTAGTCAAGCGATTCT_28770	1157	112489	2ndTri	CS14_3	12	Hindbrain	0.325845	hindbrain	CS14.3_6	14
CS14_3_GTAGTCAAGGTAAACT_28774	1112	111071	2ndTri	CS14_3	12	Hindbrain	0.316316	hindbrain	CS14.3_6	14
CS14_3_GTAGTCACAAAGGTGC_28781	1139	111471	2ndTri	CS14_3	12	Hindbrain	0.353531	hindbrain	CS14.3_6	14
CS14_3_GTAGTCACAGCATACT_28787	1585	164035	2ndTri	CS14_3	12	Hindbrain	0.239851	hindbrain	CS14.3_32	14
CS14_3_GTAGTCATCATGGTCA_28812	1627	154803	2ndTri	CS14_3	12	Hindbrain	0.328956	hindbrain	CS14.3_6	14
CS14_3_GTAGTCATCGCCTGAG_28816	1128	113694	2ndTri	CS14_3	12	Hindbrain	0.300584	hindbrain	CS14.3_6	14
CS14_3_GTATCTTGTCAAAGAT_28841	1292	118086	2ndTri	CS14_3	12	Hindbrain	0.233073	hindbrain	CS14.3_27	14
CS14_3_GTATCTTTCGTAGGTT_28855	2182	276319	2ndTri	CS14_3	12	Hindbrain	0.233833	hindbrain	CS14.3_32	14
CS14_3_GTATTCTAGACGCAAC_28860	1800	176973	2ndTri	CS14_3	12	Hindbrain	0.334391	hindbrain	CS14.3_5	14
CS14_3_GTATTCTCACGCTTTC_28884	2076	201301	2ndTri	CS14_3	12	Hindbrain	0.280807	hindbrain	CS14.3_32	14
CS14_3_GTATTCTGTATCACCA_28894	1221	108357	2ndTri	CS14_3	12	Hindbrain	0.268958	hindbrain	CS14.3_6	14
CS14_3_GTATTCTGTCTTGTCC_28896	1130	127667	2ndTri	CS14_3	12	Hindbrain	0.296177	hindbrain	CS14.3_6	14
CS14_3_GTATTCTTCACAATGC_28902	1645	184103	2ndTri	CS14_3	12	Hindbrain	0.293302	hindbrain	CS14.3_6	14
CS14_3_GTATTCTTCAGAGGTG_28903	2282	245879	2ndTri	CS14_3	12	Hindbrain	0.323607	hindbrain	CS14.3_32	14
CS14_3_GTATTCTTCGGACAAG_28907	1483	145084	2ndTri	CS14_3	12	Hindbrain	0.340154	hindbrain	CS14.3_32	14
CS14_3_GTATTCTTCTGCCCTA_28911	1047	103261	2ndTri	CS14_3	12	Hindbrain	0.304497	hindbrain	CS14.3_6	14
CS14_3_GTCAAGTCATGCTAGT_28925	2289	244849	2ndTri	CS14_3	12	Hindbrain	0.276761	hindbrain	CS14.3_32	14
CS14_3_GTCAAGTGTCATACTG_28930	1133	125575	2ndTri	CS14_3	12	Hindbrain	0.339247	hindbrain	CS14.3_6	14
CS14_3_GTCACAAAGCTAAGAT_28948	1853	184551	2ndTri	CS14_3	12	Hindbrain	0.274189	hindbrain	CS14.3_32	14
CS14_3_GTCACAAAGGTTACCT_28951	3009	453953	2ndTri	CS14_3	12	Hindbrain	0.286544	hindbrain	CS14.3_17	14
CS14_3_GTCACAAGTACAGACG_28964	1351	142175	2ndTri	CS14_3	12	Hindbrain	0.308434	hindbrain	CS14.3_32	14
CS14_3_GTCACAAGTAGTGAAT_28966	1121	86997.9	2ndTri	CS14_3	12	Hindbrain	0.302854	hindbrain	CS14.3_6	14
CS14_3_GTCACAAGTTAAGTAG_28974	1022	76794.9	2ndTri	CS14_3	12	Hindbrain	0.292794	hindbrain	CS14.3_6	14
CS14_3_GTCACAATCAAACCGT_28977	2908	397888	2ndTri	CS14_3	12	Hindbrain	0.241696	hindbrain	CS14.3_17	14
CS14_3_GTCACAATCCCATTAT_28983	1456	128305	2ndTri	CS14_3	12	Hindbrain	0.313308	hindbrain	CS14.3_6	14
CS14_3_GTCACGGGTCCGAAGA_29011	1429	129848	2ndTri	CS14_3	12	Hindbrain	0.28223	hindbrain	CS14.3_6	14
CS14_3_GTCACGGTCAACACGT_29014	2601	364142	2ndTri	CS14_3	12	Hindbrain	0.26501	hindbrain	CS14.3_17	14
CS14_3_GTCACGGTCGCCAGCA_29022	2469	268899	2ndTri	CS14_3	12	Hindbrain	0.251116	hindbrain	CS14.3_17	14
CS14_3_GTCACGGTCGGAGGTA_29023	1219	118767	2ndTri	CS14_3	12	Hindbrain	0.277552	hindbrain	CS14.3_6	14
CS14_3_GTCATTTAGCGGCTTC_29031	1135	114931	2ndTri	CS14_3	12	Hindbrain	0.278188	hindbrain	CS14.3_6	14
CS14_3_GTCATTTGTAAGGATT_29049	2376	336709	2ndTri	CS14_3	12	Hindbrain	0.339316	hindbrain	CS14.3_17	14
CS14_3_GTCATTTGTACCCAAT_29050	1443	118016	2ndTri	CS14_3	12	Hindbrain	0.255827	hindbrain	CS14.3_6	14
CS14_3_GTCCTCACAATCCAAC_29089	1713	147745	2ndTri	CS14_3	12	Hindbrain	0.299162	hindbrain	CS14.3_4	14
CS14_3_GTCCTCACAGCTGCAC_29095	1289	103903	2ndTri	CS14_3	12	Hindbrain	0.276795	hindbrain	CS14.3_27	14
CS14_3_GTCCTCAGTAAGTGTA_29101	1252	131447	2ndTri	CS14_3	12	Hindbrain	0.288601	hindbrain	CS14.3_6	14
CS14_3_GTCCTCAGTAGAAAGG_29102	1744	184674	2ndTri	CS14_3	12	Hindbrain	0.348344	hindbrain	CS14.3_32	14
CS14_3_GTCCTCATCCGCGGTA_29112	1349	110931	2ndTri	CS14_3	12	Hindbrain	0.266582	hindbrain	CS14.3_32	14
CS14_3_GTCCTCATCCTGTACC_29117	2209	212417	2ndTri	CS14_3	12	Hindbrain	0.263837	hindbrain	CS14.3_17	14
CS14_3_GTCGGGTTCGTTGCCT_29153	1040	83401	2ndTri	CS14_3	12	Hindbrain	0.320612	hindbrain	CS14.3_12	14
CS14_3_GTCGTAAGTGCCTTGG_29180	1033	92491.2	2ndTri	CS14_3	12	Hindbrain	0.260565	hindbrain	CS14.3_2	14
CS14_3_GTCGTAAGTTACTGAC_29183	1221	113177	2ndTri	CS14_3	12	Hindbrain	0.249681	hindbrain	CS14.3_6	14
CS14_3_GTCGTAAGTTTGGCGC_29186	993	93715.3	2ndTri	CS14_3	12	Hindbrain	0.381269	hindbrain	CS14.3_6	14
CS14_3_GTCGTAATCACAATGC_29187	1453	158713	2ndTri	CS14_3	12	Hindbrain	0.316494	hindbrain	CS14.3_32	14
CS14_3_GTCTCGTAGATAGTCA_29196	1386	161093	2ndTri	CS14_3	12	Hindbrain	0.330801	hindbrain	CS14.3_6	14
CS14_3_GTCTCGTAGATCGATA_29197	1095	90373.7	2ndTri	CS14_3	12	Hindbrain	0.257613	hindbrain	CS14.3_2	14
CS14_3_GTCTCGTGTTGTGGCC_29221	1483	163252	2ndTri	CS14_3	12	Hindbrain	0.246616	hindbrain	CS14.3_6	14
CS14_3_GTCTCGTTCACCCGAG_29223	1980	192961	2ndTri	CS14_3	12	Hindbrain	0.24894	hindbrain	CS14.3_32	14
CS14_3_GTCTCGTTCATGTGGT_29224	1342	135582	2ndTri	CS14_3	12	Hindbrain	0.263511	hindbrain	CS14.3_31	14
CS14_3_GTCTCGTTCCACGAAT_29225	1375	116225	2ndTri	CS14_3	12	Hindbrain	0.273821	hindbrain	CS14.3_32	14
CS14_3_GTCTTCGGTACTCGCG_29266	1191	105663	2ndTri	CS14_3	12	Hindbrain	0.356102	hindbrain	CS14.3_6	14
CS14_3_GTCTTCGTCCAGAAGG_29280	1012	106310	2ndTri	CS14_3	12	Hindbrain	0.308526	hindbrain	CS14.3_6	14
CS14_3_GTGAAGGCAGCATACT_29304	1838	247063	2ndTri	CS14_3	12	Hindbrain	0.36085	hindbrain	CS14.3_6	14
CS14_3_GTGAAGGTCAAAGACA_29323	1010	93120.6	2ndTri	CS14_3	12	Hindbrain	0.296505	hindbrain	CS14.3_6	14
CS14_3_GTGAAGGTCACTATTC_29325	1020	102931	2ndTri	CS14_3	12	Hindbrain	0.391768	hindbrain	CS14.3_6	14
CS14_3_GTGCAGCAGACACTAA_29337	1225	101880	2ndTri	CS14_3	12	Hindbrain	0.287271	hindbrain	CS14.3_6	14
CS14_3_GTGCAGCAGAGCCTAG_29338	1807	188678	2ndTri	CS14_3	12	Hindbrain	0.287015	hindbrain	CS14.3_6	14
CS14_3_GTGCAGCAGCGAGAAA_29342	1128	110618	2ndTri	CS14_3	12	Hindbrain	0.346913	hindbrain	CS14.3_6	14
CS14_3_GTGCAGCCATAGTAAG_29356	1625	147635	2ndTri	CS14_3	12	Hindbrain	0.280427	hindbrain	CS14.3_6	14
CS14_3_GTGCATAAGATGCCAG_29382	1254	111817	2ndTri	CS14_3	12	Hindbrain	0.293097	hindbrain	CS14.3_6	14
CS14_3_GTGCATACAAATACAG_29395	1502	129414	2ndTri	CS14_3	12	Hindbrain	0.261249	hindbrain	CS14.3_6	14
CS14_3_GTGCATACACCGATAT_29400	2683	299495	2ndTri	CS14_3	12	Hindbrain	0.275251	hindbrain	CS14.3_32	14
CS14_3_GTGCATAGTAGTACCT_29406	1321	120520	2ndTri	CS14_3	12	Hindbrain	0.2953	hindbrain	CS14.3_6	14
CS14_3_GTGCATATCGATCCCT_29414	959	90349.8	2ndTri	CS14_3	12	Hindbrain	0.277885	hindbrain	CS14.3_6	14
CS14_3_GTGCGGTCAAAGGAAG_29431	1025	109537	2ndTri	CS14_3	12	Hindbrain	0.283364	hindbrain	CS14.3_6	14
CS14_3_GTGCGGTTCGGAATCT_29460	1830	176364	2ndTri	CS14_3	12	Hindbrain	0.29273	hindbrain	CS14.3_32	14
CS14_3_GTGCGGTTCTACTATC_29462	1956	204532	2ndTri	CS14_3	12	Hindbrain	0.278414	hindbrain	CS14.3_32	14
CS14_3_GTGCTTCAGCACAGGT_29465	1100	113934	2ndTri	CS14_3	12	Hindbrain	0.330271	hindbrain	CS14.3_6	14
CS14_3_GTGGGTCAGCCACGCT_29519	1043	99533.8	2ndTri	CS14_3	12	Hindbrain	0.345737	hindbrain	CS14.3_6	14
CS14_3_GTGGGTCCACCGTTGG_29534	1565	154964	2ndTri	CS14_3	12	Hindbrain	0.226361	hindbrain	CS14.3_32	14
CS14_3_GTGGGTCCAGGTCCAC_29539	2015	277950	2ndTri	CS14_3	12	Hindbrain	0.321925	hindbrain	CS14.3_27	14
CS14_3_GTGGGTCCATGGGAAC_29542	1599	145845	2ndTri	CS14_3	12	Hindbrain	0.233732	hindbrain	CS14.3_32	14
CS14_3_GTGGGTCGTCTCTCTG_29546	1167	96745.4	2ndTri	CS14_3	12	Hindbrain	0.300572	hindbrain	CS14.3_6	14
CS14_3_GTGGGTCGTTGTCGCG_29552	969	100463	2ndTri	CS14_3	12	Hindbrain	0.32693	hindbrain	CS14.3_6	14
CS14_3_GTGTGCGAGGATATAC_29572	954	73998.6	2ndTri	CS14_3	12	Hindbrain	0.240635	hindbrain	CS14.3_6	14
CS14_3_GTGTGCGAGTAGCGGT_29578	2219	313462	2ndTri	CS14_3	12	Hindbrain	0.294391	hindbrain	CS14.3_32	14
CS14_3_GTGTGCGCAAAGTGCG_29583	1563	157461	2ndTri	CS14_3	12	Hindbrain	0.3337	hindbrain	CS14.3_6	14
CS14_3_GTGTGCGCATTATCTC_29596	1220	104637	2ndTri	CS14_3	12	Hindbrain	0.337964	hindbrain	CS14.3_6	14
CS14_3_GTGTGCGGTGTGTGCC_29609	1101	85472.8	2ndTri	CS14_3	12	Hindbrain	0.301441	hindbrain	CS14.3_6	14
CS14_3_GTGTGCGTCTCGTTTA_29624	1190	102351	2ndTri	CS14_3	12	Hindbrain	0.304781	hindbrain	CS14.3_6	14
CS14_3_GTGTTAGAGTCGATAA_29638	1609	191429	2ndTri	CS14_3	12	Hindbrain	0.261081	hindbrain	CS14.3_32	14
CS14_3_GTGTTAGGTACTCAAC_29652	1562	146051	2ndTri	CS14_3	12	Hindbrain	0.303253	hindbrain	CS14.3_32	14
CS14_3_GTGTTAGGTTTGACAC_29660	1156	109034	2ndTri	CS14_3	12	Hindbrain	0.314111	hindbrain	CS14.3_6	14
CS14_3_GTGTTAGTCGGCATCG_29669	2440	278048	2ndTri	CS14_3	12	Hindbrain	0.310468	hindbrain	CS14.3_34	14
CS14_3_GTTAAGCAGTATCGAA_29679	1224	115664	2ndTri	CS14_3	12	Hindbrain	0.198352	hindbrain	CS14.3_6	14
CS14_3_GTTAAGCCAGTTAACC_29688	1161	114717	2ndTri	CS14_3	12	Hindbrain	0.252281	hindbrain	CS14.3_6	14
CS14_3_GTTAAGCCATATGCTG_29689	1739	166529	2ndTri	CS14_3	12	Hindbrain	0.319464	hindbrain	CS14.3_27	14
CS14_3_GTTAAGCGTCTAGGTT_29701	1687	201620	2ndTri	CS14_3	12	Hindbrain	0.341664	hindbrain	CS14.3_31	14
CS14_3_GTTAAGCGTTCGTCTC_29708	1224	111311	2ndTri	CS14_3	12	Hindbrain	0.286301	hindbrain	CS14.3_6	14
CS14_3_GTTAAGCTCATCGATG_29714	2948	424768	2ndTri	CS14_3	12	Hindbrain	0.291654	hindbrain	CS14.3_17	14
CS14_3_GTTACAGCATCTATGG_29736	2248	219815	2ndTri	CS14_3	12	Hindbrain	0.259301	hindbrain	CS14.3_17	14
CS14_3_GTTACAGGTAGCTCCG_29741	2055	209296	2ndTri	CS14_3	12	Hindbrain	0.302904	hindbrain	CS14.3_32	14
CS14_3_GTTACAGGTAGGCATG_29742	3448	564042	2ndTri	CS14_3	12	Hindbrain	0.278403	hindbrain	CS14.3_17	14
CS14_3_GTTCATTCAGCTGCTG_29785	1538	151634	2ndTri	CS14_3	12	Hindbrain	0.291652	hindbrain	CS14.3_32	14
CS14_3_GTTCATTCATTCGACA_29786	3094	419852	2ndTri	CS14_3	12	Hindbrain	0.348346	hindbrain	CS14.3_17	14
CS14_3_GTTCATTGTTCTGAAC_29797	1820	162065	2ndTri	CS14_3	12	Hindbrain	0.282377	hindbrain	CS14.3_32	14
CS14_3_GTTCATTGTTCTGGTA_29798	1204	121920	2ndTri	CS14_3	12	Hindbrain	0.231388	hindbrain	CS14.3_6	14
CS14_3_GTTCGGGAGTGTGAAT_29817	1571	186676	2ndTri	CS14_3	12	Hindbrain	0.343748	hindbrain	CS14.3_6	14
CS14_3_GTTCTCGAGGTGCTTT_29863	1355	155155	2ndTri	CS14_3	12	Hindbrain	0.347209	hindbrain	CS14.3_6	14
CS14_3_GTTCTCGAGTTCGCAT_29866	1640	147657	2ndTri	CS14_3	12	Hindbrain	0.280795	hindbrain	CS14.3_32	14
CS14_3_GTTCTCGCATGCCTTC_29874	1957	208177	2ndTri	CS14_3	12	Hindbrain	0.186637	hindbrain	CS14.3_32	14
CS14_3_GTTCTCGGTAAGAGAG_29875	927	86383.5	2ndTri	CS14_3	12	Hindbrain	0.325413	hindbrain	CS14.3_6	14
CS14_3_GTTCTCGGTCGAGTTT_29877	998	73004.5	2ndTri	CS14_3	12	Hindbrain	0.292623	hindbrain	CS14.3_2	14
CS14_3_GTTCTCGGTCTGGTCG_29879	1118	82568	2ndTri	CS14_3	12	Hindbrain	0.278248	hindbrain	CS14.3_6	14
CS14_3_GTTCTCGTCGAATGGG_29887	1970	213571	2ndTri	CS14_3	12	Hindbrain	0.310094	hindbrain	CS14.3_32	14
CS14_3_GTTTCTAAGCCCAGCT_29895	2055	253327	2ndTri	CS14_3	12	Hindbrain	0.309301	hindbrain	CS14.3_32	14
CS14_3_GTTTCTAAGGTAGCCA_29900	1281	112176	2ndTri	CS14_3	12	Hindbrain	0.292841	hindbrain	CS14.3_32	14
CS14_3_GTTTCTAAGGTGCTTT_29902	1953	258078	2ndTri	CS14_3	12	Hindbrain	0.373039	hindbrain	CS14.3_32	14
CS14_3_GTTTCTAAGTGTACGG_29908	2239	326496	2ndTri	CS14_3	12	Hindbrain	0.282444	hindbrain	CS14.3_32	14
CS14_3_GTTTCTACAATGTAAG_29913	1006	75436.8	2ndTri	CS14_3	12	Hindbrain	0.25766	hindbrain	CS14.3_6	14
CS14_3_GTTTCTACACATTCGA_29915	1985	270076	2ndTri	CS14_3	12	Hindbrain	0.259339	hindbrain	CS14.3_6	14
CS14_3_GTTTCTACACCAGCAC_29916	2940	355619	2ndTri	CS14_3	12	Hindbrain	0.276939	hindbrain	CS14.3_13	14
CS14_3_GTTTCTACACTGTTAG_29917	1337	129920	2ndTri	CS14_3	12	Hindbrain	0.240212	hindbrain	CS14.3_6	14
CS14_3_GTTTCTAGTAGTACCT_29927	1974	234597	2ndTri	CS14_3	12	Hindbrain	0.281003	hindbrain	CS14.3_32	14
CS14_3_TAAACCGCAAACCTAC_29957	1576	141960	2ndTri	CS14_3	12	Hindbrain	0.275621	hindbrain	CS14.3_32	14
CS14_3_TAAACCGCAGACAAGC_29964	990	110973	2ndTri	CS14_3	12	Hindbrain	0.380658	hindbrain	CS14.3_6	14
CS14_3_TAAACCGTCTGACCTC_29982	1964	215025	2ndTri	CS14_3	12	Hindbrain	0.30674	hindbrain	CS14.3_32	14
CS14_3_TAAGAGAAGCAAATCA_29988	1704	223307	2ndTri	CS14_3	12	Hindbrain	0.336704	hindbrain	CS14.3_6	14
CS14_3_TAAGAGAAGGACCACA_29994	2051	248906	2ndTri	CS14_3	12	Hindbrain	0.293531	hindbrain	CS14.3_4	14
CS14_3_TAAGAGAGTCGCATAT_30020	1664	184736	2ndTri	CS14_3	12	Hindbrain	0.293872	hindbrain	CS14.3_32	14
CS14_3_TAAGAGAGTGGTAACG_30021	1141	97634.1	2ndTri	CS14_3	12	Hindbrain	0.3201	hindbrain	CS14.3_6	14
CS14_3_TAAGAGATCTATGTGG_30034	1620	137367	2ndTri	CS14_3	12	Hindbrain	0.2404	hindbrain	CS14.3_32	14
CS14_3_TAAGCGTAGCAAATCA_30042	1951	249781	2ndTri	CS14_3	12	Hindbrain	0.26349	hindbrain	CS14.3_32	14
CS14_3_TAAGCGTTCTATCGCC_30080	1855	174355	2ndTri	CS14_3	12	Hindbrain	0.302931	hindbrain	CS14.3_32	14
CS14_3_TAAGTGCAGGGCTTGA_30088	1302	112913	2ndTri	CS14_3	12	Hindbrain	0.312491	hindbrain	CS14.3_32	14
CS14_3_TAAGTGCAGTACGTAA_30089	1245	128036	2ndTri	CS14_3	12	Hindbrain	0.346741	hindbrain	CS14.3_6	14
CS14_3_TAAGTGCAGTGGACGT_30091	1263	117438	2ndTri	CS14_3	12	Hindbrain	0.318927	hindbrain	CS14.3_6	14
CS14_3_TAAGTGCCAAACGCGA_30093	1317	113184	2ndTri	CS14_3	12	Hindbrain	0.265199	hindbrain	CS14.3_6	14
CS14_3_TAAGTGCCACATGACT_30098	1489	177952	2ndTri	CS14_3	12	Hindbrain	0.24385	hindbrain	CS14.3_32	14
CS14_3_TAAGTGCCATCGTCGG_30102	1474	157792	2ndTri	CS14_3	12	Hindbrain	0.286334	hindbrain	CS14.3_6	14
CS14_3_TAAGTGCGTATATCCG_30107	2936	414179	2ndTri	CS14_3	12	Hindbrain	0.282602	hindbrain	CS14.3_17	14
CS14_3_TAAGTGCTCCGTAGTA_30126	1115	109456	2ndTri	CS14_3	12	Hindbrain	0.363132	hindbrain	CS14.3_6	14
CS14_3_TAAGTGCTCCTATGTT_30127	963	78984.7	2ndTri	CS14_3	12	Hindbrain	0.377181	hindbrain	CS14.3_6	14
CS14_3_TAAGTGCTCTACCAGA_30128	972	97160.2	2ndTri	CS14_3	12	Hindbrain	0.266398	hindbrain	CS14.3_6	14
CS14_3_TAAGTGCTCTGTCTAT_30130	1720	182039	2ndTri	CS14_3	12	Hindbrain	0.282129	hindbrain	CS14.3_6	14
CS14_3_TACACGAAGGCCATAG_30135	1835	220833	2ndTri	CS14_3	12	Hindbrain	0.302256	hindbrain	CS14.3_5	14
CS14_3_TACACGATCCCGGATG_30166	1387	124381	2ndTri	CS14_3	12	Hindbrain	0.274462	hindbrain	CS14.3_6	14
CS14_3_TACACGATCGCCATAA_30169	1002	108755	2ndTri	CS14_3	12	Hindbrain	0.334179	hindbrain	CS14.3_6	14
CS14_3_TACAGTGAGAACAACT_30176	1741	193167	2ndTri	CS14_3	12	Hindbrain	0.306355	hindbrain	CS14.3_32	14
CS14_3_TACAGTGAGCAACGGT_30182	1482	157689	2ndTri	CS14_3	12	Hindbrain	0.227287	hindbrain	CS14.3_6	14
CS14_3_TACAGTGGTAGCCTCG_30200	1640	177355	2ndTri	CS14_3	12	Hindbrain	0.254929	hindbrain	CS14.3_6	14
CS14_3_TACCTATAGGTTCCTA_30221	1175	116423	2ndTri	CS14_3	12	Hindbrain	0.329198	hindbrain	CS14.3_6	14
CS14_3_TACCTATCAAAGCAAT_30226	1387	122549	2ndTri	CS14_3	12	Hindbrain	0.291427	hindbrain	CS14.3_6	14
CS14_3_TACCTATCAAGCTGAG_30227	1788	193381	2ndTri	CS14_3	12	Hindbrain	0.251824	hindbrain	CS14.3_6	14
CS14_3_TACCTATGTCCGACGT_30240	1074	108343	2ndTri	CS14_3	12	Hindbrain	0.298388	hindbrain	CS14.3_6	14
CS14_3_TACCTTAAGTGTCTCA_30271	2015	241548	2ndTri	CS14_3	12	Hindbrain	0.286896	hindbrain	CS14.3_32	14
CS14_3_TACCTTACAAACAACA_30272	1033	80850	2ndTri	CS14_3	12	Hindbrain	0.279217	hindbrain	CS14.3_6	14
CS14_3_TACCTTAGTCCAACTA_30289	1449	124684	2ndTri	CS14_3	12	Hindbrain	0.307958	hindbrain	CS14.3_6	14
CS14_3_TACCTTAGTCCATCCT_30291	1118	88113	2ndTri	CS14_3	12	Hindbrain	0.284987	hindbrain	CS14.3_6	14
CS14_3_TACCTTATCAATCTCT_30301	1223	118390	2ndTri	CS14_3	12	Hindbrain	0.297155	hindbrain	CS14.3_6	14
CS14_3_TACCTTATCGGTCTAA_30307	1288	118708	2ndTri	CS14_3	12	Hindbrain	0.284142	hindbrain	CS14.3_6	14
CS14_3_TACGGATAGTGTACTC_30319	1378	134099	2ndTri	CS14_3	12	Hindbrain	0.339684	hindbrain	CS14.3_6	14
CS14_3_TACGGATCACTTAAGC_30331	1143	107476	2ndTri	CS14_3	12	Hindbrain	0.247113	hindbrain	CS14.3_6	14
CS14_3_TACGGATGTTGTTTGG_30344	946	91616.7	2ndTri	CS14_3	12	Hindbrain	0.369449	hindbrain	CS14.3_6	14
CS14_3_TACGGGCGTCGGGTCT_30378	1076	80903	2ndTri	CS14_3	12	Hindbrain	0.292604	hindbrain	CS14.3_6	14
CS14_3_TACGGTAAGAACTCGG_30400	1100	115101	2ndTri	CS14_3	12	Hindbrain	0.331425	hindbrain	CS14.3_6	14
CS14_3_TACGGTAAGTGGACGT_30410	1075	91029	2ndTri	CS14_3	12	Hindbrain	0.359189	hindbrain	CS14.3_6	14
CS14_3_TACGGTACAACTGGCC_30412	1223	96945.6	2ndTri	CS14_3	12	Hindbrain	0.262033	hindbrain	CS14.3_32	14
CS14_3_TACGGTACACACAGAG_30416	1652	129307	2ndTri	CS14_3	12	Hindbrain	0.213533	hindbrain	CS14.3_4	14
CS14_3_TACGGTACAGCCTGTG_30424	1189	132784	2ndTri	CS14_3	12	Hindbrain	0.254275	hindbrain	CS14.3_6	14
CS14_3_TACGGTATCCTCAACC_30444	1947	201067	2ndTri	CS14_3	12	Hindbrain	0.246894	hindbrain	CS14.3_6	14
CS14_3_TACGGTATCTGGCGTG_30451	2056	215215	2ndTri	CS14_3	12	Hindbrain	0.283275	hindbrain	CS14.3_32	14
CS14_3_TACTCATCACGTTGGC_30470	1051	94723.4	2ndTri	CS14_3	12	Hindbrain	0.337818	hindbrain	CS14.3_6	14
CS14_3_TACTCGCAGTCTCGGC_30517	987	94568.9	2ndTri	CS14_3	12	Hindbrain	0.293838	hindbrain	CS14.3_6	14
CS14_3_TACTCGCCAGCAGTTT_30524	1348	116376	2ndTri	CS14_3	12	Hindbrain	0.274147	hindbrain	CS14.3_32	14
CS14_3_TACTCGCGTATTCGTG_30529	1903	183802	2ndTri	CS14_3	12	Hindbrain	0.258677	hindbrain	CS14.3_32	14
CS14_3_TACTCGCTCAGCGACC_30533	1433	121669	2ndTri	CS14_3	12	Hindbrain	0.319772	hindbrain	CS14.3_32	14
CS14_3_TACTTACAGGAGTCTG_30550	1644	159204	2ndTri	CS14_3	12	Hindbrain	0.294341	hindbrain	CS14.3_6	14
CS14_3_TACTTACCACCATCCT_30558	1181	124048	2ndTri	CS14_3	12	Hindbrain	0.318685	hindbrain	CS14.3_6	14
CS14_3_TACTTACGTTACCGAT_30578	1187	107866	2ndTri	CS14_3	12	Hindbrain	0.363945	hindbrain	CS14.3_6	14
CS14_3_TACTTACTCAGCGACC_30584	1059	97838.7	2ndTri	CS14_3	12	Hindbrain	0.322724	hindbrain	CS14.3_6	14
CS14_3_TACTTGTGTAAATGTG_30612	1071	104625	2ndTri	CS14_3	12	Hindbrain	0.264133	hindbrain	CS14.3_6	14
CS14_3_TACTTGTTCTGATACG_30635	1458	156470	2ndTri	CS14_3	12	Hindbrain	0.307539	hindbrain	CS14.3_6	14
CS14_3_TAGACCACACCGAAAG_30652	1053	85007.2	2ndTri	CS14_3	12	Hindbrain	0.305847	hindbrain	CS14.3_6	14
CS14_3_TAGAGCTAGAGTGACC_30675	2445	273544	2ndTri	CS14_3	12	Hindbrain	0.26911	hindbrain	CS14.3_32	14
CS14_3_TAGAGCTAGGCTCAGA_30680	1233	104997	2ndTri	CS14_3	12	Hindbrain	0.339774	hindbrain	CS14.3_2	14
CS14_3_TAGAGCTCACGAAAGC_30692	1036	85871.7	2ndTri	CS14_3	12	Hindbrain	0.273452	hindbrain	CS14.3_2	14
CS14_3_TAGAGCTCAGCGATCC_30695	1358	117891	2ndTri	CS14_3	12	Hindbrain	0.349277	hindbrain	CS14.3_6	14
CS14_3_TAGAGCTTCAGTTTGG_30713	1277	142103	2ndTri	CS14_3	12	Hindbrain	0.255176	hindbrain	CS14.3_32	14
CS14_3_TAGAGCTTCCTACAGA_30715	1343	161725	2ndTri	CS14_3	12	Hindbrain	0.321708	hindbrain	CS14.3_6	14
CS14_3_TAGAGCTTCGACAGCC_30717	1643	199334	2ndTri	CS14_3	12	Hindbrain	0.322159	hindbrain	CS14.3_6	14
CS14_3_TAGAGCTTCGCATGGC_30718	1769	208903	2ndTri	CS14_3	12	Hindbrain	0.294401	hindbrain	CS14.3_6	14
CS14_3_TAGCCGGAGCATCATC_30732	1314	107885	2ndTri	CS14_3	12	Hindbrain	0.301018	hindbrain	CS14.3_6	14
CS14_3_TAGCCGGAGGATGTAT_30735	1248	138686	2ndTri	CS14_3	12	Hindbrain	0.319139	hindbrain	CS14.3_32	14
CS14_3_TAGCCGGCAAGAGGCT_30740	1223	99046.3	2ndTri	CS14_3	12	Hindbrain	0.291574	hindbrain	CS14.3_6	14
CS14_3_TAGCCGGCAAGTCTGT_30742	1102	93310.9	2ndTri	CS14_3	12	Hindbrain	0.345757	hindbrain	CS14.3_6	14
CS14_3_TAGCCGGCACGGTTTA_30747	3401	438921	2ndTri	CS14_3	12	Hindbrain	0.309779	hindbrain	CS14.3_17	14
CS14_3_TAGCCGGTCGTTGCCT_30777	1802	172347	2ndTri	CS14_3	12	Hindbrain	0.263259	hindbrain	CS14.3_32	14
CS14_3_TAGCCGGTCTTAGCCC_30781	2544	281502	2ndTri	CS14_3	12	Hindbrain	0.27997	hindbrain	CS14.3_17	14
CS14_3_TAGGCATCACACGCTG_30801	2018	223449	2ndTri	CS14_3	12	Hindbrain	0.334579	hindbrain	CS14.3_6	14
CS14_3_TAGGCATGTTTAGGAA_30827	1400	127332	2ndTri	CS14_3	12	Hindbrain	0.299648	hindbrain	CS14.3_6	14
CS14_3_TAGGCATTCTACTTAC_30834	1647	173225	2ndTri	CS14_3	12	Hindbrain	0.19403	hindbrain	CS14.3_6	14
CS14_3_TAGTGGTAGAACTCGG_30837	1305	111652	2ndTri	CS14_3	12	Hindbrain	0.237127	hindbrain	CS14.3_32	14
CS14_3_TAGTGGTGTCAACATC_30860	1256	133854	2ndTri	CS14_3	12	Hindbrain	0.381918	hindbrain	CS14.3_32	14
CS14_3_TAGTGGTTCATCGATG_30874	1458	138179	2ndTri	CS14_3	12	Hindbrain	0.299022	hindbrain	CS14.3_6	14
CS14_3_TAGTTGGAGGCCCGTT_30894	2330	278465	2ndTri	CS14_3	12	Hindbrain	0.280599	hindbrain	CS14.3_32	14
CS14_3_TAGTTGGCAACAACCT_30898	1978	199520	2ndTri	CS14_3	12	Hindbrain	0.333359	hindbrain	CS14.3_32	14
CS14_3_TAGTTGGTCACAACGT_30917	1686	149013	2ndTri	CS14_3	12	Hindbrain	0.241158	hindbrain	CS14.3_32	14
CS14_3_TAGTTGGTCACCGGGT_30919	1768	168652	2ndTri	CS14_3	12	Hindbrain	0.301574	hindbrain	CS14.3_32	14
CS14_3_TAGTTGGTCCAGTAGT_30924	1835	177168	2ndTri	CS14_3	12	Hindbrain	0.276056	hindbrain	CS14.3_32	14
CS14_3_TATCAGGAGGTGACCA_30931	1324	140198	2ndTri	CS14_3	12	Hindbrain	0.298155	hindbrain	CS14.3_6	14
CS14_3_TATCAGGCAGAGTGTG_30942	1073	103591	2ndTri	CS14_3	12	Hindbrain	0.377641	hindbrain	CS14.3_6	14
CS14_3_TATCAGGGTAGATTAG_30948	2396	300687	2ndTri	CS14_3	12	Hindbrain	0.235883	hindbrain	CS14.3_17	14
CS14_3_TATCAGGGTGGGTCAA_30956	1322	119331	2ndTri	CS14_3	12	Hindbrain	0.277543	hindbrain	CS14.3_32	14
CS14_3_TATCAGGTCGCAAACT_30962	1413	192547	2ndTri	CS14_3	12	Hindbrain	0.423141	hindbrain	CS14.3_6	14
CS14_3_TATCAGGTCTGTTTGT_30967	1383	120043	2ndTri	CS14_3	12	Hindbrain	0.310718	hindbrain	CS14.3_6	14
CS14_3_TATCTCAAGCTGATAA_30971	1095	83318.1	2ndTri	CS14_3	12	Hindbrain	0.268878	hindbrain	CS14.3_6	14
CS14_3_TATCTCACACCATGTA_30985	1134	107565	2ndTri	CS14_3	12	Hindbrain	0.255865	hindbrain	CS14.3_6	14
CS14_3_TATCTCAGTTACGGAG_31002	1092	102549	2ndTri	CS14_3	12	Hindbrain	0.341748	hindbrain	CS14.3_6	14
CS14_3_TATCTCATCGCCAGCA_31010	2326	241496	2ndTri	CS14_3	12	Hindbrain	0.275057	hindbrain	CS14.3_32	14
CS14_3_TATGCCCAGCCCTAAT_31021	3067	390544	2ndTri	CS14_3	12	Hindbrain	0.367141	hindbrain	CS14.3_25	14
CS14_3_TATGCCCCAAAGCAAT_31029	1311	139417	2ndTri	CS14_3	12	Hindbrain	0.28053	hindbrain	CS14.3_6	14
CS14_3_TATGCCCGTGCACTTA_31047	1324	101785	2ndTri	CS14_3	12	Hindbrain	0.289554	hindbrain	CS14.3_6	14
CS14_3_TATGCCCGTTGATTGC_31050	1143	107013	2ndTri	CS14_3	12	Hindbrain	0.313225	hindbrain	CS14.3_26	14
CS14_3_TATTACCAGGGAACGG_31071	1246	92675.8	2ndTri	CS14_3	12	Hindbrain	0.267449	hindbrain	CS14.3_32	14
CS14_3_TATTACCGTAGCTTGT_31088	991	75476	2ndTri	CS14_3	12	Hindbrain	0.297343	hindbrain	CS14.3_6	14
CS14_3_TATTACCGTCATACTG_31089	1405	147433	2ndTri	CS14_3	12	Hindbrain	0.314469	hindbrain	CS14.3_6	14
CS14_3_TATTACCGTGCTCTTC_31092	1395	128947	2ndTri	CS14_3	12	Hindbrain	0.292153	hindbrain	CS14.3_32	14
CS14_3_TATTACCTCAAACCAC_31095	1710	184672	2ndTri	CS14_3	12	Hindbrain	0.265469	hindbrain	CS14.3_32	14
CS14_3_TATTACCTCATAGCAC_31096	1071	83741.6	2ndTri	CS14_3	12	Hindbrain	0.286987	hindbrain	CS14.3_6	14
CS14_3_TCAACGAAGGACTGGT_31110	3869	641497	2ndTri	CS14_3	12	Hindbrain	0.26561	hindbrain	CS14.3_17	14
CS14_3_TCAACGAAGTCAATAG_31114	1346	113373	2ndTri	CS14_3	12	Hindbrain	0.302356	hindbrain	CS14.3_32	14
CS14_3_TCAACGAAGTGTTAGA_31116	1422	124056	2ndTri	CS14_3	12	Hindbrain	0.32356	hindbrain	CS14.3_6	14
CS14_3_TCAACGACATCATCCC_31130	1525	152612	2ndTri	CS14_3	12	Hindbrain	0.219282	hindbrain	CS14.3_32	14
CS14_3_TCAACGAGTAATAGCA_31134	1152	128851	2ndTri	CS14_3	12	Hindbrain	0.336043	hindbrain	CS14.3_6	14
CS14_3_TCAACGAGTGGTAACG_31141	1707	186299	2ndTri	CS14_3	12	Hindbrain	0.31636	hindbrain	CS14.3_32	14
CS14_3_TCAATCTAGGCGTACA_31165	1624	205605	2ndTri	CS14_3	12	Hindbrain	0.294476	hindbrain	CS14.3_32	14
CS14_3_TCAATCTAGTCCGGTC_31166	2670	280696	2ndTri	CS14_3	12	Hindbrain	0.270495	hindbrain	CS14.3_17	14
CS14_3_TCAATCTAGTGTACCT_31168	2025	218927	2ndTri	CS14_3	12	Hindbrain	0.339985	hindbrain	CS14.3_6	14
CS14_3_TCAATCTTCAATCTCT_31194	1036	80269.1	2ndTri	CS14_3	12	Hindbrain	0.298315	hindbrain	CS14.3_6	14
CS14_3_TCAATCTTCCGGGTGT_31202	1334	117573	2ndTri	CS14_3	12	Hindbrain	0.293224	hindbrain	CS14.3_32	14
CS14_3_TCACAAGAGAATTGTG_31208	2110	253977	2ndTri	CS14_3	12	Hindbrain	0.301752	hindbrain	CS14.3_32	14
CS14_3_TCACAAGAGACCGGAT_31209	1891	177379	2ndTri	CS14_3	12	Hindbrain	0.287846	hindbrain	CS14.3_17	14
CS14_3_TCACAAGGTATTAGCC_31230	1552	154292	2ndTri	CS14_3	12	Hindbrain	0.364732	hindbrain	CS14.3_27	14
CS14_3_TCACAAGGTCATCCCT_31231	2138	261516	2ndTri	CS14_3	12	Hindbrain	0.324384	hindbrain	CS14.3_32	14
CS14_3_TCACAAGGTGAGTGAC_31236	940	89311.3	2ndTri	CS14_3	12	Hindbrain	0.333905	hindbrain	CS14.3_6	14
CS14_3_TCACAAGGTGTCCTCT_31237	1156	86935.6	2ndTri	CS14_3	12	Hindbrain	0.270524	hindbrain	CS14.3_2	14
CS14_3_TCACAAGTCAGCTCTC_31243	1383	112497	2ndTri	CS14_3	12	Hindbrain	0.242967	hindbrain	CS14.3_6	14
CS14_3_TCACGAAAGACAAGCC_31250	1642	145738	2ndTri	CS14_3	12	Hindbrain	0.278555	hindbrain	CS14.3_32	14
CS14_3_TCACGAACAATTGCTG_31265	1612	143707	2ndTri	CS14_3	12	Hindbrain	0.264942	hindbrain	CS14.3_6	14
CS14_3_TCACGAACACTCGACG_31270	1529	173463	2ndTri	CS14_3	12	Hindbrain	0.34238	hindbrain	CS14.3_32	14
CS14_3_TCACGAACAGCGTAAG_31272	1967	250543	2ndTri	CS14_3	12	Hindbrain	0.346867	hindbrain	CS14.3_32	14
CS14_3_TCACGAACATCTACGA_31276	1637	153046	2ndTri	CS14_3	12	Hindbrain	0.276704	hindbrain	CS14.3_32	14
CS14_3_TCAGATGAGGAGTAGA_31312	2533	272345	2ndTri	CS14_3	12	Hindbrain	0.300087	hindbrain	CS14.3_17	14
CS14_3_TCAGATGCAGGATTGG_31324	1012	111668	2ndTri	CS14_3	12	Hindbrain	0.356821	hindbrain	CS14.3_2	14
CS14_3_TCAGATGGTAGCGTAG_31330	960	73507.1	2ndTri	CS14_3	12	Hindbrain	0.341439	hindbrain	CS14.3_6	14
CS14_3_TCAGATGGTTACAGAA_31341	1021	97880.1	2ndTri	CS14_3	12	Hindbrain	0.284782	hindbrain	CS14.3_6	14
CS14_3_TCAGATGTCGTCCAGG_31349	1966	219335	2ndTri	CS14_3	12	Hindbrain	0.286963	hindbrain	CS14.3_32	14
CS14_3_TCAGCAAAGATCCTGT_31354	1837	197562	2ndTri	CS14_3	12	Hindbrain	0.210754	hindbrain	CS14.3_32	14
CS14_3_TCAGCAACAGGCTGAA_31370	2033	266499	2ndTri	CS14_3	12	Hindbrain	0.292934	hindbrain	CS14.3_32	14
CS14_3_TCAGCAACAGTCAGAG_31374	1064	109583	2ndTri	CS14_3	12	Hindbrain	0.258486	hindbrain	CS14.3_6	14
CS14_3_TCAGCAACATTACGAC_31377	1939	197900	2ndTri	CS14_3	12	Hindbrain	0.332544	hindbrain	CS14.3_32	14
CS14_3_TCAGCAATCCCTCTTT_31389	1462	185270	2ndTri	CS14_3	12	Hindbrain	0.230015	hindbrain	CS14.3_32	14
CS14_3_TCAGCTCCAGGGATTG_31408	1261	135544	2ndTri	CS14_3	12	Hindbrain	0.296283	hindbrain	CS14.3_6	14
CS14_3_TCAGCTCGTAATTGGA_31414	1353	119490	2ndTri	CS14_3	12	Hindbrain	0.33625	hindbrain	CS14.3_6	14
CS14_3_TCAGCTCGTGTGAATA_31422	2002	205737	2ndTri	CS14_3	12	Hindbrain	0.330502	hindbrain	CS14.3_32	14
CS14_3_TCAGCTCTCTTGAGAC_31436	1157	118779	2ndTri	CS14_3	12	Hindbrain	0.279487	hindbrain	CS14.3_6	14
CS14_3_TCAGGATAGGTTACCT_31444	1871	189794	2ndTri	CS14_3	12	Hindbrain	0.293899	hindbrain	CS14.3_32	14
CS14_3_TCAGGATAGTCTCGGC_31445	1337	140480	2ndTri	CS14_3	12	Hindbrain	0.279544	hindbrain	CS14.3_6	14
CS14_3_TCAGGATGTTAAGACA_31468	1703	151982	2ndTri	CS14_3	12	Hindbrain	0.289147	hindbrain	CS14.3_32	14
CS14_3_TCAGGATTCACTTATC_31474	2112	215945	2ndTri	CS14_3	12	Hindbrain	0.306823	hindbrain	CS14.3_17	14
CS14_3_TCAGGATTCCGTCATC_31477	1055	82214.9	2ndTri	CS14_3	12	Hindbrain	0.188758	hindbrain	CS14.3_18	14
CS14_3_TCAGGTAAGCGGCTTC_31486	1151	108444	2ndTri	CS14_3	12	Hindbrain	0.262753	hindbrain	CS14.3_6	14
CS14_3_TCAGGTACAATGGATA_31500	1168	98993.4	2ndTri	CS14_3	12	Hindbrain	0.331634	hindbrain	CS14.3_6	14
CS14_3_TCAGGTACAGTAGAGC_31511	1094	90199.2	2ndTri	CS14_3	12	Hindbrain	0.28499	hindbrain	CS14.3_6	14
CS14_3_TCAGGTATCACCACCT_31529	1854	220412	2ndTri	CS14_3	12	Hindbrain	0.351311	hindbrain	CS14.3_32	14
CS14_3_TCAGGTATCTAACCGA_31541	1488	129604	2ndTri	CS14_3	12	Hindbrain	0.26141	hindbrain	CS14.3_6	14
CS14_3_TCATTACAGTATCGAA_31560	1812	232645	2ndTri	CS14_3	12	Hindbrain	0.305383	hindbrain	CS14.3_32	14
CS14_3_TCATTACGTAAACACA_31573	2021	240122	2ndTri	CS14_3	12	Hindbrain	0.30721	hindbrain	CS14.3_32	14
CS14_3_TCATTACGTAATCACC_31576	2486	262226	2ndTri	CS14_3	12	Hindbrain	0.282108	hindbrain	CS14.3_17	14
CS14_3_TCATTACTCGGAAATA_31589	1455	134177	2ndTri	CS14_3	12	Hindbrain	0.322939	hindbrain	CS14.3_6	14
CS14_3_TCATTTGAGCAGCCTC_31596	942	90364	2ndTri	CS14_3	12	Hindbrain	0.357664	hindbrain	CS14.3_6	14
CS14_3_TCATTTGCAAGTCATC_31604	1640	142652	2ndTri	CS14_3	12	Hindbrain	0.276797	hindbrain	CS14.3_17	14
CS14_3_TCATTTGGTACCCAAT_31615	1587	154626	2ndTri	CS14_3	12	Hindbrain	0.303619	hindbrain	CS14.3_6	14
CS14_3_TCATTTGTCTGATTCT_31632	1075	89616.7	2ndTri	CS14_3	12	Hindbrain	0.304651	hindbrain	CS14.3_6	14
CS14_3_TCCACACAGACACTAA_31634	2292	228559	2ndTri	CS14_3	12	Hindbrain	0.287235	hindbrain	CS14.3_32	14
CS14_3_TCCACACAGAGTGACC_31636	1453	135551	2ndTri	CS14_3	12	Hindbrain	0.260204	hindbrain	CS14.3_6	14
CS14_3_TCCACACAGGCTCTTA_31642	1430	164673	2ndTri	CS14_3	12	Hindbrain	0.306719	hindbrain	CS14.3_6	14
CS14_3_TCCACACAGGTGATTA_31644	2272	313668	2ndTri	CS14_3	12	Hindbrain	0.361327	hindbrain	CS14.3_4	14
CS14_3_TCCACACGTAGGCATG_31659	2892	503412	2ndTri	CS14_3	12	Hindbrain	0.334389	hindbrain	CS14.3_17	14
CS14_3_TCCACACGTCTGATCA_31664	1331	115798	2ndTri	CS14_3	12	Hindbrain	0.272	hindbrain	CS14.3_6	14
CS14_3_TCCACACGTTGTCTTT_31668	1313	141410	2ndTri	CS14_3	12	Hindbrain	0.328304	hindbrain	CS14.3_6	14
CS14_3_TCCACACTCTTACCTA_31675	2014	195386	2ndTri	CS14_3	12	Hindbrain	0.266231	hindbrain	CS14.3_4	14
CS14_3_TCCCGATAGCCAACAG_31679	983	82221.8	2ndTri	CS14_3	12	Hindbrain	0.298901	hindbrain	CS14.3_6	14
CS14_3_TCCCGATAGTGTCTCA_31689	1149	114159	2ndTri	CS14_3	12	Hindbrain	0.320846	hindbrain	CS14.3_6	14
CS14_3_TCCCGATCAAGCCCAC_31691	1374	141155	2ndTri	CS14_3	12	Hindbrain	0.270139	hindbrain	CS14.3_6	14
CS14_3_TCCCGATCAAGCTGTT_31692	1375	120677	2ndTri	CS14_3	12	Hindbrain	0.247625	hindbrain	CS14.3_32	14
CS14_3_TCCCGATCAATCAGAA_31694	3299	458665	2ndTri	CS14_3	12	Hindbrain	0.285191	hindbrain	CS14.3_17	14
CS14_3_TCCCGATGTACTTGAC_31710	1493	133973	2ndTri	CS14_3	12	Hindbrain	0.309839	hindbrain	CS14.3_27	14
CS14_3_TCCCGATTCACGCGGT_31720	2439	293099	2ndTri	CS14_3	12	Hindbrain	0.321828	hindbrain	CS14.3_32	14
CS14_3_TCCCGATTCCTCAATT_31725	1570	141973	2ndTri	CS14_3	12	Hindbrain	0.25736	hindbrain	CS14.3_32	14
CS14_3_TCCCGATTCTATGTGG_31730	1217	141468	2ndTri	CS14_3	12	Hindbrain	0.432305	hindbrain	CS14.3_6	14
CS14_3_TCGAGGCCATTGTGCA_31749	2579	325668	2ndTri	CS14_3	12	Hindbrain	0.314196	hindbrain	CS14.3_17	14
CS14_3_TCGAGGCTCAACACAC_31767	1703	194834	2ndTri	CS14_3	12	Hindbrain	0.253178	hindbrain	CS14.3_15	14
CS14_3_TCGAGGCTCGTACCGG_31771	1275	143937	2ndTri	CS14_3	12	Hindbrain	0.291924	hindbrain	CS14.3_6	14
CS14_3_TCGAGGCTCTGGGCCA_31775	1322	134920	2ndTri	CS14_3	12	Hindbrain	0.24854	hindbrain	CS14.3_6	14
CS14_3_TCGCGAGTCAAACGGG_31808	1795	220777	2ndTri	CS14_3	12	Hindbrain	0.318083	hindbrain	CS14.3_32	14
CS14_3_TCGCGTTAGGAGTTGC_31824	933	81251.7	2ndTri	CS14_3	12	Hindbrain	0.350589	hindbrain	CS14.3_6	14
CS14_3_TCGCGTTCAAGACACG_31828	1399	128222	2ndTri	CS14_3	12	Hindbrain	0.361155	hindbrain	CS14.3_6	14
CS14_3_TCGCGTTCAGACGCTC_31833	1014	78912.5	2ndTri	CS14_3	12	Hindbrain	0.290869	hindbrain	CS14.3_6	14
CS14_3_TCGCGTTTCGATGAGG_31854	1007	84268.1	2ndTri	CS14_3	12	Hindbrain	0.357858	hindbrain	CS14.3_6	14
CS14_3_TCGGGACAGCTGCCCA_31862	1180	133121	2ndTri	CS14_3	12	Hindbrain	0.277671	hindbrain	CS14.3_6	14
[truncated: 247,278+ more rows]

## Sheet: 2 Whole Brain Clustering_Areas
Cortex								Cerebellum								Ganglionic Eminences								Hindbrain								Hypothalamus								Midbrain								Olfactory Placode
p_val	avg_logFC	pct.1	pct.2	p_val_adj	cluster	gene		p_val	avg_logFC	pct.1	pct.2	p_val_adj	cluster	gene		p_val	avg_logFC	pct.1	pct.2	p_val_adj	cluster	gene		p_val	avg_logFC	pct.1	pct.2	p_val_adj	cluster	gene		p_val	avg_logFC	pct.1	pct.2	p_val_adj	cluster	gene		p_val	avg_logFC	pct.1	pct.2	p_val_adj	cluster	gene		p_val	avg_logFC
1.24412e-219	1.46272	0.795	0.104	2.40961e-215	1	GFAP		3.61212e-117	1.16826	0.882	0.181	6.99595e-113	1	C9orf16		1.8251e-106	1.85776	0.821	0.299	3.53486e-102	1	MTRNR2L3		0	0.64631	0.8	0.001	0	1	RHCE		7.66301e-20	1.95682	0.588	0.067	1.48417e-15	1	RAB13		1.53978e-100	1.23632	0.841	0.767	2.98225e-96	1	PABPC1		1.14266e-08	0.714887
2.45523e-155	1.45653	0.711	0.14	4.7553e-151	1	CRYAB		4.0264e-112	1.33344	0.68	0.099	7.79834e-108	1	BHLHE22		9.63384e-86	1.82053	0.943	0.59	1.86588e-81	1	MT-ND1		0	0.564784	0.8	0.002	0	1	ICAM4		5.84337e-19	3.84354	0.412	0.028	1.13174e-14	1	HBG1		9.9192e-62	0.881494	0.823	0.768	1.92115e-57	1	SNRPF		5.51265e-08	0.522783
2.70798e-140	1.29533	0.967	0.455	5.24482e-136	1	C1orf61		2.05009e-106	1.56971	0.616	0.079	3.97062e-102	1	DCN		4.05384e-85	1.62425	0.982	0.77	7.85148e-81	1	RPL18		3.97257e-305	1.13951	0.95	0.005	7.69407e-301	1	RP11-797H7.5		6.11521e-15	2.82423	0.765	0.155	1.18439e-10	1	ANP32B		6.70965e-54	0.631188	0.854	0.74	1.29952e-49	1	MDK		2.03293e-07	0.754054
1.83841e-123	1.20371	0.977	0.562	3.56063e-119	1	MT-CYB		6.78603e-105	0.992231	0.739	0.13	1.31432e-100	1	LY6H		4.49062e-81	1.66927	0.97	0.746	8.69743e-77	1	UBA52		1.7136e-293	1.59655	1	0.008	3.31891e-289	1	MYL4		1.00695e-13	3.91095	0.353	0.028	1.95026e-09	1	HBA1		7.40636e-54	0.501251	0.991	0.983	1.43446e-49	1	RPL7		2.17352e-07	0.436923
2.03339e-114	1.10725	0.498	0.079	3.93827e-110	1	HOPX		2.9024e-100	1.06554	0.837	0.185	5.62136e-96	1	MAPT		1.72847e-78	1.43161	0.976	0.728	3.34771e-74	1	RPS11		9.64187e-293	0.884186	0.95	0.004	1.86744e-288	1	C17orf99		1.14082e-13	1.3307	0.765	0.131	2.20954e-09	1	PPDPF		1.57591e-49	0.584917	0.995	0.99	3.05223e-45	1	RPL39		4.86462e-07	0.402828
4.2356e-112	1.82674	0.471	0.072	8.20351e-108	1	CXCL14		4.10014e-99	1.24938	0.596	0.086	7.94114e-95	1	TSHZ2		1.56878e-77	0.539983	0.67	0.177	3.03841e-73	1	SATB2		8.04991e-282	0.880515	0.8	0.002	1.55911e-277	1	KLF1		3.40546e-13	1.42091	0.765	0.149	6.59569e-09	1	ATP5EP2		7.82111e-42	0.377927	0.976	0.932	1.51479e-37	1	RPS2		5.5712e-07	0.259273
1.20501e-106	1.01252	0.537	0.124	2.33385e-102	1	NCAN		4.02049e-97	1.02668	0.567	0.071	7.78689e-93	1	MPPED1		1.44375e-74	1.24737	0.818	0.318	2.79625e-70	1	MTRNR2L1		4.44554e-276	2.10473	1	0.008	8.61013e-272	1	ALAS2		4.36939e-12	1.72982	0.647	0.12	8.46264e-08	1	EEF1G		4.13346e-41	1.15687	0.272	0.105	8.00568e-37	1	CNPY1		8.16038e-07	0.558429
9.75666e-102	0.90915	0.979	0.622	1.88967e-97	1	VIM		2.83807e-94	1.21077	0.788	0.175	5.49677e-90	1	NELL2		7.98705e-74	1.28293	0.994	0.925	1.54693e-69	1	RPL13A		1.18562e-259	2.35481	1	0.009	2.29631e-255	1	GYPB		9.43322e-12	0.833083	0.471	0.059	1.82703e-07	1	SNHG25		4.37415e-40	0.728446	0.781	0.786	8.47185e-36	1	SLIRP		8.61659e-07	0.600837
1.0764e-99	0.925098	0.329	0.028	2.08478e-95	1	C21orf62		2.16006e-91	1.02208	0.97	0.318	4.1836e-87	1	MTRNR2L3		1.47244e-73	1.42782	0.976	0.79	2.85182e-69	1	RPS16		1.20755e-258	1.9008	1	0.012	2.33879e-254	1	GYPA		8.61862e-10	0.589317	0.412	0.057	1.66926e-05	1	ATP5L2		2.82553e-39	0.751128	0.778	0.753	5.47249e-35	1	SHFM1		1.04195e-06	0.593817
3.34641e-98	1.08786	0.828	0.389	6.48133e-94	1	ID3		6.29597e-91	0.806985	0.443	0.039	1.2194e-86	1	CAMK2B		1.40904e-71	1.79114	0.866	0.559	2.72904e-67	1	TTC3		1.7748e-256	1.46424	0.95	0.006	3.43744e-252	1	HEMGN		1.15038e-09	1.79712	0.647	0.152	2.22805e-05	1	GLTSCR2		6.13522e-37	0.738907	0.822	0.844	1.18827e-32	1	COX6C		1.18949e-06	0.405553
1.29753e-95	0.645479	0.859	0.426	2.51306e-91	1	FOS		5.21586e-90	1.27537	0.98	0.416	1.01021e-85	1	CALM1		2.69076e-70	1.33433	0.973	0.8	5.21146e-66	1	RPL28		2.66919e-243	0.397724	0.8	0.003	5.16969e-239	1	TMOD1		2.34479e-09	6.71935	0.412	0.059	4.54139e-05	1	HBA2		1.97925e-33	0.550433	0.923	0.907	3.83341e-29	1	SRP14		1.47446e-06	0.361142
1.91952e-89	0.875924	0.411	0.067	3.71772e-85	1	ATP1B2		2.25336e-88	1.0384	0.601	0.102	4.3643e-84	1	CAMK4		1.47565e-69	1.41814	0.979	0.839	2.85804e-65	1	RPS5		6.96072e-230	1.33262	1	0.009	1.34815e-225	1	SLC4A1		3.42226e-09	1.47041	0.529	0.105	6.62824e-05	1	MZT2B		7.31153e-30	0.390332	0.902	0.838	1.4161e-25	1	HSPE1		1.82922e-06	0.391645
3.06952e-88	0.77691	0.74	0.304	5.94506e-84	1	ID2		2.72043e-88	1.27232	0.99	0.377	5.26893e-84	1	MTRNR2L6		7.53297e-67	2.04812	0.562	0.186	1.45899e-62	1	NFIX		3.84439e-224	0.968918	0.75	0.005	7.44581e-220	1	GYPE		4.2284e-08	1.76246	0.882	0.434	0.000818956	1	RPL13		4.63274e-29	0.592044	0.844	0.9	8.97269e-25	1	RPL36A		2.18075e-06	0.392184
7.87654e-84	0.693463	0.919	0.505	1.52553e-79	1	FABP7		1.16096e-86	1.52045	0.729	0.16	2.24855e-82	1	MEF2C		1.96046e-65	1.63888	0.824	0.418	3.79702e-61	1	TCF4		2.17753e-223	0.47091	0.8	0.005	4.21744e-219	1	SLC30A10		5.01803e-08	1.49281	0.294	0.033	0.000971893	1	METRN		5.21926e-29	0.44856	0.973	0.966	1.01087e-24	1	RPS29		2.20355e-06	0.344644
1.34042e-82	0.635876	0.957	0.576	2.59613e-78	1	MAP1B		1.51938e-86	1.11379	0.704	0.146	2.94273e-82	1	SATB2		2.86119e-58	1.52996	0.628	0.274	5.54156e-54	1	ZNF90		1.95068e-221	2.15532	1	0.012	3.77807e-217	1	MT1E		1.52317e-06	1.59487	0.882	0.554	0.0295008	1	RPS2		1.72428e-28	0.605546	0.765	0.801	3.33959e-24	1	USMG5		2.43499e-06	0.403275
5.60316e-82	0.931123	0.558	0.17	1.08522e-77	1	CXXC5		1.65832e-85	1.1332	0.985	0.402	3.21183e-81	1	MTRNR2L8		4.57832e-58	1.39025	0.589	0.186	8.8673e-54	1	NEUROD2		2.07905e-197	0.269116	0.6	0.002	4.02671e-193	1	SMIM5		3.04143e-06	0.792775	0.294	0.045	0.0589064	1	SNCA		7.50738e-27	0.348092	0.985	0.982	1.45403e-22	1	RPL41		2.52441e-06	0.494476
6.42448e-81	0.802721	0.733	0.313	1.24429e-76	1	MEIS2		1.70143e-85	1.20672	0.975	0.328	3.29533e-81	1	MTRNR2L10		2.37475e-55	1.69458	0.78	0.493	4.59942e-51	1	SEPW1		3.62241e-194	0.927385	1	0.015	7.01588e-190	1	HBQ1		1.84172e-05	2.23798	0.294	0.05	0.356705	1	SLC25A37		1.46331e-25	0.363642	0.989	0.986	2.83414e-21	1	RPL21		2.80527e-06	0.418849
1.65127e-80	0.913004	0.748	0.363	3.19819e-76	1	SYNE2		3.36098e-85	1.12117	0.975	0.4	6.50954e-81	1	TUBB2A		3.70439e-55	1.22736	0.943	0.752	7.17466e-51	1	RPS21		3.3172e-193	2.48482	1	0.017	6.42474e-189	1	HBM		1.87352e-05	0.351263	1	0.501	0.362863	1	FTH1		5.21345e-25	0.518812	0.875	0.845	1.00974e-20	1	NPM1		3.67608e-06	0.311662
1.3294e-79	0.824975	0.287	0.027	2.57478e-75	1	C1QL1		4.00141e-85	0.935254	0.985	0.365	7.74994e-81	1	AMY2B		5.96242e-54	1.23656	0.964	0.841	1.1548e-49	1	RPS9		7.12851e-192	0.484875	0.8	0.01	1.38065e-187	1	EPB42		2.15347e-05	1.28825	0.941	0.717	0.417085	1	RPL36A		1.06208e-23	0.615014	0.748	0.778	2.05704e-19	1	AC090498.1		3.70379e-06	0.308209
4.35672e-76	0.882459	0.324	0.04	8.43809e-72	1	NPY		4.0862e-84	0.907042	0.596	0.106	7.91416e-80	1	THRA		3.27555e-51	2.04862	0.497	0.177	6.34409e-47	1	TTC28		2.43301e-183	0.317908	0.5	0.003	4.71225e-179	1	TF		2.38201e-05	2.09225	0.588	0.204	0.461348	1	FBL		1.2036e-23	0.530901	0.857	0.861	2.33114e-19	1	NDUFA4		4.16376e-06	0.536615
1.01191e-75	0.737097	0.969	0.608	1.95986e-71	1	MT-ATP6		6.27614e-84	0.881397	0.985	0.346	1.21556e-79	1	AMY2A		2.17143e-50	0.447588	0.488	0.141	4.20563e-46	1	TBR1		5.29796e-182	0.618007	0.75	0.009	1.02611e-177	1	TESC		4.69706e-05	1.17157	0.765	0.468	0.909726	1	RPL17		1.2163e-22	0.536953	0.823	0.847	2.35572e-18	1	ATP5G2		4.23095e-06	0.464764
3.72632e-75	0.764524	0.915	0.508	7.21713e-71	1	MT-ND2		3.30179e-82	0.870173	0.828	0.228	6.3949e-78	1	MIF		3.00527e-50	1.38702	0.812	0.553	5.8206e-46	1	PAFAH1B3		1.18296e-178	0.513162	0.7	0.006	2.29115e-174	1	ERMAP		5.44541e-05	2.70779	0.824	0.557	1	1	NBEAL1		4.93617e-22	0.287372	0.233	0.459	9.56038e-18	1	VBP1		4.23442e-06	0.554137
1.07805e-74	0.982902	0.667	0.28	2.08797e-70	1	AP1S2		3.81377e-82	0.784581	0.66	0.14	7.3865e-78	1	C19orf70		4.17664e-49	1.66071	0.714	0.41	8.08932e-45	1	DDX17		1.21658e-178	0.263222	0.45	0.002	2.35626e-174	1	ACSM3		7.13768e-05	0.342152	0.529	0.154	1	1	GABARAP		8.67643e-22	0.392699	0.972	0.968	1.68045e-17	1	H3F3B		4.57306e-06	0.431667
2.13212e-73	0.57358	0.981	0.755	4.12949e-69	1	MT-CO1		4.04692e-82	1.07308	0.916	0.304	7.83808e-78	1	STMN4		4.65522e-49	2.12697	0.551	0.234	9.01623e-45	1	MN1		2.29062e-178	0.362815	0.45	0.001	4.43648e-174	1	EPSTI1		7.95875e-05	4.19236	0.412	0.132	1	1	HBG2		2.09487e-20	0.761791	0.595	0.544	4.05735e-16	1	PTN		4.61423e-06	0.343941
3.09667e-73	0.863656	0.568	0.178	5.99764e-69	1	NEAT1		2.27257e-81	0.914889	0.97	0.341	4.40151e-77	1	MTRNR2L1		5.26757e-49	0.289498	0.61	0.224	1.02022e-44	1	ZBTB18		1.62253e-165	0.386332	0.6	0.003	3.14252e-161	1	LYL1		0.00011248	1.44749	0.294	0.068	1	1	ALKBH7		3.69461e-20	0.270532	0.135	0.29	7.15573e-16	1	MTCH2		4.63584e-06	0.369662
6.37741e-72	0.555953	0.674	0.301	1.23518e-67	1	GPM6B		7.63676e-81	0.802649	0.704	0.162	1.47909e-76	1	NEUROD2		8.15713e-49	1.60029	0.732	0.454	1.57987e-44	1	SMDT1		1.00521e-163	0.790232	0.9	0.013	1.94689e-159	1	TMEM56		0.000452444	0.771723	0.294	0.07	1	1	MIF		4.24492e-20	0.31045	0.204	0.403	8.22156e-16	1	ZNF706		5.354e-06	0.370165
5.41027e-70	1.16641	0.548	0.169	1.04786e-65	1	CCL2		8.43912e-81	0.856849	0.64	0.127	1.63449e-76	1	IGFBP2		4.10297e-46	0.443617	0.714	0.304	7.94663e-42	1	ENC1		2.17052e-161	2.36524	1	0.02	4.20386e-157	1	MT1H		0.000511973	0.264681	0.294	0.077	1	1	METTL12		2.91474e-19	0.283896	0.172	0.355	5.64527e-15	1	TCEA1		5.90576e-06	0.438826
4.21229e-68	0.782456	0.289	0.04	8.15836e-64	1	TMEM132B		3.735e-80	1.19381	0.64	0.136	7.23394e-76	1	SYT4		1.11641e-45	0.374759	0.929	0.511	2.16226e-41	1	GPM6A		2.95654e-156	0.912033	0.9	0.02	5.72623e-152	1	LINC00152		0.00165539	0.690232	0.765	0.436	1	1	EEF1D		4.02261e-19	0.325794	0.12	0.265	7.79099e-15	1	C8orf33		8.62109e-06	0.380482
5.02129e-67	0.76176	0.372	0.076	9.72523e-63	1	SOCS3		1.53917e-79	0.831826	0.616	0.12	2.98106e-75	1	HCFC1R1		1.28886e-44	0.943074	0.997	0.993	2.49627e-40	1	RPS19		1.91104e-155	1.07591	1	0.022	3.70129e-151	1	SLC39A8		0.00187012	1.67951	0.824	0.592	1	1	SLC25A6		6.57085e-19	0.439889	0.666	0.653	1.27264e-14	1	MIF		9.62145e-06	0.747869
5.46009e-66	0.908434	0.7	0.375	1.05751e-61	1	FXYD6		1.5835e-78	0.929736	0.591	0.109	3.06693e-74	1	ADD2		1.5075e-44	0.401908	0.324	0.073	2.91972e-40	1	ADRA2A		8.57137e-154	0.483048	0.8	0.009	1.6601e-149	1	CD36		0.00444266	1.55498	0.941	0.685	1	1	YBX1		7.78953e-19	0.352438	0.171	0.335	1.50868e-14	1	NDUFA8		9.65882e-06	0.298196
8.14141e-64	0.764084	0.486	0.15	1.57683e-59	1	EGR1		1.12682e-77	0.946201	0.941	0.325	2.18242e-73	1	RTN1		5.65747e-43	0.25508	0.81	0.378	1.09574e-38	1	NFIB		4.29308e-150	0.456652	0.6	0.004	8.31483e-146	1	SOD3		0.00452246	1.25057	0.529	0.235	1	1	EIF3F		9.6773e-19	0.529374	0.762	0.787	1.8743e-14	1	ERH		1.02863e-05	0.324357
9.67158e-64	0.529749	0.312	0.054	1.87319e-59	1	SCRG1		1.28743e-77	0.876668	0.931	0.311	2.4935e-73	1	NEUROD6		8.52723e-43	1.50715	0.601	0.304	1.65155e-38	1	RBFOX2		1.31787e-143	2.65532	1	0.024	2.55245e-139	1	AHSP		0.00596088	1.22911	0.941	0.979	1	1	RPS15A		1.36961e-18	0.634243	0.757	0.81	2.65266e-14	1	ATP5J2		1.12084e-05	0.35125
5.45173e-61	0.503987	0.924	0.555	1.05589e-56	1	MT-ND3		1.90687e-75	0.886097	0.448	0.05	3.69323e-71	1	RAC3		2.2921e-42	0.963372	0.994	0.927	4.43934e-38	1	RPS28		2.27891e-141	1.3102	1	0.026	4.41379e-137	1	SMIM1		0.00645819	0.383933	0.471	0.204	1	1	HMGA1		1.92505e-18	0.274358	0.207	0.396	3.72844e-14	1	TCEAL8		1.25742e-05	0.401273
2.1534e-60	0.395796	0.988	0.757	4.17071e-56	1	MT-CO3		7.94745e-73	1.09893	0.847	0.273	1.53926e-68	1	UCHL1		1.96312e-39	1.08752	0.952	0.819	3.80217e-35	1	ATP5E		6.7075e-141	0.304524	0.4	0.002	1.29911e-136	1	ESPN		0.00656084	1.17399	0.941	0.98	1	1	RPL41		6.41055e-18	0.29806	0.22	0.426	1.24159e-13	1	GHITM		1.26588e-05	0.389991
1.95438e-59	0.779467	0.541	0.211	3.78524e-55	1	ID1		3.11187e-72	0.813089	0.507	0.084	6.02707e-68	1	LINGO1		2.56523e-39	0.306027	0.902	0.497	4.96833e-35	1	CCNI		2.24221e-140	2.64881	1	0.022	4.34272e-136	1	MT1G		0.00845486	0.957745	0.294	0.105	1	1	NUDT4		1.01101e-17	0.277348	0.124	0.267	1.95813e-13	1	OTUD6B-AS1		1.31515e-05	0.423719
4.33275e-59	0.527452	0.754	0.394	8.39168e-55	1	SOX2		4.22092e-72	0.881052	0.532	0.095	8.17508e-68	1	NEO1		2.24441e-38	1.50667	0.616	0.323	4.34698e-34	1	ELAVL3		8.0188e-126	1.05579	1	0.024	1.55308e-121	1	FECH		0.00930493	0.797775	0.706	0.507	1	1	PABPC1		1.09908e-17	0.853392	0.468	0.407	2.12871e-13	1	MGST1		1.38528e-05	0.307874
7.06538e-59	0.530769	0.725	0.316	1.36842e-54	1	RPS4Y1		4.98513e-72	0.736218	0.498	0.082	9.65519e-68	1	CNIH2		8.69169e-38	1.35869	0.747	0.484	1.68341e-33	1	GNAS		2.44963e-125	0.251971	0.55	0.004	4.74444e-121	1	C2orf88		4.20521e-56	0.930403	0.971	0.725	8.14465e-52	2	STMN2		1.98168e-17	0.25005	0.206	0.399	3.83813e-13	1	IDI1		1.63727e-05	0.283989
8.14369e-59	0.952519	0.357	0.077	1.57727e-54	1	PAG1		6.0709e-70	0.816941	0.675	0.167	1.17581e-65	1	RABAC1		5.15201e-37	1.62311	0.565	0.279	9.97841e-33	1	APP		2.19971e-124	0.426813	0.75	0.011	4.26039e-120	1	EPOR		2.62059e-35	0.812582	0.973	0.944	5.07556e-31	2	SOX4		7.61765e-17	0.480879	0.843	0.855	1.47539e-12	1	ATP5I		1.66889e-05	0.384466
1.52334e-58	0.5408	0.432	0.128	2.95041e-54	1	SLC1A3		1.62205e-69	0.886157	0.783	0.227	3.14159e-65	1	TBCB		7.00125e-37	0.250821	0.652	0.295	1.356e-32	1	BCL11A		1.8494e-111	0.25529	0.6	0.007	3.58191e-107	1	NPL		1.45889e-32	0.972803	0.617	0.401	2.82557e-28	2	GRIA2		1.24081e-15	0.298426	0.125	0.261	2.40321e-11	1	MED21		1.76644e-05	0.317204
2.24869e-58	0.672202	0.339	0.081	4.35527e-54	1	TSC22D4		2.28407e-69	0.564048	0.433	0.068	4.42378e-65	1	ISLR2		3.24555e-36	0.372624	0.64	0.269	6.28599e-32	1	POU3F2		1.41791e-105	0.384888	0.55	0.009	2.74621e-101	1	LMO2		3.50752e-25	0.533273	0.973	0.974	6.79336e-21	2	TUBB		1.29225e-15	0.254979	0.285	0.505	2.50283e-11	1	MYL6B		1.76909e-05	0.314963
3.28896e-58	0.605951	0.312	0.057	6.37007e-54	1	LGALS3		2.43548e-69	0.850328	0.522	0.088	4.71704e-65	1	ARPP21		3.72363e-35	0.288662	0.711	0.336	7.21193e-31	1	SYT1		7.20176e-105	0.312983	0.55	0.006	1.39484e-100	1	ANK1		6.52691e-23	0.807112	0.8	0.662	1.26413e-18	2	GPM6A		3.02897e-15	0.38954	0.792	0.786	5.86651e-11	1	MORF4L1		1.8399e-05	0.316517
1.95656e-57	0.395754	0.273	0.044	3.78946e-53	1	IFI16		3.4412e-69	0.612419	0.704	0.186	6.66492e-65	1	AMY1A		4.11105e-35	1.01036	0.991	0.936	7.96229e-31	1	RPS15		8.76362e-104	0.295031	0.5	0.004	1.69734e-99	1	RP11-60L3.1		2.58841e-22	0.566046	0.971	0.976	5.01324e-18	2	RPL39		4.36482e-15	0.302998	0.158	0.297	8.45378e-11	1	HDDC2		1.87889e-05	0.338173
3.04058e-56	0.659494	0.545	0.229	5.88899e-52	1	PNRC1		3.13637e-68	0.756205	0.857	0.278	6.07452e-64	1	IFI27L2		1.59327e-34	0.887246	0.967	0.868	3.08585e-30	1	RPL36		2.39701e-103	0.303256	0.65	0.011	4.64252e-99	1	MIR4435-2HG		1.58287e-21	0.765509	0.625	0.474	3.0657e-17	2	HMP19		5.04377e-15	0.278172	0.147	0.3	9.76878e-11	1	MRPS33		1.99939e-05	0.315225
2.84113e-55	0.668776	0.64	0.313	5.50271e-51	1	PTPRZ1		2.05979e-66	0.711253	0.867	0.284	3.98941e-62	1	PFDN2		1.0576e-33	0.509224	0.396	0.128	2.04836e-29	1	NUAK1		7.92194e-95	2.06051	1	0.048	1.53432e-90	1	HBG1		5.4051e-21	0.571787	0.971	0.977	1.04686e-16	2	RPS12		6.12036e-15	0.345886	0.194	0.363	1.18539e-10	1	LSM8		2.03189e-05	0.379407
1.73672e-54	0.805143	0.37	0.097	3.36368e-50	1	SLCO5A1		2.27813e-66	0.782454	0.517	0.092	4.41229e-62	1	CTXN1		1.55504e-33	0.303387	0.461	0.175	3.01179e-29	1	CTTNBP2		1.96955e-90	0.545176	0.8	0.026	3.81463e-86	1	RFESD		1.11597e-20	0.610335	0.707	0.532	2.1614e-16	2	GAP43		6.46475e-15	0.298489	0.195	0.367	1.25209e-10	1	AKR1B1		2.09464e-05	0.335549
3.6043e-54	0.578702	0.831	0.515	6.9808e-50	1	SOX11		3.3829e-66	0.862254	0.739	0.216	6.55199e-62	1	FOXG1		2.76816e-33	1.58283	0.417	0.174	5.36137e-29	1	NCAN		3.02107e-90	0.340453	0.5	0.01	5.85122e-86	1	APOBEC3C		2.12875e-20	0.474528	0.998	0.998	4.12296e-16	2	EEF1A1		7.14982e-15	0.268858	0.156	0.299	1.38478e-10	1	NUDT5		2.25575e-05	0.321159
4.96092e-54	0.596116	0.957	0.679	9.60831e-50	1	NAP1L1		4.49064e-66	1.03828	0.99	0.694	8.69747e-62	1	TUBB2B		4.1806e-33	0.858576	0.982	0.833	8.097e-29	1	RPL38		7.59654e-83	2.8507	1	0.048	1.4713e-78	1	BLVRB		3.23134e-20	0.595794	0.676	0.596	6.25845e-16	2	CD24		9.99763e-15	0.281712	0.973	0.974	1.93634e-10	1	RPL26		2.32962e-05	0.339396
3.95196e-53	0.618773	0.269	0.052	7.65415e-49	1	BAALC		7.42537e-66	0.748125	1	0.467	1.43815e-61	1	RPS15		1.21342e-32	0.857116	0.979	0.93	2.35015e-28	1	RPL18A		2.32836e-79	0.321926	0.3	0.001	4.50958e-75	1	PITX1		1.80375e-19	0.573876	0.979	0.993	3.49351e-15	2	RPL34		1.25713e-14	0.262354	0.242	0.434	2.43481e-10	1	DAD1		2.51023e-05	0.303583
1.20784e-52	0.693545	0.785	0.509	2.33935e-48	1	RPS27L		3.34482e-65	0.66009	0.695	0.186	6.47825e-61	1	UQCR11		8.91237e-32	0.778188	0.661	0.319	1.72615e-27	1	IFI27L2		6.34635e-79	0.412851	0.85	0.034	1.22916e-74	1	CRYM		7.26236e-19	0.551449	0.973	0.983	1.40657e-14	2	RPS18		1.50586e-14	0.322179	0.814	0.806	2.91655e-10	1	FTH1		2.79018e-05	0.370364
2.02132e-52	0.858349	0.523	0.21	3.91489e-48	1	RHOBTB3		5.06182e-65	0.915163	0.3	0.026	9.80373e-61	1	FABP3		1.02443e-31	1.20744	0.536	0.239	1.98412e-27	1	CDK5R1		1.79411e-76	0.65696	0.85	0.036	3.47484e-72	1	RGCC		2.96314e-18	0.622758	0.909	0.913	5.73902e-14	2	COX7C		2.42568e-14	0.587453	0.667	0.712	4.69805e-10	1	POMP		2.8937e-05	0.558613
2.99538e-52	0.363169	0.597	0.258	5.80145e-48	1	NFIA		6.20858e-65	0.972567	0.552	0.115	1.20248e-60	1	DOK5		2.15304e-31	0.802988	0.908	0.643	4.17001e-27	1	HN1		6.14291e-76	1.27865	1	0.057	1.18976e-71	1	SELENBP1		5.68218e-18	1.31895	0.408	0.256	1.10052e-13	2	MEF2C		2.70881e-14	0.562787	0.683	0.728	5.24643e-10	1	UQCRB		3.13026e-05	0.347465
4.66492e-52	0.699376	0.463	0.158	9.03501e-48	1	NFIX		6.90426e-65	0.778297	0.3	0.025	1.33722e-60	1	RSPO3		3.48557e-31	0.559988	0.342	0.104	6.75085e-27	1	ATP8A2		9.30511e-75	0.26774	0.65	0.018	1.80221e-70	1	TANGO2		1.32392e-15	0.504136	0.983	0.989	2.56418e-11	2	RPS4X		3.09553e-14	0.31415	0.996	0.995	5.99542e-10	1	RPL34		3.17731e-05	0.251204
6.03441e-50	0.722569	0.399	0.131	1.16874e-45	1	AGO3		3.61117e-64	0.959933	0.773	0.236	6.99412e-60	1	ATPIF1		9.93273e-31	1.08482	0.857	0.802	1.92377e-26	1	FTL		7.18218e-71	0.29247	0.6	0.015	1.39104e-66	1	SLC38A5		2.70251e-15	0.455667	0.971	0.986	5.23422e-11	2	RPS3A		5.32622e-14	0.275805	0.952	0.962	1.03158e-09	1	RPL35		3.40581e-05	0.367701
3.32161e-49	0.377478	0.734	0.355	6.43329e-45	1	NFIB		6.22959e-64	1.06508	0.975	0.514	1.20655e-59	1	YBX1		2.58177e-30	0.590314	0.747	0.412	5.00037e-26	1	MEIS2		1.45208e-66	0.411755	0.85	0.037	2.8124e-62	1	CPOX		4.20468e-15	0.644278	0.966	0.982	8.14362e-11	2	RPL37		1.10848e-13	0.321107	0.145	0.285	2.14691e-09	1	TATDN1		3.93773e-05	0.317869
1.3202e-48	0.537704	0.93	0.653	2.55697e-44	1	EEF2		1.61722e-63	0.846915	0.606	0.139	3.13224e-59	1	POLE4		7.80291e-30	0.25772	0.497	0.212	1.51127e-25	1	PPP2R2B		2.70255e-66	0.400824	0.7	0.018	5.23431e-62	1	S100A4		4.60843e-15	0.6077	0.937	0.962	8.92561e-11	2	RPL10A		1.66236e-13	0.262424	0.228	0.4	3.21965e-09	1	PSIP1		3.97873e-05	0.253763
2.74877e-48	0.289157	1	0.979	5.32382e-44	1	MALAT1		1.81198e-63	0.788163	0.788	0.242	3.50944e-59	1	COX8A		1.09374e-29	0.269016	0.402	0.147	2.11836e-25	1	ARPP21		8.67052e-66	0.553471	0.85	0.039	1.67931e-61	1	ALAD		2.08702e-14	0.719896	0.663	0.581	4.04215e-10	2	NREP		2.60708e-13	0.288656	0.163	0.315	5.04939e-09	1	EMC4		4.30885e-05	0.36107
7.58915e-48	0.729707	0.545	0.245	1.46987e-43	1	SOX9		1.87764e-63	0.706806	0.448	0.081	3.63662e-59	1	NLRP1		5.44769e-28	0.785001	0.339	0.116	1.05511e-23	1	RBFOX1		6.47855e-65	1.34706	0.95	0.05	1.25477e-60	1	RGS10		6.77834e-14	0.436364	0.971	0.986	1.31283e-09	2	RPS14		2.79293e-13	0.290861	0.948	0.951	5.40934e-09	1	RPS13		4.57547e-05	0.337354
2.54769e-47	0.625438	0.316	0.083	4.93436e-43	1	GATM		2.6066e-63	0.788595	0.985	0.512	5.04847e-59	1	FTH1		5.59649e-28	0.416122	0.744	0.407	1.08393e-23	1	RTN1		3.2864e-63	0.57201	0.75	0.031	6.3651e-59	1	PCGF5		5.18994e-13	0.943405	0.432	0.305	1.00519e-08	2	RUNX1T1		3.31742e-13	0.341244	0.149	0.277	6.42518e-09	1	DKC1		4.67856e-05	0.35182
1.38794e-46	0.345606	0.541	0.239	2.68817e-42	1	QKI		4.2524e-63	0.712374	0.995	0.471	8.23604e-59	1	RPL18		6.6685e-28	0.854052	0.533	0.257	1.29156e-23	1	MAPT		1.41027e-57	0.286178	0.7	0.027	2.73141e-53	1	ADA		2.26569e-12	0.512864	0.792	0.81	4.38819e-08	2	COX7A2		3.3722e-13	0.604278	0.638	0.667	6.53129e-09	1	NOP10		4.67856e-05	0.304818
2.17881e-46	0.449629	0.795	0.483	4.21992e-42	1	RTN4		5.01094e-63	0.889489	0.911	0.355	9.70518e-59	1	MTRNR2L12		7.77027e-28	1.37427	0.411	0.191	1.50495e-23	1	CELF5		1.76352e-51	0.698964	0.85	0.052	3.41559e-47	1	CCND3		1.61003e-11	0.353629	0.956	0.98	3.11831e-07	2	RPS23		3.83915e-13	0.264313	0.335	0.577	7.43567e-09	1	NDUFC2		4.85181e-05	0.462921
3.61082e-46	0.557736	0.659	0.336	6.99344e-42	1	ID4		5.41769e-63	0.906542	0.384	0.05	1.0493e-58	1	DAB1		2.1358e-26	0.584385	0.298	0.099	4.13662e-22	1	ISLR2		1.29954e-49	0.30945	0.5	0.019	2.51696e-45	1	ST6GALNAC4		1.74732e-11	0.380923	0.998	0.995	3.38422e-07	2	TMSB4X		4.10206e-13	0.287117	0.124	0.264	7.94488e-09	1	SAR1A		5.1268e-05	0.304977
2.68467e-45	0.712871	0.328	0.087	5.19967e-41	1	SEMA6A		5.64933e-63	0.838063	0.793	0.262	1.09416e-58	1	CKB		1.37147e-25	0.283395	0.253	0.069	2.65626e-21	1	CUX2		6.81707e-49	0.627392	0.7	0.028	1.32033e-44	1	LXN		1.93477e-11	0.487716	0.825	0.797	3.74725e-07	2	TUBB2B		5.53724e-13	0.297732	0.276	0.472	1.07245e-08	1	RHEB		5.34032e-05	0.282718
1.10644e-44	0.595964	0.488	0.2	2.14296e-40	1	KIF5C		5.72337e-63	0.631518	0.394	0.054	1.1085e-58	1	CAMKV		1.82251e-25	0.398295	0.321	0.118	3.52983e-21	1	WSB2		4.23785e-48	0.325204	0.65	0.029	8.20787e-44	1	DMTN		4.50785e-11	0.411553	0.937	0.948	8.7308e-07	2	GNB2L1		7.7689e-13	0.411264	0.638	0.653	1.50468e-08	1	PET100		5.34234e-05	0.269367
2.98108e-44	0.62622	0.74	0.473	5.77376e-40	1	PTMS		6.85035e-63	0.494544	0.818	0.263	1.32678e-58	1	COX5B		3.6406e-25	0.486587	0.699	0.397	7.05111e-21	1	FOXG1		6.69313e-47	0.288284	0.45	0.014	1.29633e-42	1	CISH		4.4224e-10	0.469805	0.966	0.962	8.5653e-06	2	RPL30		8.01383e-13	0.282506	0.229	0.412	1.55212e-08	1	STOML2		5.3509e-05	0.250106
3.93846e-44	0.514239	0.269	0.056	7.62802e-40	1	CHL1		2.22235e-62	0.674193	0.355	0.046	4.30425e-58	1	C20orf27		6.59721e-25	1.51571	0.378	0.173	1.27775e-20	1	2020-09-03		4.23025e-46	1.5227	1	0.079	8.19316e-42	1	MT1F		1.77226e-09	0.959706	0.402	0.317	3.43252e-05	2	PPP2R2B		1.06344e-12	0.456679	0.757	0.805	2.05967e-08	1	LDHB		5.60127e-05	0.30459
2.95664e-43	0.757213	0.463	0.198	5.72642e-39	1	ZEB1		5.77563e-62	0.601536	0.409	0.062	1.11862e-57	1	ARL8A		1.13848e-24	0.261508	0.577	0.29	2.20501e-20	1	TRIM2		4.94921e-46	0.549732	0.85	0.057	9.58563e-42	1	EMP3		2.13551e-09	0.263289	0.389	0.238	4.13605e-05	2	NTM		1.2261e-12	0.303197	0.239	0.418	2.37471e-08	1	CETN2		6.19246e-05	0.364777
1.42757e-42	0.689711	0.587	0.309	2.76492e-38	1	ENAH		6.74902e-62	0.768711	0.941	0.396	1.30715e-57	1	BEX1		3.66305e-24	0.443593	0.396	0.163	7.09459e-20	1	NBEA		8.03634e-46	0.484615	0.65	0.035	1.55648e-41	1	ASIC4		2.85295e-09	0.343951	0.964	0.98	5.52558e-05	2	RPL35A		3.2321e-12	0.650331	0.701	0.776	6.25994e-08	1	COX7B		6.22323e-05	0.262391
1.43967e-42	0.555661	0.709	0.418	2.78836e-38	1	PTN		8.74667e-62	0.893325	0.961	0.53	1.69405e-57	1	SEPW1		4.12191e-24	0.278094	0.298	0.097	7.98332e-20	1	TNIK		1.22295e-43	0.350204	0.9	0.057	2.3686e-39	1	CHPT1		3.38773e-09	0.660503	0.726	0.785	6.56135e-05	2	TOMM7		4.09524e-12	0.309326	0.191	0.344	7.93166e-08	1	MPLKIP		7.07932e-05	0.297173
1.44999e-42	0.602259	0.279	0.068	2.80833e-38	1	FAM107A		4.81237e-61	0.755447	0.916	0.373	9.3206e-57	1	PAFAH1B3		9.56062e-24	1.15228	0.354	0.143	1.8517e-19	1	SYT4		1.35662e-41	0.357425	0.65	0.04	2.6275e-37	1	IQGAP2		5.39419e-09	0.498613	0.446	0.339	0.000104475	2	NSG1		4.62475e-12	0.459092	0.88	0.91	8.95722e-08	1	COX7C		7.08404e-05	0.290565
2.75424e-42	0.509819	0.295	0.072	5.33442e-38	1	SORT1		8.29467e-61	0.69357	0.374	0.046	1.60651e-56	1	RPRM		1.31009e-23	1.32577	0.402	0.184	2.53738e-19	1	GDAP1L1		5.85203e-41	2.12086	1	0.121	1.13342e-36	1	SLC25A37		5.42255e-09	0.885182	0.474	0.407	0.000105024	2	SSBP2		4.69359e-12	0.265065	0.178	0.319	9.09054e-08	1	TBPL1		7.15142e-05	0.331785
1.76488e-41	0.69251	0.399	0.142	3.41823e-37	1	APC		2.10328e-60	0.751631	0.635	0.155	4.07363e-56	1	SH3TC1		9.99925e-23	1.31032	0.652	0.502	1.93666e-18	1	EIF3K		2.85858e-40	0.467363	0.8	0.056	5.5365e-36	1	SLC29A1		1.22189e-08	0.399703	0.958	0.975	0.000236656	2	RPL7		5.538e-12	0.395934	0.248	0.414	1.0726e-07	1	C11orf73		7.28023e-05	0.258457
1.94178e-41	0.436395	0.688	0.389	3.76084e-37	1	BASP1		5.50752e-60	0.67363	0.448	0.073	1.0667e-55	1	RAB3A		3.4976e-22	0.558552	0.482	0.247	6.77414e-18	1	EVL		1.20057e-39	1.43489	1	0.127	2.32526e-35	1	HMBS		2.39147e-08	0.556499	0.903	0.911	0.000463179	2	MAP1B		5.5624e-12	0.291454	0.221	0.373	1.07733e-07	1	C4orf27		7.31658e-05	0.315697
5.34793e-41	0.434107	0.279	0.06	1.03579e-36	1	ZMAT3		7.63009e-60	0.750046	0.714	0.212	1.4778e-55	1	SPTAN1		3.9384e-22	0.548001	0.348	0.136	7.6279e-18	1	AMER2		6.87878e-39	0.47728	0.85	0.068	1.33228e-34	1	UBAC1		3.92335e-08	0.278653	0.417	0.288	0.000759874	2	SHTN1		6.92352e-12	0.307788	0.188	0.333	1.34095e-07	1	CDC123		7.39057e-05	0.309386
1.14939e-39	0.561274	0.686	0.413	2.22614e-35	1	PCBP2		9.0943e-60	0.483269	0.877	0.304	1.76138e-55	1	SMDT1		1.13857e-20	0.810545	0.997	0.915	2.20518e-16	1	RPL19		3.12991e-37	4.6423	1	0.137	6.06202e-33	1	HBA1		6.66358e-08	0.417126	0.459	0.323	0.0012906	2	SCG5		7.90623e-12	0.329737	0.21	0.365	1.53128e-07	1	SUPT16H		9.16691e-05	0.329421
3.21799e-39	0.426882	0.504	0.229	6.23261e-35	1	LINC00461		1.03341e-59	0.619492	0.532	0.122	2.0015e-55	1	ARF5		1.19763e-20	1.38338	0.274	0.103	2.31958e-16	1	CDH4		7.58162e-37	0.465805	0.7	0.045	1.46841e-32	1	DESI1		3.7395e-07	0.566623	0.406	0.302	0.00724266	2	SPTAN1		9.6422e-12	0.36859	0.747	0.773	1.8675e-07	1	SNRPD1		9.79562e-05	0.28882
7.21533e-39	0.77878	0.756	0.443	1.39746e-34	1	HIST1H4C		1.17095e-59	0.776519	0.857	0.319	2.26789e-55	1	CALM3		1.68817e-20	1.28037	0.357	0.166	3.26964e-16	1	ATCAY		4.4436e-35	0.947477	1	0.116	8.60636e-31	1	FAM210B		7.59234e-07	0.806555	0.4	0.316	0.0147048	2	TLE4		2.43877e-11	0.316806	0.292	0.463	4.7234e-07	1	PCNP		9.88121e-05	0.410485
7.16598e-38	0.493167	0.62	0.355	1.38791e-33	1	C4orf48		1.7961e-59	0.734339	0.773	0.237	3.47869e-55	1	NDUFB7		7.84786e-20	1.00246	0.277	0.109	1.51997e-15	1	PHACTR3		5.01635e-35	1.20603	1	0.111	9.71567e-31	1	SNCA		1.29387e-06	0.638057	0.613	0.644	0.0250597	2	ATP5J2		2.89333e-11	0.528269	0.712	0.808	5.60381e-07	1	TMEM258		9.94761e-05	0.348805
1.52345e-37	0.788914	0.453	0.187	2.95063e-33	1	NUDT4		2.96794e-59	0.63091	0.601	0.151	5.7483e-55	1	NFIX		8.11428e-20	0.644346	0.976	0.968	1.57157e-15	1	RPL3		2.10063e-34	0.411472	0.65	0.043	4.06851e-30	1	GCLM		1.52311e-06	0.963192	0.278	0.208	0.0294995	2	BACH2		1.01316e-10	0.369472	0.145	0.258	1.96229e-06	1	HMGN5		0.000102442	0.354552
1.79705e-37	0.477857	0.63	0.382	3.48052e-33	1	HP1BP3		2.19232e-58	0.822299	0.631	0.168	4.24609e-54	1	DCLK1		8.29103e-20	0.681087	0.949	0.773	1.60581e-15	1	RPL23		9.85258e-34	0.273579	0.7	0.043	1.90825e-29	1	MYT1		6.40477e-06	1.08908	0.288	0.227	0.124048	2	WASF1		2.89627e-10	0.29061	0.21	0.346	5.60949e-06	1	RPL26L1		0.000111639	0.357035
5.79271e-37	0.628603	0.453	0.203	1.12193e-32	1	DNAJC1		3.72466e-58	0.677982	0.98	0.504	7.21391e-54	1	C12orf57		8.88976e-20	0.287235	0.607	0.338	1.72177e-15	1	VCAN		3.72735e-31	0.640994	0.95	0.102	7.21912e-27	1	STRADB		6.56948e-06	0.58352	0.488	0.443	0.127238	2	AKAP9		3.68463e-10	0.325659	0.782	0.764	7.1364e-06	1	SNRPG		0.000112013	0.373322
7.31943e-37	0.564238	0.37	0.111	1.41763e-32	1	POU3F2		9.31514e-58	0.640431	0.596	0.151	1.80416e-53	1	APLP1		1.01459e-19	0.959243	0.711	0.558	1.96505e-15	1	OAZ1		9.72932e-31	0.346284	0.65	0.05	1.88437e-26	1	NR1H2		8.08447e-06	0.536544	0.461	0.411	0.15658	2	TUBB2A		4.14843e-10	0.416717	0.79	0.854	8.03468e-06	1	DYNLL1		0.00011581	0.342507
1.02329e-35	0.678751	0.285	0.076	1.98191e-31	1	ASCL1		1.81322e-57	0.687146	0.596	0.158	3.51184e-53	1	COPE		1.43598e-19	1.09342	0.574	0.377	2.7812e-15	1	DYNLRB1		5.98966e-30	0.566989	1	0.111	1.16008e-25	1	HK1		1.33624e-05	0.573658	0.488	0.452	0.258802	2	BEX4		4.44381e-10	0.319656	0.926	0.937	8.60678e-06	1	RPS25		0.000116404	0.307596
1.57527e-35	0.315282	1	0.848	3.05099e-31	1	EEF1A1		2.25399e-57	0.694452	0.665	0.184	4.36553e-53	1	YWHAH		1.67842e-19	0.87658	0.491	0.281	3.25075e-15	1	ANKRD12		1.24135e-29	0.818038	0.95	0.122	2.40426e-25	1	UCP2		1.57545e-05	0.412871	0.528	0.483	0.305133	2	UCHL1		5.97376e-10	0.333071	0.222	0.386	1.157e-05	1	TMED2		0.000117976	0.284438
5.03419e-35	0.701649	0.502	0.251	9.75022e-31	1	FZD3		3.21946e-57	0.728454	0.443	0.08	6.23544e-53	1	CRIP2		2.2596e-19	1.16376	0.369	0.189	4.37639e-15	1	APLP1		2.5405e-29	0.307091	0.45	0.024	4.92044e-25	1	CPQ		1.61583e-05	0.385528	0.297	0.225	0.312953	2	OCIAD2		1.22738e-09	0.612512	0.607	0.655	2.37718e-05	1	LSM5		0.000120856	0.258316
4.26086e-34	0.478198	0.899	0.659	8.25243e-30	1	SLC25A6		3.95735e-57	0.60883	0.67	0.17	7.66459e-53	1	DBN1		2.84404e-19	0.713724	0.268	0.101	5.50834e-15	1	EML1		1.9982e-27	4.5247	1	0.208	3.87011e-23	1	HBA2		1.76965e-05	0.437993	0.695	0.68	0.342746	2	EIF4A2		3.02337e-09	0.464398	0.196	0.338	5.85566e-05	1	CCDC90B		0.000121844	0.369987
1.72827e-33	0.335017	0.983	0.862	3.34732e-29	1	FTH1		3.99796e-57	0.563219	0.65	0.183	7.74325e-53	1	ZNF428		4.31945e-19	1.57067	0.292	0.113	8.3659e-15	1	MPPED1		2.48468e-27	0.485067	0.6	0.041	4.81233e-23	1	CA2		2.47384e-05	0.259916	0.789	0.852	0.479132	2	BTF3		4.00715e-09	0.2559	0.228	0.351	7.76104e-05	1	BRIX1		0.000124777	0.369641
1.73779e-33	0.72028	0.409	0.172	3.36575e-29	1	POU3F3		7.32446e-57	0.612122	0.788	0.257	1.4186e-52	1	ROMO1		7.75981e-19	1.49529	0.488	0.317	1.50292e-14	1	RABAC1		2.51319e-27	0.850283	1	0.128	4.86754e-23	1	TUBB6		2.48202e-05	0.626521	0.994	0.993	0.480717	2	MALAT1		5.34599e-09	0.571269	0.641	0.734	0.000103541	1	TXN		0.000137984	0.355757
8.64799e-33	0.337634	0.678	0.405	1.67494e-28	1	TCF4		1.0074e-56	0.816034	0.512	0.127	1.95112e-52	1	GNAO1		1.06852e-18	0.678974	0.881	0.677	2.06951e-14	1	COX4I1		4.72399e-27	0.754696	1	0.131	9.14942e-23	1	HSF1		3.16213e-05	0.480398	0.956	0.973	0.612441	2	RPL24		7.17769e-09	0.403021	0.733	0.836	0.000139017	1	ATP5L		0.000148289	0.309525
1.80768e-32	0.533716	0.649	0.39	3.50111e-28	1	GTF2I		1.61874e-56	0.700908	0.995	0.529	3.13517e-52	1	RPLP2		1.6024e-18	0.268361	0.539	0.303	3.10354e-14	1	NSG1		7.10337e-26	0.328023	0.85	0.083	1.37578e-21	1	CAT		3.76858e-05	0.880114	0.387	0.339	0.729899	2	SERINC1		8.16972e-09	0.271382	0.876	0.891	0.000158231	1	TMA7		0.000161161	0.391232
1.8198e-32	0.572883	0.362	0.138	3.52459e-28	1	METRN		1.84265e-56	0.880722	0.887	0.374	3.56885e-52	1	CRMP1		2.62092e-18	0.434072	0.423	0.212	5.07619e-14	1	GNG2		1.91067e-24	2.44039	1	0.204	3.70058e-20	1	MT2A		3.81772e-05	0.710468	0.474	0.41	0.739416	2	CRMP1		8.21552e-09	0.412977	0.326	0.505	0.000159118	1	EIF3M		0.000161668	0.299049
2.73869e-32	0.475552	0.742	0.516	5.30429e-28	1	ZNF428		3.42953e-56	0.714881	0.483	0.103	6.64231e-52	1	MIEN1		4.32736e-18	1.22347	0.568	0.408	8.38123e-14	1	NDUFB7		2.34368e-24	2.08394	1	0.211	4.53923e-20	1	GYPC		4.4072e-05	0.347282	0.288	0.208	0.853586	2	PGM2L1		1.08318e-08	0.332926	0.283	0.455	0.00020979	1	GTF2A2		0.000186244	0.280408
7.76781e-32	0.436301	0.62	0.364	1.50447e-27	1	GUK1		1.8405e-55	0.67041	0.601	0.144	3.56468e-51	1	AES		1.88866e-17	1.29119	0.467	0.279	3.65796e-13	1	SMARCA4		7.78602e-24	0.750186	1	0.137	1.508e-19	1	BPGM		0.000129468	0.660692	0.263	0.205	1	2	ABRACL		1.20362e-08	0.263217	0.156	0.255	0.000233118	1	MRPS36		0.000189189	0.343309
7.89371e-32	0.730655	0.382	0.166	1.52885e-27	1	HES4		1.99543e-55	0.955832	0.936	0.485	3.86474e-51	1	DPYSL3		1.97525e-17	0.508317	0.318	0.144	3.82566e-13	1	SEZ6L2		1.14101e-22	1.05148	1	0.186	2.2099e-18	1	UROS		0.000148557	0.344488	0.387	0.287	1	2	CSRNP3		1.26329e-08	0.378742	0.167	0.287	0.000244675	1	PRDX4		0.000194697	0.316682
4.36076e-31	0.49599	0.459	0.231	8.44592e-27	1	KIF1B		4.04512e-55	1.00352	0.369	0.056	7.83459e-51	1	RORB		3.05958e-17	0.565409	0.426	0.23	5.92579e-13	1	DYNC1H1		1.1793e-22	0.939946	1	0.162	2.28407e-18	1	MT1X		0.000247047	0.568631	0.507	0.498	1	2	TCEAL4		1.41829e-08	0.545092	0.661	0.735	0.000274695	1	RBMX		0.000203038	0.254356
6.2613e-31	0.5709	0.506	0.246	1.21269e-26	1	PAX6		1.11863e-54	0.720454	1	0.636	2.16655e-50	1	HN1		3.47973e-17	0.471435	0.271	0.109	6.73954e-13	1	RAP2A		1.27975e-22	0.276066	0.8	0.095	2.47861e-18	1	ARID3A		0.000436088	0.494072	0.667	0.719	1	2	RPL36A		1.43412e-08	0.31852	0.407	0.636	0.00027776	1	COX8A		0.000207466	0.290907
8.71903e-31	0.472499	0.57	0.325	1.6887e-26	1	NR2F1		1.2025e-54	0.865602	0.606	0.15	2.329e-50	1	ATP6V0B		3.80422e-17	0.721628	0.396	0.189	7.36802e-13	1	CWC25		1.97604e-22	0.330405	0.8	0.116	3.82719e-18	1	GADD45A		0.000520354	0.551338	0.497	0.482	1	2	DPYSL3		1.48951e-08	0.322879	0.21	0.318	0.000288488	1	LLNLR-245B6.1		0.000213461	0.262404
6.42859e-30	0.524662	0.304	0.113	1.24509e-25	1	ERBB2IP		1.54998e-54	0.816002	0.808	0.303	3.002e-50	1	INA		3.97395e-17	0.815474	0.28	0.122	7.69675e-13	1	THRA		1.35118e-21	1.03925	1	0.199	2.61696e-17	1	SLC25A39		0.000560463	0.493763	0.533	0.524	1	2	DCX		1.50318e-08	0.329803	0.185	0.309	0.000291137	1	RAD23B		0.000221065	0.272081
7.23497e-30	0.593735	0.374	0.163	1.40127e-25	1	PSRC1		1.95982e-54	0.579998	0.458	0.09	3.79578e-50	1	SEZ6L2		8.94291e-17	0.919023	0.696	0.593	1.73206e-12	1	EEF2		7.02117e-20	0.695367	0.7	0.086	1.35986e-15	1	MYC		0.000603568	0.963791	0.253	0.201	1	2	SOBP		1.61233e-08	0.280829	0.322	0.496	0.000312276	1	UQCC2		0.000221114	0.534122
4.90991e-29	0.409743	0.391	0.193	9.50951e-25	1	SYT11		2.24231e-54	0.788965	0.985	0.587	4.34291e-50	1	RPS2		3.0702e-16	1.21296	0.56	0.417	5.94637e-12	1	TBCB		7.51339e-20	0.304994	0.9	0.126	1.45519e-15	1	FAM104A		0.000767609	0.381071	0.783	0.845	1	2	HINT1		1.88179e-08	0.394292	0.215	0.33	0.000364465	1	GGCT		0.000236711	0.313581
8.32275e-29	0.493579	0.477	0.254	1.61195e-24	1	PEA15		2.60208e-54	0.754834	0.493	0.099	5.03971e-50	1	PLXNA4		4.26439e-16	0.980696	0.56	0.402	8.25927e-12	1	YWHAB		8.0892e-20	0.450347	0.85	0.11	1.56672e-15	1	ASH2L		0.000889491	0.322978	0.897	0.921	1	2	RPL29		2.09314e-08	0.374067	0.249	0.378	0.0004054	1	MRPL22		0.000278897	0.318537
2.2823e-28	0.388681	0.455	0.217	4.42036e-24	1	ANXA2		3.99831e-54	0.692695	0.985	0.543	7.74392e-50	1	RPL8		6.51612e-16	1.19003	0.565	0.442	1.26204e-11	1	CALM3		9.9459e-20	4.453	1	0.333	1.92632e-15	1	HBG2		0.000931081	0.476522	0.312	0.291	1	2	IGBP1		2.50511e-08	0.341028	0.303	0.472	0.000485189	1	GTF3C6		0.000289704	0.296016
4.40405e-28	0.591851	0.304	0.117	8.52977e-24	1	BRI3		4.51283e-54	0.72614	0.7	0.228	8.74045e-50	1	PTMS		9.12609e-16	0.890767	0.381	0.206	1.76754e-11	1	CHD3		9.27824e-19	0.527475	0.75	0.113	1.79701e-14	1	HTRA2		0.00098705	0.529368	0.316	0.259	1	2	KIF3A		3.406e-08	0.5369	0.668	0.786	0.000659675	1	COMMD6		0.000315718	0.763734
4.98479e-28	0.471859	0.436	0.201	9.65454e-24	1	DCX		1.32971e-53	0.767276	0.611	0.167	2.57539e-49	1	SPTBN1		1.16275e-15	0.57432	0.295	0.135	2.252e-11	1	C16orf72		1.79749e-18	0.882197	0.95	0.16	3.48138e-14	1	GSTO1		0.000997635	0.955493	0.556	0.648	1	2	MTRNR2L6		3.52161e-08	0.27189	0.375	0.584	0.000682066	1	C14orf166		0.000332311	0.283084
2.90164e-27	0.540907	0.345	0.143	5.6199e-23	1	HIPK2		2.10496e-53	0.793256	0.7	0.212	4.07688e-49	1	AKT3		1.16528e-15	0.666287	0.973	0.817	2.25691e-11	1	RPL27		4.31381e-18	0.69865	0.95	0.159	8.35499e-14	1	S100A6		0.00119431	0.299988	0.368	0.294	1	2	NRXN1		3.59481e-08	0.383808	0.736	0.793	0.000696243	1	RAN		0.000333036	0.289897
4.73865e-27	0.507292	0.455	0.225	9.17781e-23	1	PHLDA1		3.36381e-53	0.728293	0.473	0.097	6.51502e-49	1	ACOT7		1.38935e-15	0.355045	0.39	0.172	2.69089e-11	1	ALDH2		4.42756e-18	0.383361	0.9	0.14	8.57529e-14	1	CCNDBP1		0.00127136	0.375768	0.739	0.827	1	2	HSP90AB1		5.19459e-08	0.624824	0.603	0.656	0.00100609	1	CBX3		0.000334368	0.288832
8.74804e-27	0.285436	0.736	0.532	1.69432e-22	1	MARCKS		4.21421e-53	0.916152	0.581	0.152	8.16208e-49	1	NEFM		2.94101e-15	1.31208	0.494	0.358	5.69614e-11	1	POLR2I		6.3858e-18	0.374936	0.85	0.13	1.2368e-13	1	CHCHD10		0.00144866	0.641258	0.267	0.218	1	2	PPP3CA		5.22097e-08	0.300894	0.162	0.275	0.0010112	1	PSME2		0.00034702	0.637906
1.4886e-26	0.279669	0.359	0.173	2.88312e-22	1	JUNB		2.14659e-52	0.646244	0.67	0.212	4.15751e-48	1	PRDX5		1.65987e-14	0.343231	0.44	0.239	3.21484e-10	1	KLC1		4.6645e-17	5.01898	1	0.473	9.0342e-13	1	HBE1		0.00192182	0.336821	0.408	0.337	1	2	SYT1		6.43003e-08	0.25452	0.27	0.425	0.00124537	1	IDH1		0.000347858	0.267019
2.10472e-26	0.337128	0.302	0.116	4.07642e-22	1	CAMK2N1		2.23307e-52	0.595754	0.335	0.047	4.32502e-48	1	FASN		3.2561e-14	0.992914	0.664	0.589	6.30642e-10	1	SNRPD2		8.50008e-17	4.9268	1	0.47	1.6463e-12	1	HBZ		0.00300351	0.266877	0.173	0.258	1	2	HNRNPAB		7.14098e-08	0.290626	0.33	0.541	0.00138307	1	C11orf31		0.000362814	0.259232
7.69071e-26	0.391556	0.295	0.118	1.48954e-21	1	IRS2		3.69228e-52	0.59878	0.798	0.266	7.15121e-48	1	DCTN3		1.87767e-13	1.33837	0.369	0.236	3.63668e-09	1	TRIM28		1.62942e-16	0.437015	0.65	0.089	3.15586e-12	1	ST8SIA1		0.00312874	0.534672	0.467	0.472	1	2	STMN4		7.69382e-08	0.265915	0.252	0.388	0.00149014	1	ITGAE		0.000369837	0.527026
1.13112e-25	0.350086	0.983	0.775	2.19076e-21	1	GNB2L1		5.90471e-52	0.620652	0.557	0.133	1.14362e-47	1	XIST		1.99812e-13	1.21321	0.321	0.183	3.86996e-09	1	ZNF844		1.26135e-15	0.549541	1	0.207	2.44298e-11	1	GLRX5		0.0034049	0.39937	0.204	0.308	1	2	DBN1		7.93498e-08	0.304603	0.329	0.514	0.00153685	1	PPA1		0.000387633	0.267084
1.14025e-25	0.480345	0.579	0.373	2.20843e-21	1	KTN1		6.09838e-52	0.481892	0.281	0.039	1.18113e-47	1	L1CAM		2.90018e-13	0.665438	0.318	0.163	5.61707e-09	1	GNAO1		1.35066e-15	1.02745	1	0.238	2.61596e-11	1	UROD		0.00372596	0.358402	0.213	0.316	1	2	GTF3C6		8.35346e-08	0.327761	0.313	0.511	0.0016179	1	SQLE		0.000394256	0.283531
1.31611e-25	0.442842	0.401	0.207	2.54904e-21	1	ANKRD11		6.35301e-52	0.566591	0.453	0.1	1.23045e-47	1	APC2		6.70607e-13	0.439571	0.812	0.58	1.29883e-08	1	CALM1		1.41047e-15	0.826722	1	0.202	2.7318e-11	1	NUDT4		0.00459176	0.438754	0.823	0.909	1	2	ACTB		9.00499e-08	0.31225	0.156	0.259	0.00174409	1	EIF2S1		0.000415633	0.272001
1.75458e-25	0.700142	0.364	0.172	3.39827e-21	1	MSI2		8.53914e-52	0.634406	0.606	0.172	1.65386e-47	1	CHD3		6.78198e-13	1.20464	0.372	0.207	1.31353e-08	1	AES		1.26135e-12	0.260084	0.75	0.13	2.44298e-08	1	TSTA3		0.00469497	0.338595	0.707	0.681	1	2	MAP2		1.22136e-07	0.309665	0.285	0.435	0.00236553	1	TXNDC17		0.000417797	0.257019
2.13266e-25	0.651531	0.521	0.311	4.13053e-21	1	FOXG1		2.64962e-51	0.593616	0.433	0.081	5.13179e-47	1	TIMP2		1.03245e-12	0.293547	0.366	0.193	1.99965e-08	1	ACOT7		6.39601e-11	0.788778	1	0.365	1.23878e-06	1	TMEM14C		0.00616153	0.437896	0.545	0.594	1	2	SLC25A6		1.48162e-07	0.268816	0.319	0.494	0.00286961	1	NDUFAB1		0.000424609	0.301579
3.38171e-25	0.41674	0.496	0.26	6.54969e-21	1	DPYSL3		2.69068e-51	0.866786	1	0.842	5.21131e-47	1	MAP1B		2.08398e-12	1.06197	0.604	0.508	4.03626e-08	1	SON		7.26358e-11	0.868893	1	0.309	1.40681e-06	1	TMEM14B		0.00620077	0.475003	0.189	0.276	1	2	DDX3X		2.15111e-07	0.333031	0.228	0.357	0.00416627	1	ANP32B		0.000440067	0.291596
4.15429e-25	0.664706	0.484	0.295	8.04602e-21	1	CCND2		2.71786e-51	0.580782	0.478	0.1	5.26396e-47	1	GNB2		3.38816e-12	0.396408	0.315	0.164	6.5622e-08	1	DCLK1		8.59358e-11	0.464189	0.85	0.18	1.66441e-06	1	EIF2AK1		0.00644167	0.598278	0.301	0.399	1	2	TRIM2		4.01063e-07	0.399337	0.205	0.304	0.00776778	1	MRPS18C		0.000491012	0.321853
1.27335e-24	0.588965	0.397	0.193	2.46622e-20	1	SRGAP3		3.65747e-51	0.65564	0.788	0.285	7.08379e-47	1	DPYSL5		3.59793e-12	1.23543	0.265	0.142	6.96848e-08	1	STMN3		8.94007e-11	0.27052	0.95	0.232	1.73151e-06	1	ADSL		0.00654218	0.279831	0.96	0.979	1	2	RPS6		5.26473e-07	0.374939	0.224	0.349	0.0101967	1	EEF1E1		0.000499437	0.420961
2.5103e-24	0.311493	0.75	0.525	4.86195e-20	1	CCNI		3.70469e-51	0.585801	0.498	0.112	7.17524e-47	1	REEP1		3.64354e-12	0.531949	0.396	0.213	7.05681e-08	1	BCL11B		1.78763e-10	0.290451	0.6	0.104	3.46229e-06	1	DCAF11		0.00701693	0.416591	0.486	0.472	1	2	BEX2		7.57371e-07	0.298906	0.243	0.37	0.0146688	1	ARL4A		0.000511375	0.274966
3.23488e-24	0.574253	0.328	0.141	6.26531e-20	1	FAM210B		3.73462e-51	0.61513	0.291	0.043	7.23322e-47	1	RTN2		4.55408e-12	0.439985	0.312	0.164	8.82034e-08	1	C14orf132		9.90017e-10	0.339927	0.65	0.122	1.91746e-05	1	CTSL		0.00784135	0.78215	0.398	0.411	1	2	NEUROD6		7.88249e-07	0.782736	0.448	0.444	0.0152668	1	TLE4		0.000545609	0.37388
7.15109e-24	0.399331	0.612	0.365	1.38502e-19	1	CALD1		5.95096e-51	0.803216	0.714	0.244	1.15258e-46	1	NDUFB11		6.57804e-12	0.666952	0.292	0.143	1.27404e-07	1	NACA2		3.89959e-09	0.491699	0.95	0.273	7.55273e-05	1	GTF3A		0.00872923	0.751045	0.571	0.616	1	2	CCNI		9.16907e-07	0.395218	0.171	0.26	0.0177587	1	CSTF3		0.000553461	0.407258
1.41605e-23	0.389995	0.998	0.847	2.7426e-19	1	RPS15		8.69951e-51	0.884974	0.961	0.542	1.68492e-46	1	MARCKSL1		8.35984e-12	0.682658	0.735	0.646	1.61913e-07	1	NNAT		1.87303e-08	0.7189	1	0.387	0.000362768	1	EIF5A		6.71826e-62	1.67036	0.771	0.432	1.30119e-57	3	SNRPB		1.53651e-06	0.332769	0.811	0.823	0.0297591	1	PRDX2		0.000567195	0.262357
1.68105e-23	0.599047	0.351	0.154	3.25586e-19	1	DOK5		1.49832e-50	0.810591	0.601	0.163	2.90195e-46	1	NBEA		1.09439e-11	0.662045	0.348	0.185	2.11962e-07	1	SBK1		1.96404e-08	1.07726	1	0.938	0.000380394	1	FTL		2.19261e-59	1.33032	0.992	0.95	4.24666e-55	3	RPS15		1.6219e-06	0.430939	0.214	0.339	0.031413	1	THYN1		0.000574291	0.31715
2.02391e-23	0.464747	0.421	0.232	3.91991e-19	1	MEX3A		2.39241e-50	0.653837	0.547	0.144	4.63362e-46	1	PIN1		1.24058e-11	1.29775	0.354	0.212	2.40276e-07	1	C19orf70		3.95017e-08	0.562711	1	0.462	0.000765069	1	MGST3		4.2671e-55	1.01505	1	0.949	8.26452e-51	3	RPL27		1.68428e-06	0.391169	0.317	0.488	0.0326212	1	SLC25A5		0.000574446	0.267846
8.91403e-23	0.271876	0.944	0.738	1.72647e-18	1	RPL4		3.37579e-50	0.825476	0.828	0.334	6.53822e-46	1	CELF2		1.44301e-11	1.05344	0.64	0.571	2.79483e-07	1	COX6B1		4.85377e-08	0.409857	0.95	0.28	0.000940079	1	SLC2A1		1.42924e-53	1.16829	0.994	0.971	2.76816e-49	3	RPL23A		1.84387e-06	0.354089	0.253	0.371	0.0357121	1	OCIAD2		0.000598029	0.466969
3.7697e-22	0.474382	0.328	0.15	7.30115e-18	1	GLI3		5.00989e-50	0.686329	0.601	0.168	9.70316e-46	1	IDS		1.74721e-11	0.892134	0.592	0.463	3.384e-07	1	ROMO1		9.79033e-08	0.394227	1	0.322	0.00189619	1	NARF		1.19229e-52	1.21295	0.871	0.669	2.30923e-48	3	TCF4		2.15859e-06	0.300084	0.271	0.426	0.0418075	1	MRPL57		0.00064995	0.320486
4.82951e-22	0.323355	0.75	0.553	9.35379e-18	1	EIF4G2		7.95386e-50	0.900267	0.645	0.207	1.5405e-45	1	CXADR		2.33106e-11	1.0537	0.378	0.26	4.5148e-07	1	PRMT2		1.01636e-07	0.440259	0.65	0.162	0.00196849	1	TK1		3.38387e-49	1.09139	0.964	0.94	6.55387e-45	3	H3F3B		2.16643e-06	0.352264	0.327	0.482	0.0419595	1	H2AFY		0.000665005	0.296465
1.81905e-21	0.510453	0.422	0.236	3.52314e-17	1	MAP4K4		8.34539e-50	0.416962	0.842	0.317	1.61634e-45	1	NHSL2		4.04463e-11	0.936	0.268	0.134	7.83364e-07	1	APC2		2.13318e-07	1.02726	1	0.926	0.00413154	1	PRDX2		6.30815e-46	1.07163	0.994	0.978	1.22176e-41	3	RPL19		2.41053e-06	0.274869	0.418	0.65	0.0466871	1	TSC22D1		0.000677114	0.256371
2.87413e-21	0.3426	0.721	0.518	5.56661e-17	1	CAMTA1		9.02627e-50	0.728457	0.773	0.262	1.74821e-45	1	ELAVL3		5.22312e-11	1.24879	0.321	0.197	1.01161e-06	1	MIAT		2.2717e-07	0.256242	0.9	0.269	0.00439983	1	MPC2		1.06555e-44	1.0537	0.934	0.883	2.06376e-40	3	SUMO2		2.80125e-06	0.395412	0.211	0.317	0.0542547	1	H2AFY2		0.00069323	0.288937
3.19426e-21	0.438245	0.254	0.101	6.18664e-17	1	SERPINB6		2.37356e-49	0.831486	0.394	0.073	4.59711e-45	1	CADM3		8.21489e-11	0.885912	0.259	0.134	1.59106e-06	1	MAPRE2		2.31883e-07	0.39824	0.65	0.152	0.00449111	1	PIM1		1.76481e-44	1.10396	0.818	0.566	3.41808e-40	3	MTRNR2L1		3.42819e-06	0.284378	0.238	0.359	0.0663973	1	CENPW		0.000726605	0.260096
4.28641e-21	0.503457	0.407	0.227	8.30191e-17	1	OSBPL8		2.47983e-49	0.853302	0.951	0.496	4.80293e-45	1	DPYSL2		1.05367e-10	0.52018	0.982	0.871	2.04074e-06	1	RPS17		4.07053e-07	0.473802	1	0.449	0.00788381	1	FAM213A		5.89433e-44	1.144	0.97	0.876	1.14161e-39	3	UBB		3.76425e-06	0.295457	0.202	0.297	0.072906	1	LMNB1		0.000750411	0.602228
8.62767e-21	0.86213	0.359	0.199	1.67101e-16	1	MKI67		2.76367e-49	0.591743	0.532	0.14	5.35267e-45	1	AP2S1		2.2471e-10	0.989662	0.646	0.601	4.35219e-06	1	ATP5J		1.44986e-06	0.393162	0.85	0.272	0.0280808	1	ZCRB1		1.88268e-41	1.0038	0.994	0.946	3.64637e-37	3	UBA52		3.86242e-06	0.372514	0.31	0.465	0.0748074	1	MSMO1		0.000764484	0.283408
1.1448e-20	0.319519	0.692	0.505	2.21725e-16	1	EIF3F		2.76862e-49	0.654366	0.433	0.083	5.36227e-45	1	TMOD2		3.00613e-10	1.20609	0.286	0.169	5.82227e-06	1	SUGP2		2.75473e-06	0.302034	0.9	0.301	0.0533537	1	NAA10		5.1921e-40	0.81252	0.736	0.35	1.00561e-35	3	CCND2		5.01847e-06	0.375548	0.197	0.308	0.0971976	1	SPTSSA		0.000795318	0.270191
2.23898e-20	0.261271	0.876	0.646	4.33646e-16	1	EEF1D		3.09287e-49	0.438758	0.847	0.335	5.99027e-45	1	ZNF90		5.00537e-10	0.789218	0.369	0.23	9.6944e-06	1	USP22		4.23195e-06	0.272329	1	0.41	0.0819643	1	UXT		7.90914e-39	1.18117	0.452	0.164	1.53184e-34	3	MT1E		6.07944e-06	0.37689	0.165	0.268	0.117747	1	HN1L		0.000869928	0.266453
2.99343e-20	0.453155	0.709	0.548	5.79768e-16	1	PHPT1		4.12158e-49	0.47227	0.906	0.385	7.98267e-45	1	CHCHD2		6.38013e-10	0.629857	0.277	0.139	1.2357e-05	1	PCDH17		1.73824e-05	0.601275	1	0.968	0.336662	1	FTH1		2.61734e-38	1.75693	0.499	0.231	5.06927e-34	3	PCNA		7.98118e-06	0.518241	0.613	0.665	0.154579	1	HMGN3		0.000914093	0.275519
4.33128e-20	0.409188	0.667	0.482	8.38882e-16	1	C19orf53		5.93328e-49	0.823428	0.576	0.161	1.14916e-44	1	FAT3		2.06852e-09	0.795102	0.378	0.24	4.0063e-05	1	SPAG9		2.83428e-05	0.352248	1	0.434	0.548944	1	GUK1		1.60212e-35	0.882004	0.975	0.94	3.10299e-31	3	RPL23		8.08843e-06	0.328555	0.199	0.298	0.156657	1	CENPN		0.000919383	0.311502
5.21805e-20	0.486263	0.399	0.219	1.01063e-15	1	CRIP2		9.01299e-49	0.63664	0.635	0.194	1.74564e-44	1	NDUFA11		2.94733e-09	1.14507	0.253	0.143	5.70839e-05	1	RAB3A		0.000106388	0.578192	1	0.908	1	1	TPT1		3.002e-35	1.20393	0.992	0.965	5.81428e-31	3	RPS16		8.13174e-06	0.328196	0.206	0.329	0.157496	1	PGRMC1		0.0009601	0.399055
6.21338e-20	0.482171	0.471	0.298	1.20341e-15	1	SRRM2		1.24772e-48	0.600439	0.99	0.735	2.41659e-44	1	RPL28		3.15163e-09	0.894273	0.253	0.133	6.10408e-05	1	SOGA1		0.000186386	0.344171	1	0.533	1	1	ANP32B		4.89284e-34	1.04469	0.719	0.464	9.47646e-30	3	ZNF90		8.72069e-06	0.378945	0.324	0.489	0.168902	1	SRI		0.000969974	0.260682
7.98427e-20	0.448763	0.531	0.359	1.54639e-15	1	PHIP		1.4623e-48	0.597931	0.355	0.058	2.83219e-44	1	GPRIN1		5.52223e-09	1.05681	0.339	0.216	0.000106955	1	MIDN		0.00042468	0.279174	1	0.708	1	1	OAZ1		5.31974e-34	1.04513	0.972	0.939	1.03033e-29	3	RPL36		9.93239e-06	0.268728	0.372	0.537	0.192371	1	ATP5G1		0.000972942	0.270001
9.02633e-20	0.387263	0.502	0.306	1.74822e-15	1	KLF6		2.12344e-48	0.747724	0.542	0.138	4.11269e-44	1	CELF5		9.78204e-09	0.886691	0.42	0.266	0.000189458	1	BPTF		0.000579812	0.328155	0.75	0.337	1	1	RAD23A		5.53368e-34	0.94294	0.945	0.916	1.07176e-29	3	RPS21		1.20079e-05	0.34354	0.395	0.61	0.232569	1	SAP18		0.000985588	0.251511
1.58159e-19	0.446612	0.353	0.182	3.06323e-15	1	TAGLN2		5.37279e-48	0.608438	0.66	0.209	1.0406e-43	1	POLR2I		1.23884e-08	0.736717	0.664	0.551	0.000239939	1	ATP5A1		0.00194608	0.482511	1	0.778	1	1	EEF1B2		1.37006e-33	1.00289	0.766	0.526	2.65354e-29	3	MTRNR2L3		1.36887e-05	0.26095	0.457	0.674	0.265123	1	RPL36AL		0.0010079	0.441475
3.76341e-19	0.396859	0.345	0.187	7.28898e-15	1	ASH1L		7.27382e-48	0.634963	0.389	0.069	1.40879e-43	1	TSTD1		1.90998e-08	0.31386	0.262	0.136	0.000369925	1	EFNB2		0.00211162	0.375878	1	0.905	1	1	UBA52		2.90854e-33	0.715992	0.975	0.957	5.63326e-29	3	RPL38		1.49088e-05	0.337698	0.252	0.375	0.288754	1	SNRPA1		0.0010211	0.254217
4.07117e-19	0.351199	0.593	0.424	7.88503e-15	1	SNX3		7.8628e-48	0.659493	0.552	0.15	1.52287e-43	1	NDUFS7		2.72408e-08	0.879861	0.408	0.311	0.0005276	1	NDUFS7		8.65895e-112	1.1878	0.271	0	1.67707e-107	2	OGN		2.04244e-32	1.64609	0.457	0.212	3.95581e-28	3	SOX9		1.64181e-05	0.259285	0.422	0.614	0.317985	1	RSL24D1		0.00105151	0.298181
4.79588e-19	0.477884	0.304	0.155	9.28866e-15	1	AFF4		7.95547e-48	0.587217	0.512	0.137	1.54082e-43	1	KIF3C		2.95633e-08	1.01972	0.271	0.164	0.000572582	1	ADNP		6.55019e-98	1.45458	0.333	0.003	1.26864e-93	2	SDPR		2.77315e-32	1.3285	0.802	0.673	5.37104e-28	3	OAZ1		1.83109e-05	0.371509	0.357	0.517	0.354645	1	ACAT2		0.00106284	0.260772
6.6661e-19	0.466769	0.271	0.135	1.29109e-14	1	NEDD4L		1.02801e-47	0.619188	0.335	0.049	1.99106e-43	1	GABBR2		3.17985e-08	0.430081	0.336	0.203	0.000615874	1	SCG5		1.79785e-77	1.43445	0.625	0.036	3.48208e-73	2	OLFML3		8.3037e-32	0.994666	1	0.99	1.60826e-27	3	RPS19		2.46862e-05	0.293593	0.455	0.675	0.478121	1	SET		0.00110647	0.332541
1.22586e-18	0.642786	0.31	0.158	2.37425e-14	1	ZFHX4		1.13812e-47	0.572057	0.394	0.08	2.2043e-43	1	B3GAT1		4.47198e-08	0.317619	0.259	0.147	0.000866133	1	TP53BP1		1.48445e-67	0.329276	0.354	0.015	2.87509e-63	2	ITPR2		1.96871e-31	1.53516	0.435	0.179	3.81299e-27	3	KIAA0101		2.81006e-05	0.34774	0.391	0.572	0.544252	1	FKBP3		0.00112069	0.374255
1.52531e-18	0.302299	0.424	0.254	2.95421e-14	1	FEZ1		2.73034e-47	0.811625	0.798	0.325	5.28812e-43	1	RUNX1T1		6.16913e-08	0.74199	0.613	0.59	0.00119484	1	RBX1		9.01161e-64	2.35503	0.354	0.01	1.74537e-59	2	IGFBP7		3.66975e-31	1.149	0.576	0.289	7.10757e-27	3	B2M		3.4304e-05	0.413012	0.566	0.622	0.664399	1	PFDN4		0.00119976	0.303276
2.18026e-18	0.327188	0.44	0.269	4.22272e-14	1	TNRC6B		4.89053e-47	0.863718	0.734	0.265	9.47197e-43	1	SYT1		7.59664e-08	0.545384	0.991	0.91	0.00147132	1	RPL23A		3.49086e-63	0.412139	0.312	0.01	6.7611e-59	2	GMFG		3.79912e-31	1.17043	0.672	0.403	7.35814e-27	3	RPS27L		4.06228e-05	0.778784	0.257	0.224	0.786782	1	METTL12		0.00123892	0.282825
3.24075e-18	0.394544	0.349	0.171	6.27669e-14	1	CD47		5.12125e-47	0.682142	0.433	0.088	9.91883e-43	1	CDKN2D		7.60148e-08	1.30779	0.253	0.158	0.00147225	1	ITSN1		9.65423e-59	1.00845	0.333	0.011	1.86983e-54	2	MIR4435-2HG		6.65269e-31	0.744449	0.989	0.971	1.28849e-26	3	RPL26		4.64248e-05	0.277667	0.343	0.528	0.899155	1	RPS27L		0.00127089	0.29069
7.45002e-18	0.485689	0.438	0.266	1.44292e-13	1	PBX1		8.47024e-47	0.5174	0.32	0.046	1.64052e-42	1	FAM171A2		9.83726e-08	0.933561	0.42	0.314	0.00190528	1	CXADR		1.05826e-58	1.42227	0.479	0.027	2.04964e-54	2	PRKCDBP		8.25765e-31	0.990701	0.978	0.966	1.59934e-26	3	RPS28		4.74698e-05	0.283228	0.359	0.532	0.919396	1	HSPB1		0.00129285	0.308783
1.30227e-17	0.611227	0.291	0.137	2.52223e-13	1	HIST1H1D		3.21439e-46	0.586479	0.35	0.059	6.22564e-42	1	SLC8A1		1.7323e-07	0.250445	0.28	0.159	0.00335512	1	SRRM4		1.25909e-57	0.996859	0.312	0.01	2.43861e-53	2	ARHGDIB		9.20213e-31	1.0847	0.606	0.345	1.78227e-26	3	ZNF844		4.957e-05	0.709524	0.349	0.333	0.960072	1	ABRACL		0.0013154	0.695202
1.47379e-17	0.265673	0.719	0.522	2.85444e-13	1	HSPB1		3.62838e-46	0.56859	0.557	0.148	7.02744e-42	1	KIF1A		1.92763e-07	0.473199	0.607	0.447	0.00373344	1	FUS		2.95505e-53	1.34174	0.479	0.029	5.72334e-49	2	GSN		1.18635e-30	0.881762	0.917	0.847	2.29771e-26	3	EIF1		5.15381e-05	0.263761	0.235	0.332	0.99819	1	DUT		0.00134285	0.274499
1.50437e-17	0.449499	0.26	0.118	2.91366e-13	1	SCRN1		6.39416e-46	0.560942	0.389	0.077	1.23842e-41	1	GRINA		2.60354e-07	1.29374	0.378	0.281	0.00504253	1	TNRC6B		3.25643e-53	1.05961	0.333	0.012	6.30705e-49	2	ZFP36		4.83716e-30	1.25306	0.725	0.58	9.36862e-26	3	SNRPD1		5.42629e-05	0.304804	0.256	0.387	1	1	ESF1		0.00140649	0.266271
3.23479e-17	0.391843	0.306	0.152	6.26514e-13	1	TSPO		9.06912e-46	0.571076	0.335	0.056	1.75651e-41	1	FLRT2		3.01203e-07	0.492174	0.304	0.19	0.00583369	1	NCOR1		6.32475e-51	1.10882	0.5	0.035	1.22498e-46	2	FCGRT		3.369e-29	1.00244	0.992	0.959	6.52509e-25	3	RPL18A		6.94085e-05	0.448399	0.24	0.36	1	1	MRPL50		0.00142693	0.2686
4.76816e-17	0.26105	0.514	0.347	9.23496e-13	1	N4BP2L2		1.00628e-45	0.561328	0.33	0.061	1.94897e-41	1	LIMK2		3.21826e-07	1.08266	0.485	0.427	0.00623312	1	WDR83OS		2.75026e-50	1.63303	0.542	0.043	5.32671e-46	2	LAMA4		3.11948e-28	0.915786	0.931	0.902	6.04182e-24	3	ATP5E		9.12402e-05	0.512687	0.238	0.348	1	1	C7orf55		0.00178335	0.304287
5.81787e-17	0.413858	0.523	0.343	1.1268e-12	1	ATP5D		1.8592e-45	0.742751	0.695	0.236	3.60089e-41	1	UQCRHL		3.59573e-07	0.836296	0.333	0.227	0.0069642	1	PTPRS		7.32628e-50	0.919985	0.438	0.025	1.41895e-45	2	SERPINF1		1.04289e-27	0.959047	0.934	0.762	2.01986e-23	3	SERF2		0.000185202	0.443122	0.283	0.408	1	1	IMMP1L		0.00180994	0.282612
7.64503e-17	0.351302	0.333	0.182	1.48069e-12	1	SPAG9		1.89609e-45	0.542168	0.419	0.099	3.67234e-41	1	MSRA		4.38909e-07	0.582507	0.652	0.604	0.00850078	1	MIF		1.1414e-49	1.10626	0.375	0.017	2.21066e-45	2	NR3C1		1.08903e-27	0.907799	0.871	0.756	2.10924e-23	3	COX4I1		0.000192635	0.398657	0.324	0.465	1	1	GTF2H5		0.00184634	0.266743
9.38646e-17	0.348322	0.442	0.267	1.81797e-12	1	CELF2		1.94107e-45	0.446461	0.626	0.186	3.75947e-41	1	LSM7		5.20522e-07	1.10285	0.42	0.333	0.0100815	1	PPP2R1A		1.09828e-46	1.41793	0.354	0.02	2.12715e-42	2	LINC00152		1.4423e-27	0.791538	0.741	0.476	2.79345e-23	3	MEIS2		0.000256982	0.313267	0.183	0.256	1	1	COMMD10		0.00186422	0.290795
1.01717e-16	0.359917	0.448	0.286	1.97006e-12	1	NCOR1		2.15286e-45	0.28804	0.695	0.233	4.16965e-41	1	NACA2		5.96103e-07	0.786629	0.604	0.589	0.0115453	1	ATP5O		7.4781e-45	1.29304	0.333	0.018	1.44836e-40	2	PLAC9		6.35838e-27	1.07863	1	0.993	1.23149e-22	3	RPL13A		0.000292031	0.466583	0.231	0.339	1	1	TSPAN6		0.0018702	0.342797
1.31548e-16	0.455397	0.661	0.493	2.54782e-12	1	MLLT11		2.17393e-45	0.559514	0.749	0.241	4.21047e-41	1	PHPT1		6.98953e-07	0.279992	0.327	0.214	0.0135373	1	SCG3		3.02876e-43	3.07165	0.5	0.054	5.8661e-39	2	ITM2A		2.64464e-26	0.905987	0.383	0.148	5.12214e-22	3	MT1M		0.000335672	0.366083	0.206	0.308	1	1	CHURC1		0.0018868	0.347654
1.39361e-16	0.419769	0.552	0.398	2.69915e-12	1	ATRX		2.34738e-45	0.599067	0.355	0.062	4.5464e-41	1	CHGB		7.42905e-07	0.337514	0.357	0.226	0.0143886	1	ARID4A		9.50234e-40	1.59605	0.542	0.05	1.84041e-35	2	ARHGAP29		3.40678e-26	0.642603	0.59	0.256	6.59826e-22	3	CKS2		0.000350555	0.361966	0.255	0.348	1	1	TCTEX1D2		0.00192556	0.415576
1.51544e-16	0.28514	0.461	0.296	2.93511e-12	1	PRMT2		2.81494e-45	0.606618	0.296	0.041	5.45197e-41	1	PLPPR5		1.10254e-06	0.798062	0.327	0.235	0.0213539	1	SEC11C		1.52066e-38	1.61784	0.646	0.094	2.94522e-34	2	ATP5EP2		1.10232e-25	0.982967	0.994	0.951	2.13497e-21	3	RPS9		0.000358276	0.366205	0.232	0.32	1	1	MPHOSPH6		0.00199886	0.278451
2.43506e-16	0.569688	0.347	0.189	4.71622e-12	1	UBE2S		3.23242e-45	0.488453	1	0.839	6.26055e-41	1	RPLP1		2.17571e-06	0.926554	0.256	0.166	0.0421391	1	SETBP1		3.83112e-38	0.91873	0.438	0.036	7.4201e-34	2	SGK1		1.86915e-25	0.964557	0.997	0.963	3.62017e-21	3	RPS5		0.000381209	0.318464	0.272	0.372	1	1	HAUS1		0.00206239	0.256556
2.46504e-16	0.479518	0.3	0.147	4.7743e-12	1	KMT2C		4.3889e-45	0.609715	0.414	0.089	8.50043e-41	1	FAM49A		2.32101e-06	0.54129	0.491	0.405	0.0449533	1	DSTN		8.19236e-38	1.36635	0.312	0.019	1.5867e-33	2	CXCL12		2.0968e-24	1.02356	0.994	0.959	4.06109e-20	3	RPL28		0.00046474	0.403029	0.321	0.436	1	1	LSM6		0.00207956	0.258513
9.3322e-16	0.483609	0.32	0.181	1.80746e-11	1	MYEF2		5.5202e-45	0.638737	0.473	0.119	1.06915e-40	1	FUOM		2.38201e-06	0.305763	0.333	0.204	0.0461347	1	PAFAH1B1		1.35697e-36	1.11937	0.375	0.025	2.62819e-32	2	CEBPD		3.60632e-24	1.0028	0.926	0.848	6.98473e-20	3	FTL		0.00046597	0.30892	0.349	0.46	1	1	HMGA1		0.00212165	0.306929
1.18756e-15	0.492095	0.452	0.293	2.30006e-11	1	WHSC1L1		7.91625e-45	0.636871	0.35	0.07	1.53322e-40	1	EML1		2.53083e-06	1.07146	0.497	0.442	0.049017	1	SOD1		1.36269e-36	0.747586	0.333	0.021	2.63925e-32	2	IFI16		3.05067e-23	1.18318	0.504	0.298	5.90853e-19	3	MSI2		0.000529694	0.611097	0.537	0.649	1	1	TIMM8B		0.00219245	0.320016
3.18995e-15	0.481272	0.388	0.218	6.17829e-11	1	TMEM160		9.07964e-45	0.592298	0.941	0.465	1.75855e-40	1	NFIB		2.54261e-06	0.913299	0.435	0.371	0.0492453	1	C19orf53		9.19569e-36	1.44164	0.833	0.143	1.78102e-31	2	S100A11		4.44651e-23	0.814241	0.749	0.494	8.61201e-19	3	SYNE2		0.000683145	0.612534	0.474	0.553	1	1	NDUFA12		0.00235333	0.28133
5.72785e-15	0.292269	0.351	0.198	1.10937e-10	1	POLR2J3		9.46915e-45	0.509174	0.887	0.443	1.83398e-40	1	EEF2		4.16194e-06	0.773277	0.366	0.267	0.0806085	1	RNMT		1.82692e-33	1.2019	0.438	0.044	3.53838e-29	2	DCN		5.24029e-23	0.870099	0.992	0.974	1.01494e-18	3	RPL18		0.000928635	0.286725	0.342	0.488	1	1	EIF4E		0.00245358	0.331582
1.29794e-14	0.403096	0.419	0.263	2.51384e-10	1	BPTF		9.99539e-45	0.617851	0.502	0.128	1.93591e-40	1	SHTN1		4.8535e-06	0.32906	0.283	0.181	0.0940026	1	TIPIN		2.70342e-33	0.655667	0.458	0.046	5.23598e-29	2	TFPI		1.23927e-22	1.1908	0.441	0.215	2.40021e-18	3	FOS		0.000939539	0.342924	0.419	0.621	1	1	DNAJB6		0.00245728	0.299112
1.99695e-14	0.411743	0.453	0.312	3.86768e-10	1	PCM1		1.30066e-44	0.717367	0.877	0.418	2.51912e-40	1	NDUFB2		4.87638e-06	0.820809	0.381	0.281	0.0944458	1	ZNF428		1.11481e-32	1.20505	0.542	0.067	2.15917e-28	2	GNG11		2.40257e-22	0.842187	1	0.98	4.6533e-18	3	RPLP1		0.00110542	0.258879	0.34	0.484	1	1	PDCD5		0.00254183	0.353192
2.43042e-14	0.845295	0.459	0.324	4.70724e-10	1	CENPF		1.46492e-44	0.64094	0.724	0.259	2.83725e-40	1	NHP2		5.13877e-06	0.442951	0.976	0.929	0.0995276	1	RPL26		1.52389e-32	1.34387	0.417	0.037	2.95148e-28	2	RAMP2		7.46352e-22	0.787314	0.579	0.339	1.44553e-17	3	TIPIN		0.00121362	0.261385	0.41	0.577	1	1	LDHA		0.00256137	0.270451
3.14163e-14	0.285028	0.289	0.148	6.08471e-10	1	ARHGAP21		1.78775e-44	0.622313	0.468	0.107	3.46251e-40	1	MTURN		5.36213e-06	0.420989	0.756	0.784	0.103854	1	PRDX2		3.33992e-32	0.456982	0.312	0.028	6.46876e-28	2	IRF1		1.14813e-21	0.785321	0.989	0.947	2.22371e-17	3	RPS11		0.00125519	0.295819	0.184	0.255	1	1	MRPS34		0.00264043	0.380564
4.06979e-14	0.654032	0.291	0.158	7.88237e-10	1	MSI1		2.37388e-44	0.68135	0.956	0.558	4.59772e-40	1	NGFRAP1		5.66813e-06	0.958268	0.283	0.199	0.10978	1	FKBP8		7.03182e-32	1.74284	0.479	0.05	1.36192e-27	2	COL4A1		1.16762e-21	0.441229	0.339	0.13	2.26144e-17	3	EMX2		0.00129309	0.377951	0.377	0.509	1	1	NDUFC1		0.00275715	0.603921
4.10654e-14	0.264107	0.324	0.176	7.95355e-10	1	DST		3.24131e-44	0.652167	0.365	0.07	6.27778e-40	1	B4GALT2		6.06543e-06	0.874891	0.485	0.435	0.117475	1	PRMT1		4.94316e-31	2.3164	0.5	0.067	9.57392e-27	2	FN1		4.24397e-21	1.11042	0.782	0.676	8.21972e-17	3	EIF3K		0.00142133	0.305196	0.369	0.497	1	1	RSL1D1		0.00287279	0.457746
4.80155e-14	0.321816	0.364	0.213	9.29965e-10	1	MACF1		5.04951e-44	0.485573	0.828	0.333	9.77989e-40	1	MYEOV2		8.05417e-06	0.807436	0.259	0.172	0.155993	1	TAOK1		1.44572e-30	0.559058	0.375	0.035	2.80007e-26	2	BGN		4.75859e-21	1.34986	0.264	0.097	9.21644e-17	3	DOK5		0.0014817	0.4857	0.227	0.323	1	1	DCAF13		0.00292978	0.495128
1.02496e-13	0.368205	0.289	0.153	1.98515e-09	1	TAOK1		7.46814e-44	0.59261	0.419	0.104	1.44643e-39	1	IRGQ		1.00876e-05	0.898807	0.375	0.292	0.195377	1	ATXN10		1.51913e-29	0.80458	0.292	0.024	2.94225e-25	2	PDGFRB		2.57429e-20	1.12422	0.612	0.467	4.98589e-16	3	ROMO1		0.00150319	0.382086	0.364	0.53	1	1	STRAP		0.00314205	0.266348
1.21879e-13	0.320746	0.45	0.302	2.36055e-09	1	TCF25		8.22088e-44	0.712565	0.709	0.237	1.59222e-39	1	APP		1.05549e-05	1.05999	0.327	0.248	0.204428	1	PTOV1		1.81536e-29	0.639725	0.312	0.022	3.516e-25	2	GLT8D2		7.58742e-20	0.682512	0.386	0.162	1.46953e-15	3	MGST1		0.00151981	0.586008	0.545	0.663	1	1	NDUFA1		0.00335909	0.282566
1.52455e-13	0.43685	0.283	0.138	2.95276e-09	1	LIMA1		8.28626e-44	0.598596	0.305	0.052	1.60488e-39	1	SYT13		1.21872e-05	0.694984	0.253	0.167	0.236042	1	CLTC		1.87706e-29	0.746954	0.438	0.052	3.63548e-25	2	CDH11		1.0761e-19	0.885981	0.832	0.722	2.08419e-15	3	PRDX2		0.00186655	0.421965	0.188	0.261	1	1	SNHG9		0.00383058	0.321306
2.95314e-13	0.287512	0.508	0.377	5.71964e-09	1	DDX17		1.29381e-43	0.555304	0.261	0.036	2.50584e-39	1	FRMD3		1.29981e-05	0.303276	0.318	0.211	0.251747	1	PPP2R5E		7.60743e-29	2.79527	0.729	0.146	1.47341e-24	2	LGALS1		4.06773e-19	0.874609	0.295	0.117	7.87839e-15	3	NFIC		0.0019718	0.417287	0.354	0.501	1	1	PSMA3		0.00384717	0.270972
3.12313e-13	0.335757	0.262	0.126	6.04888e-09	1	C6orf62		1.38105e-43	0.59583	0.414	0.085	2.67481e-39	1	EIF4EBP1		1.79847e-05	0.779836	0.64	0.627	0.348328	1	CIRBP		1.32986e-27	1.02462	0.333	0.036	2.57568e-23	2	RGCC		6.38879e-19	0.929248	1	0.976	1.23738e-14	3	RPL3		0.00226296	0.516818	0.577	0.712	1	1	NDUFB1		0.00394698	0.384576
3.90865e-13	0.293023	0.256	0.126	7.57027e-09	1	IDS		2.05483e-43	0.570676	0.31	0.049	3.9798e-39	1	GRIN2B		3.7422e-05	0.595529	0.646	0.636	0.72479	1	UBL5		1.65571e-27	0.467945	0.5	0.069	3.20678e-23	2	DAB2		6.73913e-19	0.806858	0.402	0.201	1.30523e-14	3	TUBA1C		0.00248373	0.344192	0.565	0.641	1	1	NDUFA13		0.00394945	0.363565
1.58491e-12	0.366124	0.3	0.17	3.06965e-08	1	BRD4		2.84795e-43	0.629815	0.429	0.087	5.51591e-39	1	C19orf60		4.72988e-05	1.05195	0.298	0.236	0.916083	1	DHPS		1.60775e-26	1.03115	0.271	0.02	3.11388e-22	2	ATP1A2		1.69907e-18	0.947288	0.342	0.158	3.29076e-14	3	TOP2A		0.00264588	0.321106	0.23	0.329	1	1	GINS2		0.00394983	0.335939
1.67065e-12	0.293172	0.271	0.141	3.23571e-08	1	NFE2L2		3.10211e-43	0.465536	0.281	0.044	6.00816e-39	1	DPF1		4.95636e-05	0.705111	0.473	0.408	0.959949	1	NDUFA11		3.84389e-26	1.08743	0.292	0.022	7.44485e-22	2	IGF2		2.52099e-17	1.05878	0.512	0.368	4.88265e-13	3	COA3		0.00324959	0.461727	0.196	0.271	1	1	VPS26A		0.00400817	0.258555
2.63834e-12	0.320714	0.36	0.227	5.10994e-08	1	ZNF462		3.74344e-43	0.685791	0.951	0.5	7.25029e-39	1	NCAM1		6.59368e-05	0.40464	0.616	0.504	1	1	EIF4A1		6.09916e-26	2.12465	0.5	0.072	1.18129e-21	2	APOE		2.58885e-17	0.540125	0.339	0.145	5.01409e-13	3	HELLS		0.00381161	0.348505	0.249	0.342	1	1	B2M		0.00408461	0.282236
3.15229e-12	0.315611	0.413	0.292	6.10536e-08	1	MTDH		5.83317e-43	0.791336	0.601	0.18	1.12977e-38	1	KLF7		9.62963e-05	0.38522	0.283	0.182	1	1	ZMYM2		9.35873e-26	0.723402	0.333	0.031	1.8126e-21	2	COL6A2		7.89042e-17	0.866275	0.769	0.656	1.52822e-12	3	SNRPD2		0.00425416	0.376316	0.554	0.717	1	1	SUB1		0.00408475	0.380729
4.40088e-12	0.321142	0.601	0.431	8.52362e-08	1	HES1		5.88639e-43	0.473732	0.365	0.067	1.14008e-38	1	NPDC1		0.000172453	0.648471	0.417	0.353	1	1	ATP5H		1.36622e-25	0.438888	0.312	0.029	2.64609e-21	2	HNMT		2.85883e-16	0.701586	0.851	0.738	5.53699e-12	3	TCEB2		0.00503596	0.287046	0.579	0.648	1	1	NDUFA6		0.00414619	0.267407
4.68245e-12	0.373532	0.266	0.138	9.06896e-08	1	USP34		8.76496e-43	0.443498	0.995	0.754	1.6976e-38	1	RPS28		0.000176583	0.542966	0.268	0.186	1	1	MIEN1		1.5007e-25	0.68162	0.333	0.034	2.90656e-21	2	PMP22		3.4621e-16	1.00935	0.554	0.397	6.7054e-12	3	FAM96B		0.00513158	0.642652	0.429	0.491	1	1	MRPL42		0.00420587	0.261959
5.78938e-12	0.399724	0.318	0.19	1.12129e-07	1	NIPBL		1.44044e-42	0.292581	0.798	0.303	2.78984e-38	1	H3F3C		0.000185832	0.550189	0.259	0.17	1	1	NPEPPS		1.94093e-24	0.925893	0.542	0.087	3.7592e-20	2	IFITM2		3.6832e-16	0.777113	0.948	0.84	7.13361e-12	3	MT-ND1		0.00543968	0.471025	0.567	0.684	1	1	FABP5		0.00447758	0.284978
6.11759e-12	0.488006	0.374	0.234	1.18486e-07	1	PABPN1		1.4846e-42	0.592058	0.365	0.065	2.87537e-38	1	NRXN2		0.000188129	0.314506	0.521	0.419	1	1	LUC7L3		3.8594e-24	0.771236	0.417	0.047	7.47489e-20	2	HLA-E		1.38172e-15	0.90975	0.342	0.183	2.67611e-11	3	COMMD4		0.0058065	0.388114	0.565	0.614	1	1	LSM3		0.00485421	0.256598
8.66529e-12	0.26747	0.43	0.312	1.67829e-07	1	VAMP2		2.82478e-42	0.573783	0.877	0.414	5.47103e-38	1	HMP19		0.000194767	1.02899	0.318	0.25	1	1	ATF4		4.79771e-24	1.10273	0.312	0.032	9.29221e-20	2	VAMP8		2.22987e-15	0.648964	0.854	0.663	4.31881e-11	3	RAN		0.0065959	0.400726	0.406	0.569	1	1	WBP5		0.00486235	0.315821
1.01383e-11	0.281747	0.277	0.147	1.96359e-07	1	IRF2BPL		2.85649e-42	0.504188	0.33	0.058	5.53245e-38	1	2020-09-05		0.000225827	1.01148	0.369	0.303	1	1	AP2S1		5.0829e-24	1.31098	0.833	0.229	9.84457e-20	2	IFITM3		4.79296e-15	1.01376	0.298	0.134	9.28301e-11	3	UBE2C		0.00659964	0.365037	0.453	0.632	1	1	POLR2L		0.00556029	0.252043
1.05384e-11	0.312355	0.312	0.191	2.04108e-07	1	KIF21A		3.49666e-42	0.751831	0.911	0.507	6.77233e-38	1	BASP1		0.000234309	0.484524	0.312	0.234	1	1	AP2B1		1.57705e-23	2.14029	0.479	0.07	3.05444e-19	2	COL1A2		7.76153e-15	1.05453	0.298	0.141	1.50325e-10	3	NUSAP1		0.00739077	0.288817	0.451	0.471	1	1	MT-ND4L		0.00561226	0.258027
1.83039e-11	0.435661	0.298	0.182	3.54511e-07	1	TSPAN5		4.01704e-42	0.448305	0.921	0.475	7.7802e-38	1	EIF1		0.000243873	0.573634	0.423	0.393	1	1	PET100		4.83142e-23	1.1638	0.375	0.05	9.3575e-19	2	MEF2C		8.87647e-15	1.1166	0.601	0.48	1.71919e-10	3	PSMB6		0.0094394	0.379579	0.661	0.79	1	1	HNRNPK		0.00576705	0.275455
1.9772e-11	0.300144	0.295	0.184	3.82944e-07	1	FEZ2		5.04618e-42	0.532636	0.409	0.092	9.77344e-38	1	FKBP8		0.000247077	0.898834	0.253	0.192	1	1	PLD3		5.12145e-23	0.941733	0.438	0.073	9.91922e-19	2	TLN1		9.36144e-15	0.441268	0.658	0.385	1.81312e-10	3	VIM		7.75972e-243	1.66775	0.894	0.18	1.5029e-238	2	LUM		0.00603059	0.541665
2.41989e-11	0.27617	0.258	0.138	4.68685e-07	1	FYN		2.1547e-41	0.270982	0.695	0.234	4.17322e-37	1	PPDPF		0.000253183	0.919985	0.289	0.214	1	1	NDUFV3		1.24327e-22	1.35559	0.688	0.159	2.40797e-18	2	CYBA		1.08678e-14	0.426546	0.755	0.497	2.10488e-10	3	H3F3C		3.6081e-183	1.20229	0.75	0.139	6.98818e-179	2	S100A11		0.00668034	0.27809
2.61242e-11	0.473292	0.333	0.204	5.05974e-07	1	RAB13		2.15555e-41	0.598168	0.586	0.172	4.17487e-37	1	LAGE3		0.000352018	0.442377	0.31	0.213	1	1	RP11-382A20.3		2.81931e-22	0.279665	0.312	0.024	5.46044e-18	2	CPQ		2.01194e-14	0.914092	0.752	0.649	3.89672e-10	3	HSBP1		8.9355e-177	1.46932	0.632	0.079	1.73063e-172	2	COL3A1		0.00676889	0.364925
2.71515e-11	0.450784	0.339	0.217	5.25869e-07	1	KMT2A		2.49011e-41	0.560153	0.719	0.276	4.82284e-37	1	ZBTB18		0.000395303	0.451564	0.818	0.759	1	1	EIF1		7.69833e-22	0.461184	0.271	0.02	1.49101e-17	2	OSTF1		2.02436e-14	0.931391	0.289	0.137	3.92077e-10	3	LITAF		1.60551e-163	1.22269	0.623	0.096	3.10956e-159	2	FRZB		0.00679445	0.354238
2.98464e-11	0.288428	0.465	0.326	5.78065e-07	1	GLTSCR2		3.71899e-41	0.558967	0.409	0.092	7.20293e-37	1	PRKACB		0.00046324	0.336798	0.515	0.422	1	1	ATP5G1		3.13555e-21	1.34573	0.292	0.026	6.07294e-17	2	NID1		3.34767e-14	1.06985	0.446	0.317	6.48376e-10	3	SKA2		3.73086e-139	1.16622	0.467	0.046	7.22592e-135	2	TWIST1		0.0073301	0.273611
3.35887e-11	0.290564	0.266	0.156	6.50545e-07	1	SUZ12		5.28193e-41	0.516614	0.394	0.089	1.023e-36	1	SOX12		0.000657034	0.363878	0.991	0.924	1	1	RPS15A		6.54921e-21	0.468374	0.312	0.039	1.26845e-16	2	DLC1		3.70844e-14	0.812412	0.766	0.761	7.18251e-10	3	NNAT		2.1754e-119	1.04678	0.598	0.138	4.21332e-115	2	CCDC80		0.00814285	0.431407
4.84015e-11	0.435301	0.347	0.222	9.37439e-07	1	DCAF7		6.41688e-41	0.474712	0.453	0.111	1.24282e-36	1	NLGN1		0.000958427	0.725765	0.461	0.42	1	1	ZFAS1		4.19278e-20	0.559704	0.292	0.028	8.12058e-16	2	PAG1		3.7998e-14	0.565787	0.826	0.682	7.35946e-10	3	RPL36AL		1.17632e-117	1.08129	0.441	0.053	2.2783e-113	2	RGS5		0.0085432	0.292227
7.65543e-11	0.318059	0.388	0.259	1.4827e-06	1	FAAP20		6.53181e-41	0.530469	0.685	0.253	1.26508e-36	1	ANAPC11		0.000975277	0.947972	0.39	0.345	1	1	ILF3		9.51922e-20	1.18787	0.292	0.035	1.84368e-15	2	IFI6		4.80339e-14	1.00005	0.468	0.332	9.30321e-10	3	PDCD5		1.17741e-109	1.0408	0.414	0.048	2.28042e-105	2	COL1A2		0.00889036	0.304675
7.87823e-11	0.487138	0.285	0.167	1.52586e-06	1	MPPED2		7.54609e-41	0.543487	0.581	0.183	1.46153e-36	1	NDUFAB1		0.00108005	0.429985	0.295	0.217	1	1	DYNC1LI2		4.78748e-19	1.81141	0.396	0.054	9.27239e-15	2	SEPP1		6.01468e-14	0.893971	0.278	0.141	1.16492e-09	3	DCTPP1		1.20788e-100	1.26991	0.858	0.427	2.33941e-96	2	MEST		0.0092173	0.291936
8.61713e-11	0.4157	0.339	0.23	1.66897e-06	1	LHX2		9.03383e-41	0.701789	0.443	0.108	1.74967e-36	1	WSB2		0.00123724	0.380772	0.363	0.293	1	1	MRPL27		2.53693e-18	1.28043	0.333	0.041	4.91353e-14	2	CA2		8.58408e-14	0.638384	0.3	0.135	1.66257e-09	3	TMEM132B		8.07498e-99	1.00604	0.735	0.274	1.56396e-94	2	TPM1		2.04805e-29	1.34752
9.99428e-11	0.335369	0.459	0.343	1.93569e-06	1	EIF3A		9.98509e-41	0.520637	0.675	0.243	1.93391e-36	1	VPS28		0.00132923	0.629155	0.274	0.217	1	1	EIF6		4.76838e-18	0.876653	0.438	0.077	9.23539e-14	2	C1orf54		9.36435e-14	1.11173	0.504	0.344	1.81369e-09	3	SNRPD3		7.71292e-84	0.771465	0.418	0.076	1.49384e-79	2	MSX1		4.77703e-23	1.06724
1.14986e-10	0.380292	0.324	0.198	2.22704e-06	1	GOLGA4		1.14776e-40	0.584032	0.399	0.091	2.22298e-36	1	FAM3C		0.00173831	1.09802	0.274	0.227	1	1	CHMP2A		4.09573e-17	0.62914	0.312	0.038	7.93261e-13	2	PRRX1		1.22166e-13	1.15008	0.298	0.167	2.36612e-09	3	SNF8		6.70071e-81	0.770455	0.371	0.06	1.29779e-76	2	PCOLCE		3.12515e-22	1.03544
1.32669e-10	0.351425	0.32	0.201	2.56952e-06	1	LYRM2		1.45278e-40	0.590117	0.571	0.194	2.81374e-36	1	SH3BGRL3		0.0017836	0.644454	0.497	0.472	1	1	PPDPF		6.51825e-17	0.865279	0.312	0.046	1.26246e-12	2	CYP1B1		1.32092e-13	1.05534	0.647	0.538	2.55836e-09	3	WDR83OS		4.12657e-79	0.811199	0.27	0.026	7.99234e-75	2	HAPLN1		1.85318e-19	0.674162
1.61273e-10	0.361639	0.32	0.201	3.12354e-06	1	ELAVL3		1.85003e-40	0.591919	0.443	0.104	3.58314e-36	1	ITGB1BP1		0.0030659	0.262046	0.449	0.358	1	1	SNRPN		7.27161e-17	0.380469	0.292	0.034	1.40837e-12	2	TCN2		1.78456e-13	0.850555	0.766	0.724	3.45634e-09	3	DDX5		6.68542e-79	0.770898	0.933	0.626	1.29483e-74	2	HSPA5		6.34927e-19	0.955828
1.85104e-10	0.369666	0.36	0.232	3.58509e-06	1	ANKRD12		1.97098e-40	0.581108	0.975	0.638	3.8174e-36	1	EEF1B2		0.00335714	0.802109	0.274	0.24	1	1	CALR		1.14557e-16	0.902917	0.646	0.184	2.21874e-12	2	JUNB		1.93347e-13	0.831971	0.713	0.639	3.74474e-09	3	GNAS		1.72918e-77	0.644565	0.281	0.03	3.34908e-73	2	CPED1		1.0012e-18	1.03511
1.87396e-10	0.445659	0.322	0.198	3.62948e-06	1	MYO10		2.32603e-40	0.360588	0.557	0.17	4.50505e-36	1	GPX4		0.00336906	0.27286	0.292	0.208	1	1	SRRM2		1.19796e-16	0.929258	0.396	0.071	2.3202e-12	2	ARPC1B		2.96774e-13	0.711587	0.826	0.844	5.74791e-09	3	HN1		8.39531e-75	0.747506	0.308	0.042	1.626e-70	2	DAB2		1.33527e-17	0.993562
2.87991e-10	0.30269	0.254	0.143	5.57782e-06	1	RHOC		2.63244e-40	0.740769	0.507	0.14	5.09852e-36	1	LHX2		0.00367989	0.275453	0.366	0.292	1	1	DDX24		1.54545e-16	0.82651	0.292	0.037	2.99322e-12	2	FLRT2		5.91355e-13	0.810486	0.647	0.545	1.14534e-08	3	FUS		2.11282e-74	0.898524	0.542	0.177	4.0921e-70	2	LGALS1		7.36376e-16	0.648977
3.65119e-10	0.342913	0.39	0.267	7.07162e-06	1	DAAM1		2.63743e-40	0.62797	0.438	0.108	5.10818e-36	1	ARL2		0.00381235	0.912168	0.417	0.399	1	1	SNU13		1.57128e-16	0.56409	0.333	0.04	3.04326e-12	2	IGFBP4		1.02812e-12	0.934549	0.501	0.374	1.99126e-08	3	LSM7		5.13555e-74	0.65861	0.35	0.064	9.94653e-70	2	ALCAM		2.2268e-15	0.998461
3.94814e-10	0.288172	0.432	0.303	7.64675e-06	1	TSPAN3		5.0747e-40	0.619209	0.542	0.164	9.82868e-36	1	DCTN2		0.00430703	0.499894	0.262	0.196	1	1	ANKRD11		3.41207e-16	0.606458	0.333	0.057	6.60851e-12	2	NFIA		1.56546e-12	0.937942	0.251	0.118	3.03198e-08	3	BIRC5		2.50261e-73	1.06557	0.294	0.038	4.84706e-69	2	CYP1B1		5.50981e-15	0.698882
4.12799e-10	0.327716	0.388	0.281	7.9951e-06	1	EZR		5.60198e-40	0.518516	0.512	0.146	1.08499e-35	1	JTB		0.00471633	0.890503	0.381	0.353	1	1	EWSR1		3.60016e-16	0.739873	0.521	0.117	6.97279e-12	2	SPATS2L		1.62216e-12	0.891236	0.769	0.688	3.1418e-08	3	SEPW1		2.88932e-71	0.731847	0.35	0.062	5.59603e-67	2	KRT8		8.86867e-15	0.752828
4.82941e-10	0.416352	0.351	0.234	9.35359e-06	1	HEY1		5.79357e-40	0.524497	0.31	0.048	1.1221e-35	1	NKAIN2		0.00515151	0.659677	0.435	0.407	1	1	PFDN4		4.85975e-16	0.405177	0.312	0.043	9.41237e-12	2	GMDS		1.78765e-12	0.861706	0.986	0.934	3.46231e-08	3	HMGB1		1.03006e-66	0.959602	0.326	0.057	1.99502e-62	2	COLEC12		1.14761e-14	0.693735
4.95283e-10	0.344954	0.277	0.168	9.59264e-06	1	NAV1		5.95011e-40	0.747429	0.655	0.26	1.15242e-35	1	ID2		0.00699084	0.359822	0.47	0.393	1	1	WSB1		5.44545e-16	0.832699	0.688	0.207	1.05468e-11	2	GABARAP		2.21229e-12	0.577174	0.992	0.978	4.28476e-08	3	RPS15A		9.03514e-65	0.791393	0.404	0.106	1.74993e-60	2	RARRES2		4.85652e-14	0.658058
5.42737e-10	0.367092	0.349	0.227	1.05117e-05	1	RAB4A		6.75036e-40	0.583311	0.433	0.108	1.30741e-35	1	IGSF3		1.16059e-54	2.12345	0.837	0.304	2.24783e-50	2	MTRNR2L3		6.06942e-16	1.8094	0.438	0.092	1.17552e-11	2	COL3A1		5.45775e-12	1.14041	0.314	0.164	1.05706e-07	3	MRPS12		2.30983e-61	0.514637	0.256	0.03	4.47368e-57	2	PRRX1		1.04298e-13	0.675948
5.44983e-10	0.427161	0.506	0.384	1.05552e-05	1	SKA2		7.0685e-40	0.717345	0.892	0.492	1.36903e-35	1	CFL1		2.62784e-52	2.00272	0.992	0.748	5.0896e-48	2	UBA52		2.13236e-15	0.797926	0.312	0.047	4.12996e-11	2	TNFRSF1A		5.53114e-12	1.00135	0.35	0.183	1.07127e-07	3	ZFP36L1		5.4866e-60	0.962248	0.569	0.254	1.06264e-55	2	CRABP2		1.86183e-13	0.59994
6.4621e-10	0.444038	0.264	0.158	1.25158e-05	1	ZNF106		1.038e-39	0.516338	0.276	0.041	2.01039e-35	1	DEAF1		1.28825e-48	1.91386	0.853	0.322	2.49509e-44	2	MTRNR2L1		2.31915e-15	0.957694	0.312	0.041	4.49172e-11	2	COL1A1		6.16853e-12	0.925891	0.452	0.311	1.19472e-07	3	CWC25		4.34267e-59	0.464797	0.286	0.05	8.41089e-55	2	APOE		2.44831e-13	0.677324
8.6502e-10	0.379755	0.347	0.233	1.67537e-05	1	LAPTM4B		1.53718e-39	0.569452	0.315	0.056	2.97722e-35	1	MAP2K2		1.0344e-44	2.07056	0.736	0.277	2.00343e-40	2	ZNF90		2.54798e-15	0.66874	0.271	0.042	4.93493e-11	2	LAMC1		9.53743e-12	1.09613	0.366	0.236	1.84721e-07	3	VEZF1		3.37471e-58	0.532793	0.42	0.121	6.53613e-54	2	CNN2		2.55812e-13	0.802992
1.05676e-09	0.301067	0.333	0.229	2.04673e-05	1	IFITM3		1.85641e-39	0.495237	0.286	0.052	3.59549e-35	1	FAM57B		5.1853e-42	1.748	0.984	0.771	1.00429e-37	2	RPL18		2.78264e-15	0.381294	0.396	0.086	5.38942e-11	2	SLC1A3		1.16017e-11	0.874393	0.702	0.646	2.24702e-07	3	UBL5		2.45958e-57	0.621484	0.256	0.037	4.76372e-53	2	CRYM		3.29029e-13	0.657916
2.0712e-09	0.793352	0.267	0.167	4.0115e-05	1	ASPM		2.28717e-39	0.561532	0.325	0.067	4.4298e-35	1	PPP3CB		2.55494e-41	1.71861	0.977	0.792	4.94841e-37	2	RPS16		7.12687e-15	0.456482	0.312	0.042	1.38033e-10	2	RHOG		1.3101e-11	0.661287	0.961	0.883	2.5374e-07	3	SRP14		1.31441e-56	0.617224	0.288	0.052	2.54574e-52	2	RGCC		3.88681e-13	0.520827
2.29447e-09	0.340523	0.3	0.185	4.44394e-05	1	BDP1		5.2781e-39	0.527284	0.631	0.219	1.02226e-34	1	GNAQ		9.29268e-38	2.092	0.814	0.421	1.79981e-33	2	TCF4		1.01001e-14	0.860727	0.354	0.065	1.95619e-10	2	CTSC		1.64624e-11	0.621577	0.479	0.283	3.18844e-07	3	CDK4		1.93017e-56	0.729358	0.795	0.479	3.73835e-52	2	LAPTM4A		4.01441e-13	0.494404
2.40294e-09	0.300238	0.353	0.238	4.65401e-05	1	NUDT3		5.80753e-39	0.510551	0.542	0.164	1.1248e-34	1	NDUFS6		3.09678e-37	1.60681	1	0.834	5.99785e-33	2	RPL38		3.16309e-14	0.273636	0.375	0.061	6.12627e-10	2	UACA		2.71132e-11	0.693791	0.251	0.119	5.25129e-07	3	CDK1		5.33193e-54	0.775533	0.285	0.064	1.03269e-49	2	FBN2		9.6733e-13	0.599069
2.65e-09	0.345232	0.275	0.174	5.13252e-05	1	ARHGAP5		6.75863e-39	0.652743	0.31	0.054	1.30901e-34	1	DACT1		1.3101e-34	1.57575	0.946	0.82	2.53741e-30	2	ATP5E		3.32602e-14	0.484687	0.833	0.291	6.44184e-10	2	RTN1		2.74474e-11	0.987008	0.532	0.443	5.31601e-07	3	ANAPC11		5.52573e-54	0.737715	0.742	0.375	1.07022e-49	2	CTGF		1.38939e-12	0.611923
4.02035e-09	0.307575	0.308	0.221	7.78662e-05	1	GDI1		8.24492e-39	0.5329	0.31	0.054	1.59688e-34	1	NDRG1		6.6792e-34	1.6806	0.953	0.731	1.29363e-29	2	RPS11		3.62448e-14	0.937685	0.75	0.252	7.01989e-10	2	NBEAL1		1.28337e-10	0.797908	0.388	0.231	2.48563e-06	3	TMPO		1.1968e-53	0.563639	0.854	0.533	2.31795e-49	2	PFN1		2.28895e-12	0.651975
5.59074e-09	0.349312	0.297	0.183	0.000108281	1	ZKSCAN1		9.9804e-39	0.484543	0.557	0.163	1.933e-34	1	POLR2L		8.50622e-34	1.58172	1	0.915	1.64748e-29	2	RPL19		6.52491e-14	1.12296	0.354	0.059	1.26374e-09	2	LRRC17		1.45309e-10	0.950788	0.59	0.499	2.81435e-06	3	GABARAPL2		7.98883e-53	0.597464	0.728	0.398	1.54728e-48	2	MYL12A		3.44066e-12	0.658647
6.02095e-09	0.297398	0.471	0.361	0.000116614	1	CCDC167		1.32512e-38	0.443489	0.35	0.07	2.56649e-34	1	RPP21		7.6402e-31	1.46909	1	0.925	1.47975e-26	2	RPL13A		7.95837e-14	0.565229	0.375	0.062	1.54138e-09	2	COL5A2		4.46414e-10	0.911624	0.587	0.492	8.64615e-06	3	PRMT1		4.17987e-51	0.619145	0.47	0.173	8.09558e-47	2	SERPINH1		3.63061e-12	0.759314
9.54791e-09	0.250523	0.285	0.178	0.000184924	1	MAP4		2.00199e-38	0.598598	0.365	0.073	3.87745e-34	1	DLG2		4.69695e-29	1.56269	0.961	0.774	9.09705e-25	2	RPL23		1.45817e-13	0.372525	0.438	0.103	2.82418e-09	2	ANXA6		6.22087e-10	0.596274	0.961	0.914	1.20486e-05	3	RPL4		1.24344e-49	0.775738	0.362	0.104	2.40829e-45	2	RP11-386I14.4		5.73074e-12	0.763436
1.16922e-08	0.423598	0.308	0.194	0.000226454	1	TRIM24		2.24792e-38	0.608821	0.522	0.149	4.35377e-34	1	SREBF2		8.06786e-29	1.29166	0.977	0.937	1.56258e-24	2	RPS15		2.77297e-13	0.791772	0.312	0.058	5.37069e-09	2	CMBL		7.56765e-10	0.752744	0.725	0.701	1.4657e-05	3	CIRBP		3.69658e-49	0.778258	0.652	0.338	7.15953e-45	2	CDK1		1.05168e-11	0.65569
1.18168e-08	0.259204	0.504	0.4	0.000228867	1	CARHSP1		3.05477e-38	0.550387	0.325	0.072	5.91647e-34	1	ADCYAP1R1		1.42061e-27	0.942685	0.736	0.257	2.75143e-23	2	H3F3C		3.75605e-13	0.300598	0.438	0.094	7.27472e-09	2	TSPAN4		1.59187e-09	0.876631	0.634	0.587	3.08313e-05	3	EIF4A1		1.80212e-48	0.525804	0.98	0.946	3.49036e-44	2	ACTB		1.19046e-11	0.516712
1.27281e-08	0.378967	0.316	0.213	0.000246518	1	DYNC1H1		4.26556e-38	0.497239	0.581	0.178	8.26154e-34	1	CSTB		7.44717e-27	1.2818	0.984	0.911	1.44237e-22	2	RPL23A		5.36208e-13	0.623855	0.458	0.114	1.03853e-08	2	RUNX1T1		1.86239e-09	1.16474	0.314	0.197	3.60708e-05	3	TMEM98		1.20353e-47	0.483144	0.35	0.101	2.331e-43	2	ANXA2		1.39796e-11	0.616696
1.43468e-08	0.282625	0.277	0.17	0.000277868	1	GNAQ		5.0777e-38	0.681334	0.384	0.079	9.83448e-34	1	UBE2QL1		1.81421e-25	1.20665	0.992	0.993	3.51375e-21	2	RPS19		1.00224e-12	0.651881	0.292	0.056	1.94115e-08	2	PPFIBP1		1.94049e-09	0.794449	0.694	0.632	3.75834e-05	3	COX6B1		5.30847e-47	0.637557	0.868	0.602	1.02814e-42	2	VIM		1.9711e-11	0.512917
1.80595e-08	0.318152	0.26	0.172	0.000349777	1	PSMA3-AS1		7.75995e-38	0.583787	0.502	0.151	1.50295e-33	1	CHL1		2.13809e-24	1.43582	0.915	0.753	4.14105e-20	2	RPS21		1.19277e-12	0.862484	0.354	0.078	2.31017e-08	2	JAK1		3.37219e-09	0.928631	0.292	0.176	6.53125e-05	3	FAM96A		1.26501e-46	0.50878	0.335	0.094	2.45007e-42	2	MDFI		2.58628e-11	0.485161
2.28613e-08	0.305032	0.252	0.143	0.000442778	1	CUX1		9.1629e-38	0.50385	0.355	0.076	1.77467e-33	1	RHOB		7.92956e-24	1.59754	0.946	0.593	1.5358e-19	2	MT-ND1		1.93894e-12	1.17959	0.583	0.157	3.75534e-08	2	WASF2		3.88741e-09	0.955198	0.496	0.423	7.52913e-05	3	ATP5G1		1.49492e-46	0.513235	0.303	0.072	2.89536e-42	2	KRT18		3.05344e-11	0.393414
2.75775e-08	0.279968	0.285	0.187	0.000534122	1	DAZAP2		1.24587e-37	0.501275	0.256	0.038	2.41301e-33	1	SNX7		1.96703e-23	1.3495	0.969	0.84	3.80974e-19	2	RPS5		5.21242e-12	0.581991	0.271	0.049	1.00954e-07	2	ADM		4.86387e-09	0.932922	0.523	0.437	9.42035e-05	3	CFDP1		1.74539e-46	0.531626	0.405	0.142	3.38047e-42	2	SDF2L1		9.13185e-11	0.552212
4.86939e-08	0.373259	0.36	0.26	0.000943103	1	FAM200B		1.28163e-37	0.499033	0.586	0.195	2.48225e-33	1	SMARCA4		2.05382e-21	1.28827	0.837	0.645	3.97784e-17	2	HN1		7.25454e-12	1.24231	0.833	0.362	1.40506e-07	2	B2M		4.91072e-09	0.584443	0.799	0.7	9.51107e-05	3	SON		3.69178e-46	0.551161	0.672	0.354	7.15024e-42	2	CYR61		2.00295e-10	0.906213
7.78459e-08	0.275284	0.481	0.384	0.00150772	1	UBXN1		1.38463e-37	0.417464	0.97	0.631	2.68176e-33	1	RPL18A		3.10235e-21	1.31404	0.907	0.818	6.00864e-17	2	RPL27		1.17509e-11	0.750906	0.375	0.081	2.27591e-07	2	MT-ATP8		5.81662e-09	0.306287	0.273	0.142	0.000112656	3	DNAJC1		4.41641e-46	0.501691	0.897	0.683	8.5537e-42	2	HMGN1		5.98099e-10	0.607596
1.07439e-07	0.407242	0.258	0.159	0.00208087	1	EFNB2		1.38579e-37	0.749089	0.488	0.135	2.684e-33	1	SOBP		3.70937e-21	1.13661	0.961	0.928	7.1843e-17	2	RPS28		1.75494e-11	0.725328	0.562	0.17	3.39897e-07	2	TIMP1		7.77523e-09	0.46381	0.997	0.973	0.000150591	3	RPS17		9.30856e-46	0.663324	0.647	0.349	1.80288e-41	2	CENPW		6.92672e-10	0.502029
1.33316e-07	0.266678	0.527	0.442	0.00258206	1	PNISR		1.54538e-37	0.520336	0.714	0.294	2.9931e-33	1	TRIM2		4.1215e-21	1.02551	0.938	0.869	7.98252e-17	2	RPL36		1.77065e-11	1.45841	0.729	0.319	3.4294e-07	2	SAT1		8.16284e-09	0.284133	0.284	0.14	0.000158098	3	PRTFDC1		1.74091e-44	0.557603	0.823	0.515	3.37179e-40	2	FOS		6.93437e-10	0.535413
1.36631e-07	0.297517	0.432	0.337	0.00264627	1	KMT2E		1.76517e-37	0.507472	0.542	0.181	3.41878e-33	1	NDFIP1		4.999e-20	1.24708	0.953	0.842	9.68206e-16	2	RPS9		1.99186e-11	0.462514	0.333	0.079	3.85783e-07	2	GNB4		8.27733e-09	0.827676	0.463	0.381	0.000160315	3	CBX1		1.36559e-42	0.484892	0.27	0.051	2.64487e-38	2	MYL9		7.73845e-10	0.420557
1.89354e-07	0.306267	0.426	0.316	0.00366742	1	VCAN		1.77073e-37	0.601165	0.655	0.251	3.42955e-33	1	SERINC1		2.9309e-18	1.13608	0.961	0.929	5.67657e-14	2	RPL26		2.44311e-11	0.311895	0.271	0.04	4.73182e-07	2	SCPEP1		8.91959e-09	0.516469	0.997	0.97	0.000172755	3	RPLP0		3.49318e-42	0.492757	0.337	0.105	6.76558e-38	2	NFKBIA		1.21353e-09	0.81493
1.91507e-07	0.301092	0.298	0.208	0.0037091	1	CADM1		3.48129e-37	0.434727	0.305	0.064	6.74256e-33	1	QDPR		3.54754e-18	1.07353	1	0.872	6.87088e-14	2	RPS17		2.56375e-11	1.34774	0.896	0.46	4.96546e-07	2	ITM2B		1.27803e-08	0.489781	0.54	0.404	0.000247529	3	PNN		1.31857e-41	0.413156	0.964	0.844	2.5538e-37	2	NPM1		1.22926e-09	0.369239
2.60917e-07	0.320642	0.295	0.196	0.00505345	1	BAZ2B		3.80323e-37	0.528341	0.35	0.08	7.3661e-33	1	CD81		4.73843e-18	1.38294	0.915	0.802	9.1774e-14	2	RPL28		3.02902e-11	0.438406	0.479	0.121	5.86661e-07	2	GRN		1.63123e-08	0.422413	0.383	0.221	0.000315936	3	FUOM		1.85161e-41	0.583914	0.351	0.122	3.58619e-37	2	CD164		1.27024e-09	0.587489
2.68056e-07	0.281988	0.26	0.177	0.00519171	1	VGLL4		6.12108e-37	0.54895	0.995	0.913	1.18553e-32	1	TUBA1B		6.92459e-16	0.992599	0.992	0.925	1.34115e-11	2	RPS15A		3.85369e-11	0.496072	0.271	0.042	7.46382e-07	2	SERPINB6		1.75452e-08	0.919856	0.559	0.527	0.000339815	3	DYNLRB1		6.47049e-41	0.525406	0.771	0.504	1.25321e-36	2	CKS1B		1.47923e-09	0.540908
3.24042e-07	0.258158	0.469	0.363	0.00627605	1	C9orf16		6.23465e-37	0.591128	0.547	0.196	1.20753e-32	1	PTP4A2		7.46604e-16	0.978403	0.915	0.931	1.44602e-11	2	RPL18A		4.76792e-11	0.716027	0.396	0.09	9.2345e-07	2	VAMP3		1.83391e-08	0.633173	0.468	0.331	0.000355191	3	DAD1		1.37159e-40	0.395629	0.998	0.983	2.6565e-36	2	RPL7		2.00604e-09	0.797703
4.9479e-07	0.33164	0.291	0.197	0.0095831	1	TCAF1		9.88271e-37	0.538834	0.458	0.12	1.91408e-32	1	LSM4		8.96265e-14	1.73572	0.705	0.555	1.73589e-09	2	PAFAH1B3		5.49624e-11	0.981389	0.354	0.077	1.06451e-06	2	LRP1		2.43799e-08	0.912976	0.617	0.598	0.000472191	3	ATP5A1		1.85321e-40	0.551011	0.375	0.147	3.5893e-36	2	SPDL1		2.23027e-09	0.610175
4.98154e-07	0.289903	0.271	0.185	0.00964825	1	FGD5-AS1		1.02287e-36	0.658469	0.547	0.175	1.98109e-32	1	XPR1		1.0178e-13	1.6456	0.705	0.456	1.97127e-09	2	SMDT1		5.92531e-11	0.990223	0.688	0.264	1.14761e-06	2	SPARC		3.46998e-08	0.957097	0.463	0.352	0.000672066	3	ALDOA		5.59152e-40	0.586674	0.969	0.768	1.08297e-35	2	MT-ATP6		2.63792e-09	0.528774
5.37618e-07	0.612372	0.357	0.269	0.0104126	1	H1FX		1.20629e-36	0.711662	0.734	0.305	2.33634e-32	1	FXYD6		2.34701e-13	0.313342	0.372	0.119	4.54568e-09	2	PRR26		6.05311e-11	0.611719	0.271	0.049	1.17237e-06	2	SYNGR1		3.60212e-08	0.645736	0.592	0.469	0.000697659	3	FKBP3		2.52553e-39	0.668038	0.759	0.511	4.89145e-35	2	HES1		2.67272e-09	0.456094
5.37967e-07	0.336727	0.254	0.164	0.0104193	1	C12orf75		1.39585e-36	0.446799	1	0.998	2.70348e-32	1	TMSB10		1.765e-12	1.71573	0.682	0.496	3.41845e-08	2	SEPW1		1.10229e-10	0.446223	0.5	0.15	2.13491e-06	2	SPTBN1		6.9919e-08	1.01616	0.41	0.332	0.00135419	3	NDUFV2		2.75204e-39	0.532784	0.796	0.558	5.33016e-35	2	WBP5		2.81837e-09	0.477584
5.85036e-07	0.370046	0.293	0.191	0.011331	1	TBL1XR1		2.20069e-36	0.413253	0.985	0.551	4.26229e-32	1	RSF1		3.14186e-12	1.5663	0.403	0.184	6.08516e-08	2	ZNF844		3.38791e-10	0.493635	0.562	0.175	6.56169e-06	2	LHFP		7.33729e-08	1.03027	0.353	0.262	0.00142109	3	SRSF1		8.84659e-39	0.489312	0.769	0.517	1.71341e-34	2	OSTC		3.18334e-09	0.534711
9.84059e-07	0.322325	0.343	0.265	0.0190592	1	SF1		2.3764e-36	0.473884	0.616	0.2	4.60262e-32	1	PRMT1		3.07416e-11	0.98846	0.853	0.759	5.95403e-07	2	EIF1		3.81808e-10	0.503883	0.375	0.086	7.39485e-06	2	STAT3		8.52874e-08	0.77795	0.708	0.604	0.00165185	3	RBX1		7.72063e-38	0.541319	0.265	0.063	1.49533e-33	2	CDH11		3.63676e-09	0.372136
1.07459e-06	0.289419	0.37	0.288	0.0208126	1	FAM195B		2.48083e-36	0.337332	0.404	0.093	4.80487e-32	1	GUK1		4.3035e-11	0.898937	0.992	0.963	8.33503e-07	2	RPLP1		3.99558e-10	0.301442	0.375	0.09	7.73864e-06	2	STXBP3		9.81646e-08	1.0113	0.562	0.452	0.00190125	3	POLR2F		8.90679e-38	0.367522	0.762	0.474	1.72507e-33	2	ID3		3.68522e-09	0.453131
1.16664e-06	0.334288	0.519	0.424	0.0225955	1	ARGLU1		2.6926e-36	0.444921	0.325	0.064	5.21502e-32	1	HDAC5		1.09774e-10	1.03925	0.744	0.679	2.1261e-06	2	COX4I1		5.3855e-10	0.361395	0.354	0.097	1.04306e-05	2	GSTK1		1.05833e-07	0.29453	0.253	0.142	0.00204978	3	DNAJC9		1.31384e-37	0.366464	0.941	0.741	2.54464e-33	2	MDK		3.75854e-09	0.490536
1.45835e-06	0.253775	0.417	0.337	0.0282453	1	TKT		3.25414e-36	0.323669	0.502	0.157	6.30262e-32	1	NDUFC1		1.17972e-09	0.59663	0.953	0.961	2.28488e-05	2	H3F3B		8.23665e-10	0.309394	0.396	0.102	1.59527e-05	2	NPDC1		1.90979e-07	0.458201	0.273	0.176	0.00369888	3	WBP4		4.62781e-37	0.338889	0.987	0.805	8.96314e-33	2	MT-CO2		3.92048e-09	0.871252
2.22269e-06	0.370087	0.316	0.221	0.043049	1	MIEN1		3.4769e-36	0.553217	0.251	0.042	6.73406e-32	1	NSMF		6.43311e-09	1.04785	0.705	0.647	0.000124597	2	NNAT		1.19138e-09	0.460755	0.292	0.056	2.30746e-05	2	VASP		1.95455e-07	0.746554	0.702	0.618	0.00378557	3	ATP5J		8.2067e-37	0.482169	0.254	0.061	1.58947e-32	2	HEY1		5.37852e-09	0.613311
2.38162e-06	0.344029	0.304	0.213	0.0461271	1	FAM127A		3.86061e-36	0.612442	0.547	0.165	7.47723e-32	1	DRAP1		8.30707e-09	1.12585	0.822	0.803	0.000160891	2	FTL		1.20792e-09	0.720433	0.5	0.135	2.3395e-05	2	RHOC		2.07373e-07	0.622796	0.479	0.356	0.0040164	3	HSP90B1		1.04214e-36	0.443943	0.521	0.235	2.01841e-32	2	PPP1R15A		5.40604e-09	0.728698
2.38975e-06	0.274583	0.368	0.274	0.0462847	1	UPF3A		4.58485e-36	0.502302	0.67	0.253	8.87993e-32	1	GABARAPL2		8.35344e-09	1.29806	0.349	0.191	0.000161789	2	CWC25		1.39599e-09	0.307508	0.333	0.077	2.70376e-05	2	PCOLCE		2.26554e-07	0.812138	0.496	0.423	0.0043879	3	NME1		1.57187e-36	0.448207	0.751	0.442	3.04439e-32	2	PDIA3		8.89989e-09	0.858363
3.33327e-06	0.298835	0.295	0.21	0.0645588	1	USP22		6.41166e-36	0.606542	0.936	0.559	1.24181e-31	1	CCNI		1.9703e-08	1.55045	0.566	0.427	0.000381607	2	WDR83OS		1.8561e-09	0.474005	0.354	0.083	3.59489e-05	2	SVIL		2.41647e-07	1.01795	0.259	0.182	0.00468021	3	NAA20		2.11676e-36	0.437174	0.413	0.169	4.09975e-32	2	HMGA2		9.66235e-09	0.6598
4.05192e-06	0.264291	0.519	0.444	0.0784777	1	CBX5		7.60017e-36	0.397836	0.453	0.128	1.472e-31	1	PSMD8		2.0167e-08	0.723881	0.791	0.548	0.000390594	2	UBC		3.44728e-09	0.356366	0.271	0.057	6.67669e-05	2	DNM2		2.58798e-07	0.442692	0.683	0.573	0.0050124	3	SLIRP		2.68187e-36	0.416472	0.845	0.612	5.19425e-32	2	CNN3		1.25572e-08	0.449183
5.13661e-06	0.331673	0.287	0.203	0.0994859	1	MTPN		7.84084e-36	0.561505	0.621	0.209	1.51861e-31	1	KLC1		5.59129e-08	1.14564	0.659	0.627	0.00108292	2	CIRBP		6.78859e-09	0.601666	0.354	0.092	0.000131481	2	SCARB2		3.49553e-07	0.913696	0.499	0.437	0.00677015	3	MYL12B		6.31066e-36	0.506752	0.726	0.459	1.22225e-31	2	RHEB		2.06861e-08	0.6342
5.29694e-06	0.267374	0.353	0.268	0.102591	1	BAX		8.43244e-36	0.553518	0.483	0.134	1.6332e-31	1	PPP3CA		1.36014e-07	0.984229	0.814	0.831	0.00263432	2	SUMO2		9.60725e-09	0.383374	0.417	0.114	0.000186073	2	PLTP		3.69774e-07	0.561029	0.606	0.478	0.00716178	3	SRSF5		7.97135e-36	0.431757	0.357	0.124	1.54389e-31	2	JUNB		2.28911e-08	0.540288
6.64637e-06	0.283398	0.399	0.309	0.128727	1	PRKDC		1.14138e-35	0.458062	0.325	0.071	2.21063e-31	1	VTI1B		5.59941e-07	1.40165	0.527	0.409	0.0108449	2	NDUFB7		1.20504e-08	0.480592	0.396	0.11	0.000233392	2	CTSB		6.60694e-07	0.738694	0.32	0.228	0.0127963	3	RAD23A		8.51564e-36	0.539028	0.344	0.124	1.64931e-31	2	FSTL1		4.16164e-08	0.361663
7.04261e-06	0.290326	0.329	0.262	0.136401	1	ZCRB1		1.83568e-35	0.342627	0.384	0.103	3.55535e-31	1	PTRHD1		2.92958e-06	1.61417	0.574	0.504	0.05674	2	EIF3K		1.26971e-08	0.338657	0.646	0.254	0.000245917	2	TCF4		8.27325e-07	0.542916	0.397	0.28	0.0160236	3	ACYP1		1.03897e-35	0.525396	0.618	0.341	2.01228e-31	2	PRELID1		4.91081e-08	0.464759
9.04124e-06	0.385551	0.291	0.208	0.175111	1	RB1CC1		2.06082e-35	0.430909	0.35	0.083	3.9914e-31	1	ACTL6B		4.09619e-06	0.964426	0.496	0.322	0.079335	2	IFI27L2		1.43494e-08	0.700443	0.542	0.199	0.000277919	2	COL4A2		8.34726e-07	1.13155	0.317	0.232	0.016167	3	SETBP1		2.45017e-35	0.466063	0.56	0.281	4.74548e-31	2	TPM4		5.57845e-08	0.679739
1.10794e-05	0.252628	0.438	0.37	0.214585	1	MRPL41		2.26015e-35	0.490696	0.808	0.407	4.37746e-31	1	DDX17		6.51715e-06	1.30596	0.271	0.144	0.126224	2	NACA2		1.64126e-08	0.689445	0.75	0.349	0.00031788	2	CSTB		1.33473e-06	0.954983	0.366	0.282	0.025851	3	EIF3G		2.60278e-35	0.457913	0.414	0.162	5.04106e-31	2	XBP1		6.24264e-08	0.394626
1.55223e-05	0.401109	0.405	0.32	0.300635	1	SMC4		3.09661e-35	0.577537	0.532	0.166	5.99752e-31	1	EVL		7.13655e-06	1.30332	0.535	0.472	0.138221	2	PPDPF		2.03439e-08	1.19899	0.833	0.552	0.00039402	2	RPL17		1.3744e-06	0.569908	0.634	0.525	0.0266193	3	NEDD8		3.2548e-35	0.576565	0.35	0.128	6.30389e-31	2	ZIC1		6.45047e-08	0.401865
1.57746e-05	0.39491	0.298	0.225	0.305523	1	DDX6		5.35813e-35	0.528356	0.473	0.129	1.03776e-30	1	TMEM261		9.76373e-06	0.800654	0.729	0.687	0.189104	2	TCEB2		2.03671e-08	0.287064	0.271	0.058	0.00039447	2	MTRNR2L12		1.8395e-06	0.462365	0.647	0.525	0.0356275	3	SNRPF		4.24466e-35	0.456914	0.753	0.525	8.22106e-31	2	HSP90B1		6.50051e-08	0.368947
1.68323e-05	0.340298	0.488	0.41	0.326008	1	2020-09-11		6.3823e-35	0.757963	0.251	0.038	1.23612e-30	1	NEFL		1.11548e-05	1.32539	0.605	0.56	0.216046	2	OAZ1		2.20745e-08	1.54831	0.479	0.166	0.000427539	2	CTSD		2.21799e-06	0.856862	0.477	0.398	0.042958	3	CARHSP1		4.90144e-35	0.497158	0.402	0.159	9.49311e-31	2	ITM2C		7.57564e-08	0.521582
1.76564e-05	0.250201	0.287	0.198	0.341968	1	SHOC2		8.95824e-35	0.548614	0.438	0.116	1.73503e-30	1	PKIA		1.29518e-05	1.35392	0.465	0.38	0.25085	2	DYNLRB1		2.25112e-08	0.556133	0.5	0.158	0.000435996	2	FRZB		2.48172e-06	0.522926	0.661	0.569	0.048066	3	EID1		1.36498e-34	0.49373	0.414	0.195	2.6437e-30	2	IFITM3		7.73224e-08	0.577096
1.86075e-05	0.339686	0.345	0.269	0.36039	1	ABI2		1.03349e-34	0.964141	0.463	0.139	2.00166e-30	1	LMO4		1.3267e-05	0.524862	0.535	0.34	0.256956	2	SYT1		2.73354e-08	0.676602	0.271	0.064	0.000529433	2	SCAMP2		2.91958e-06	0.91888	0.336	0.237	0.0565465	3	PIN1		2.77358e-34	0.40531	0.744	0.48	5.37188e-30	2	PDIA6		9.30591e-08	0.713955
3.0525e-05	0.257743	0.266	0.193	0.591208	1	PRRC2B		1.42664e-34	0.384349	0.833	0.39	2.76312e-30	1	SLC25A6		1.41132e-05	0.713621	0.86	0.908	0.273344	2	UBB		3.71722e-08	0.36062	0.375	0.121	0.000719951	2	CHD3		4.11628e-06	0.423974	0.716	0.594	0.0797241	3	ERH		8.97553e-34	0.571896	0.517	0.269	1.73838e-29	2	CALD1		1.05061e-07	0.435342
3.27892e-05	0.453603	0.262	0.19	0.635062	1	PRC1		1.599e-34	0.423294	0.271	0.048	3.09694e-30	1	INO80E		1.90259e-05	1.32779	0.465	0.372	0.368494	2	C19orf53		4.32496e-08	0.876209	0.333	0.091	0.000837659	2	VAMP5		5.08627e-06	0.611246	0.625	0.552	0.0985109	3	DDX17		1.59319e-33	0.433278	0.285	0.098	3.0857e-29	2	COL2A1		1.07678e-07	0.570855
4.33096e-05	0.26577	0.391	0.324	0.83882	1	ERGIC3		1.98021e-34	0.494834	0.823	0.408	3.83526e-30	1	RPL13		1.93443e-05	0.955866	0.543	0.414	0.374661	2	DDX17		5.18039e-08	0.868862	0.271	0.068	0.00100334	2	RGS5		5.1975e-06	0.575667	0.375	0.278	0.100665	3	CSTB		3.08771e-33	0.366387	0.877	0.728	5.98028e-29	2	TXN		1.23012e-07	0.457602
4.62313e-05	0.634943	0.378	0.329	0.895407	1	TOP2A		3.21685e-34	0.629093	0.251	0.038	6.2304e-30	1	MAPK8IP2		4.02344e-05	1.15056	0.318	0.181	0.779259	2	TTC28		6.21563e-08	0.746134	0.417	0.131	0.00120384	2	GOLGA2		5.56455e-06	0.82575	0.54	0.508	0.107774	3	NDUFB7		5.22544e-33	0.626006	0.386	0.171	1.01206e-28	2	FBLN1		1.42624e-07	0.364678
4.85632e-05	0.259001	0.341	0.275	0.940571	1	GNB2		3.53471e-34	0.466555	0.315	0.066	6.84602e-30	1	DISP2		4.63276e-05	1.82537	0.636	0.509	0.897272	2	SON		7.07802e-08	0.658813	0.271	0.065	0.00137087	2	MMP24-AS1		5.7912e-06	0.853472	0.647	0.587	0.112164	3	PAFAH1B3		6.55055e-33	0.378875	0.977	0.872	1.26871e-28	2	H2AFZ		1.85439e-07	0.499831
6.66798e-05	0.331332	0.328	0.267	1	1	BRD3		4.72364e-34	0.574887	0.261	0.042	9.14874e-30	1	ATP13A2		4.89661e-05	1.49174	0.442	0.308	0.948375	2	RBFOX2		7.65445e-08	0.657314	0.312	0.085	0.00148251	2	EEF1G		6.97253e-06	0.729129	0.38	0.285	0.135044	3	TRIM28		7.52772e-33	0.442097	0.431	0.205	1.45797e-28	2	MFAP2		2.02668e-07	0.597125
7.28266e-05	0.299301	0.335	0.278	1	1	NKTR		5.91228e-34	0.478547	0.251	0.038	1.14509e-29	1	MIR137HG		9.24559e-05	1.34393	0.38	0.283	1	2	ANKRD12		8.08255e-08	0.386583	0.375	0.122	0.00156543	2	CTSL		7.34801e-06	0.900601	0.482	0.421	0.142316	3	COPE		1.02231e-31	0.534581	0.407	0.19	1.98001e-27	2	TPM2		2.09942e-07	0.483697
7.71342e-05	0.3029	0.258	0.195	1	1	VEZF1		7.26231e-34	0.668813	0.419	0.111	1.40656e-29	1	WASF1		0.000186397	0.649442	0.798	0.742	1	2	RPL4		9.18945e-08	0.257648	0.333	0.098	0.00177981	2	LPAR6		7.96812e-06	0.428998	0.601	0.51	0.154327	3	CKB		1.1297e-31	0.45272	0.384	0.152	2.188e-27	2	DNAJB4		2.23842e-07	0.405725
7.72682e-05	0.250587	0.267	0.195	1	1	PPP4R2		8.99313e-34	0.462857	0.251	0.039	1.74179e-29	1	PKN1		0.000215393	0.796783	0.93	0.78	1	2	TPT1		1.58467e-07	0.395865	0.458	0.157	0.00306919	2	CD164		8.40679e-06	0.918502	0.361	0.281	0.162823	3	CALR		3.87849e-31	0.445713	0.395	0.187	7.51186e-27	2	ZFAND2A		2.5182e-07	0.274863
8.3325e-05	0.251773	0.289	0.236	1	1	ZCCHC11		1.2252e-33	0.5536	1	0.924	2.37297e-29	1	ACTB		0.000235243	0.997689	0.519	0.449	1	2	FUS		1.88674e-07	1.43592	0.312	0.094	0.00365423	2	GJA1		8.64304e-06	0.565138	0.278	0.198	0.167398	3	HMGXB4		1.3471e-30	0.613736	0.6	0.378	2.60907e-26	2	SDCBP		2.64666e-07	0.327958
0.00018135	0.333131	0.285	0.221	1	1	TFDP2		1.5813e-33	0.451484	0.266	0.044	3.06266e-29	1	FAM50A		0.000241587	0.647286	0.977	0.913	1	2	RPS29		2.07077e-07	0.336032	0.354	0.098	0.00401067	2	EPB41L2		9.57159e-06	0.446332	0.992	0.946	0.185383	3	TPT1		1.37739e-30	0.47562	0.694	0.427	2.66773e-26	2	UBE2C		2.68279e-07	0.352251
0.00130113	0.351008	0.297	0.231	1	1	PTPRS		1.78934e-33	0.899697	0.379	0.107	3.46559e-29	1	CLSTN1		0.000258945	0.811397	0.31	0.182	1	2	TIPIN		2.39368e-07	0.314387	0.354	0.106	0.00463607	2	COL18A1		1.33525e-05	0.845515	0.482	0.449	0.258611	3	PSMA7		4.76462e-30	0.354142	0.286	0.1	9.22812e-26	2	QPRT		2.82557e-07	0.637903
0.00203559	0.27116	0.277	0.24	1	1	MPST		1.79608e-33	0.48318	0.379	0.091	3.47864e-29	1	MYDGF		0.00067552	0.959845	0.256	0.165	1	2	C14orf132		2.43894e-07	1.59708	0.271	0.071	0.00472374	2	ISG15		1.40012e-05	0.746896	0.983	0.922	0.271176	3	TUBA1B		4.92233e-30	0.334914	0.357	0.143	9.53356e-26	2	GADD45B		2.89463e-07	0.45399
0.00470579	0.427456	0.316	0.259	1	1	CKAP2		2.05026e-33	0.489702	0.571	0.19	3.97095e-29	1	C11orf31		0.000684953	1.06749	0.659	0.555	1	2	RPL36AL		2.46561e-07	0.829276	0.375	0.121	0.0047754	2	TMEM101		1.51001e-05	0.950573	0.413	0.348	0.292459	3	MRPL27		6.24323e-30	0.345733	0.946	0.889	1.20919e-25	2	TMA7		3.20811e-07	0.468128
0.00920757	0.339444	0.26	0.21	1	1	CTBP2		2.38255e-33	0.317816	0.276	0.05	4.61452e-29	1	C2orf80		0.00121509	1.20042	0.496	0.487	1	2	GNAS		2.70933e-07	0.621397	0.833	0.416	0.00524743	2	SNX3		1.82555e-05	0.966037	0.49	0.445	0.353572	3	C19orf53		1.01576e-29	0.743188	0.445	0.216	1.96732e-25	2	SAT1		3.22981e-07	0.399486
0	1.96226	0.909	0.1	0	2	AMY2B		2.63002e-33	0.476759	0.567	0.207	5.09383e-29	1	PDCD5		0.00124669	0.760209	0.992	0.847	1	2	RPLP0		4.17093e-07	0.703705	0.438	0.148	0.00807825	2	GADD45B		1.92983e-05	0.632745	0.683	0.633	0.37377	3	ATP5O		1.11206e-29	0.355621	0.859	0.624	2.15384e-25	2	RANBP1		4.28261e-07	0.56023
0	1.76873	0.865	0.093	0	2	AMY2A		2.99014e-33	0.438562	0.365	0.077	5.79131e-29	1	PKI55		0.00198589	1.09546	0.488	0.423	1	2	ATP5G1		4.60407e-07	0.833658	0.521	0.217	0.00891716	2	PNRC1		2.16717e-05	0.630101	0.391	0.3	0.419738	3	NDUFB10		2.5672e-29	0.545677	0.398	0.177	4.97216e-25	2	CD99		4.86916e-07	0.353537
0	1.73352	0.827	0.091	0	2	MTRNR2L3		3.20234e-33	0.457538	0.276	0.057	6.20228e-29	1	RNF187		0.00221619	0.489502	0.132	0.256	1	2	BSG		4.75737e-07	0.425826	0.458	0.171	0.00921407	2	TAX1BP3		2.44793e-05	0.478559	0.523	0.396	0.474116	3	CD63		2.79521e-29	0.444632	0.607	0.334	5.41376e-25	2	B2M		4.99054e-07	0.284106
0	1.68709	0.936	0.105	0	2	MTRNR2L6		3.25696e-33	0.377023	0.256	0.043	6.30808e-29	1	RUNDC3A		0.00222317	0.311164	0.194	0.342	1	2	MT-ND5		5.16602e-07	1.04391	0.333	0.094	0.0100056	2	SLC2A3		4.0001e-05	0.808811	0.273	0.198	0.774739	3	NSRP1		8.27074e-29	0.621597	0.259	0.082	1.60188e-24	2	GPC4		5.08501e-07	0.4836
0	1.60541	0.854	0.104	0	2	MTRNR2L1		3.46354e-33	0.366185	0.803	0.347	6.70819e-29	1	NBEAL1		0.0022343	0.39661	0.426	0.678	1	2	YWHAE		5.63922e-07	0.995613	0.562	0.224	0.010922	2	ITM2C		4.64203e-05	0.443175	0.625	0.483	0.899069	3	CBX5		1.4957e-28	0.486367	0.438	0.218	2.89686e-24	2	CCNA2		5.82459e-07	0.495411
0	1.36938	0.838	0.093	0	2	MTRNR2L10		4.08307e-33	0.421837	0.266	0.052	7.90808e-29	1	GPR22		0.00250324	1.09208	0.302	0.215	1	2	SCG3		6.0196e-07	0.439915	0.292	0.076	0.0116588	2	PDXK		5.42447e-05	0.864673	0.399	0.346	1	3	ERGIC3		1.64324e-28	0.440656	0.339	0.154	3.18262e-24	2	GSTO1		6.80927e-07	0.582344
0	1.33341	0.937	0.203	0	2	MTRNR2L8		4.68494e-33	0.488175	0.35	0.078	9.0738e-29	1	SPINT2		0.00289564	0.600552	0.961	0.968	1	2	RPL3		6.71139e-07	0.419998	0.271	0.08	0.0129986	2	RNF19A		5.55708e-05	0.404425	0.59	0.485	1	3	PTGES3		1.77491e-28	0.468115	0.661	0.392	3.43764e-24	2	TOP2A		7.86386e-07	0.337731
1.47208e-279	1.50888	0.949	0.231	2.85112e-275	2	STMN2		5.93306e-33	0.4995	0.296	0.066	1.14912e-28	1	CACNB3		0.00323797	1.16189	0.411	0.354	1	2	ATP5H		8.11474e-07	0.486181	0.292	0.083	0.0157166	2	CAT		7.7457e-05	0.779268	0.512	0.461	1	3	SNU13		2.48495e-27	0.465749	0.31	0.109	4.81285e-23	2	GJA1		8.73314e-07	0.305498
1.82875e-261	1.22326	0.78	0.13	3.54192e-257	2	NHSL2		6.42956e-33	0.345723	0.335	0.076	1.24528e-28	1	PALM		0.00324117	0.877597	0.419	0.359	1	2	SNRPN		8.54965e-07	0.496041	0.312	0.085	0.016559	2	TMEM109		9.00879e-05	0.793033	0.361	0.289	1	3	NACA2		3.00732e-27	0.380056	0.93	0.86	5.82458e-23	2	NDUFA4		1.14142e-06	0.490772
3.56203e-255	1.31171	0.851	0.166	6.89894e-251	2	NEUROD6		9.8398e-33	0.542773	0.414	0.116	1.90577e-28	1	PLD3		0.00331109	0.506854	0.155	0.29	1	2	TXNL1		1.09685e-06	0.264427	0.333	0.099	0.0212438	2	XPNPEP1		9.21789e-05	0.686979	0.251	0.188	1	3	MIB1		8.80574e-27	0.401566	0.717	0.521	1.7055e-22	2	HSPB1		1.26997e-06	0.575136
3.14944e-252	1.33143	0.975	0.378	6.09984e-248	2	RSF1		1.0432e-32	0.570865	0.522	0.185	2.02046e-28	1	PTOV1		0.00347169	0.692438	0.837	0.852	1	2	SRP14		1.17158e-06	0.512262	0.312	0.105	0.0226912	2	LIMS1		9.68277e-05	0.784848	0.399	0.361	1	3	EIF2S2		1.63535e-26	0.366575	0.762	0.529	3.16734e-22	2	CKS2		1.32853e-06	0.714095
1.09185e-239	1.20484	0.707	0.1	2.11469e-235	2	H3F3C		1.1621e-32	0.458677	0.291	0.061	2.25075e-28	1	ZMIZ2		0.00377956	0.437687	0.155	0.299	1	2	SKA2		1.28414e-06	0.609832	0.604	0.302	0.0248713	2	ATP6V0E1		0.00013283	0.586573	0.358	0.294	1	3	GTF2A2		1.92318e-26	0.359135	0.252	0.098	3.72481e-22	2	FAM83D		1.3979e-06	0.354818
2.23456e-233	1.75128	0.629	0.063	4.3279e-229	2	SATB2		1.29954e-32	0.476209	0.473	0.154	2.51695e-28	1	MAZ		0.00389782	0.291688	0.14	0.268	1	2	UBE2L3		1.47883e-06	0.28393	0.312	0.094	0.028642	2	SQSTM1		0.000140223	0.761293	0.424	0.394	1	3	ATP5H		2.40301e-26	0.376191	0.317	0.122	4.65414e-22	2	RAB34		1.52967e-06	0.317694
1.59702e-230	1.36832	0.892	0.281	3.09311e-226	2	GPM6A		1.62298e-32	0.629907	0.626	0.246	3.1434e-28	1	DYNC1H1		0.00450117	0.763654	0.62	0.67	1	2	DDX5		1.56138e-06	1.05808	0.812	0.493	0.0302409	2	MYL12B		0.000185155	0.556974	0.295	0.228	1	3	GPX4		3.50482e-26	0.297539	0.371	0.164	6.78814e-22	2	MT2A		1.73626e-06	0.454089
1.01712e-208	0.862671	0.764	0.184	1.96996e-204	2	MTRNR2L12		1.86915e-32	0.438255	0.305	0.066	3.62017e-28	1	GNPTAB		0.00513318	0.674151	0.279	0.191	1	2	NFIX		2.15262e-06	1.04965	0.271	0.079	0.041692	2	TRPT1		0.000199471	0.571589	0.322	0.239	1	3	PHF5A		6.59974e-26	0.301598	0.966	0.794	1.27824e-21	2	MT-CO1		2.05876e-06	0.489138
3.19391e-206	1.45854	0.684	0.116	6.18596e-202	2	NEUROD2		1.90798e-32	0.404737	0.424	0.123	3.69538e-28	1	TKT		0.00558231	0.513135	0.333	0.554	1	2	LSM7		2.15506e-06	0.692189	0.271	0.075	0.0417392	2	RAB32		0.000201048	0.485779	0.579	0.481	1	3	PSMB5		1.73316e-25	0.412068	0.775	0.61	3.35679e-21	2	DNAJB6		2.28185e-06	0.373218
1.51265e-201	1.48223	0.97	0.511	2.9297e-197	2	SOX11		1.92007e-32	0.483251	0.576	0.228	3.71879e-28	1	PPP2R1A		0.00587621	0.383151	0.155	0.293	1	2	ATXN10		2.97357e-06	0.770658	0.354	0.119	0.0575921	2	ADD3		0.000203039	0.9641	0.369	0.32	1	3	LINC00493		1.83657e-25	0.395575	0.712	0.465	3.55706e-21	2	MT-ND4L		2.34415e-06	0.372071
2.45985e-201	0.852662	0.794	0.212	4.76424e-197	2	ZNF90		1.97657e-32	0.504275	0.281	0.048	3.82821e-28	1	ELMOD1		0.00608994	0.897767	0.589	0.636	1	2	UBL5		3.22958e-06	0.329448	0.521	0.211	0.0625505	2	TMBIM4		0.000214746	0.783953	0.463	0.374	1	3	NDUFA6		7.11956e-25	0.598103	0.483	0.264	1.37892e-20	2	SMC4		2.50409e-06	0.411057
9.20437e-192	1.37442	1	0.84	1.7827e-187	2	TMSB10		2.51099e-32	0.462229	0.463	0.14	4.86329e-28	1	TRIM28		0.00684716	0.943283	0.395	0.282	1	2	APP		3.39808e-06	0.321184	0.292	0.09	0.0658139	2	RRBP1		0.000244346	0.743006	0.402	0.352	1	3	HNRNPM		8.52648e-25	0.29125	0.737	0.541	1.65141e-20	2	CACYBP		3.34088e-06	0.439024
5.39559e-181	1.21758	0.891	0.35	1.04502e-176	2	NFIB		3.30221e-32	0.490169	0.384	0.1	6.39572e-28	1	ARF3		0.00721398	0.972193	0.302	0.241	1	2	SPAG9		3.9975e-06	0.570148	0.479	0.186	0.0774237	2	BLCAP		0.000261281	0.732111	0.402	0.364	1	3	BPTF		8.6014e-25	0.408469	0.301	0.118	1.66592e-20	2	CENPA		3.48822e-06	0.30402
2.64579e-178	1.13939	0.741	0.195	5.12436e-174	2	DCX		3.94235e-32	0.352724	0.532	0.173	7.63555e-28	1	NDUFB10		0.00912007	0.839186	0.279	0.444	1	2	CALM3		4.99316e-06	0.826231	0.833	0.484	0.0967074	2	ARPC2		0.000298231	0.886675	0.328	0.245	1	3	HNRNPUL1		9.89176e-25	0.314219	0.517	0.275	1.91584e-20	2	IER2		3.50593e-06	0.259665
7.27037e-174	1.04356	0.99	0.596	1.40812e-169	2	TUBB2B		4.85344e-32	0.462695	0.3	0.06	9.40015e-28	1	AGAP3		0.00953122	1.47046	0.264	0.2	1	2	FKBP8		5.21318e-06	1.16943	0.833	0.551	0.100969	2	CD63		0.000334725	0.321378	0.722	0.617	1	3	HNRNPC		1.31708e-24	0.343592	0.38	0.19	2.55093e-20	2	KDELR2		3.7491e-06	0.313976
3.4926e-167	1.05378	0.474	0.049	6.76447e-163	2	AMY1A		5.39045e-32	0.466411	0.458	0.134	1.04402e-27	1	BACH2		0.00965142	0.46913	0.969	0.698	1	2	RPS26		5.42442e-06	0.50678	0.396	0.151	0.10506	2	BTG2		0.000357791	0.821765	0.273	0.226	1	3	RAB5C		2.0547e-24	0.272772	0.955	0.765	3.97955e-20	2	MT-ND4		3.96417e-06	0.311451
1.34478e-158	1.16968	0.454	0.044	2.60457e-154	2	SH3TC1		6.82831e-32	0.406386	0.773	0.346	1.32251e-27	1	RTN3		0.0099391	0.883688	0.473	0.442	1	2	GABARAPL2		6.45067e-06	0.37284	0.354	0.113	0.124936	2	PDLIM2		0.000368882	0.44712	0.523	0.449	1	3	C14orf166		2.42538e-24	0.437508	0.714	0.531	4.69748e-20	2	SELK		4.42367e-06	0.48492
1.28633e-155	1.53333	0.558	0.124	2.49137e-151	2	TTC28		7.92229e-32	0.51871	0.823	0.418	1.53439e-27	1	ATP5G1		1.48503e-147	2.78946	0.699	0.052	2.8762e-143	3	RP11-76I14.1		6.92108e-06	0.457698	0.333	0.132	0.134047	2	MAP1LC3A		0.000388194	0.274206	0.994	0.849	1	3	GAPDH		2.55604e-24	0.414055	0.627	0.431	4.95054e-20	2	ARPC5		4.49333e-06	0.306576
2.13479e-154	1.00581	1	0.758	4.13467e-150	2	TUBA1A		8.48042e-32	0.561031	0.35	0.088	1.64249e-27	1	SLA		3.06986e-113	2.03021	0.734	0.089	5.94571e-109	3	SLC1A3		7.40895e-06	1.04673	0.562	0.266	0.143496	2	DNAJC15		0.000490857	0.807288	0.314	0.255	1	3	ADGRG1		3.6325e-24	0.417558	0.705	0.487	7.03543e-20	2	PTTG1		4.5017e-06	0.417341
1.27178e-153	0.784168	0.611	0.129	2.46319e-149	2	HMP19		1.29004e-31	0.483866	0.315	0.071	2.49855e-27	1	MRPL34		8.99306e-105	2.63448	0.594	0.054	1.74178e-100	3	HOPX		8.43123e-06	0.312277	0.458	0.179	0.163296	2	CHMP2B		0.000506314	0.898588	0.295	0.244	1	3	PSMD11		4.69258e-24	0.404484	0.825	0.678	9.08859e-20	2	DNAJA1		6.04515e-06	0.43977
2.18713e-152	1.35062	0.862	0.4	4.23603e-148	2	TCF4		1.29388e-31	0.505181	0.286	0.056	2.50599e-27	1	MMD		1.74111e-100	2.31981	0.629	0.065	3.37218e-96	3	EGR1		8.65965e-06	0.278114	0.5	0.207	0.16772	2	ANXA5		0.000564782	0.454437	0.799	0.679	1	3	NAP1L1		6.60146e-24	0.388384	0.852	0.69	1.27857e-19	2	EEF1D		6.22932e-06	0.416143
1.57614e-146	1.15781	0.791	0.32	3.05267e-142	2	TUBB2A		1.74294e-31	0.62694	0.961	0.618	3.37573e-27	1	TTC3		3.79472e-81	1.89118	0.93	0.246	7.34962e-77	3	PTN		8.99739e-06	0.855633	0.729	0.411	0.174261	2	TPM4		0.00065495	0.593174	0.298	0.253	1	3	DHPS		7.30977e-24	0.371548	0.479	0.296	1.41576e-19	2	CALU		6.29908e-06	0.445461
7.71858e-144	1.55088	0.542	0.12	1.49493e-139	2	MN1		2.21401e-31	0.318636	0.793	0.365	4.28809e-27	1	OAZ1		6.29907e-81	0.297979	0.594	0.068	1.22e-76	3	MT1M		9.35151e-06	0.426582	0.292	0.097	0.18112	2	APOC1		0.000713111	0.936055	0.328	0.29	1	3	SEC11C		8.83674e-24	0.392953	0.771	0.588	1.7115e-19	2	DBI		6.99285e-06	0.432711
5.29419e-135	1.27183	0.527	0.126	1.02538e-130	2	ZNF844		2.29359e-31	0.439109	0.404	0.118	4.44222e-27	1	ATAT1		4.86092e-71	0.336591	0.51	0.06	9.41463e-67	3	DOK5		1.00652e-05	0.905842	0.542	0.251	0.194944	2	AKAP12		0.000717469	0.769331	0.369	0.319	1	3	ZNF207		1.27307e-23	0.339573	0.932	0.755	2.46568e-19	2	MT-ND3		8.61936e-06	0.804254
1.62585e-133	1.41557	0.594	0.157	3.14895e-129	2	ZBTB18		2.35493e-31	0.3334	0.335	0.086	4.56103e-27	1	RAB6B		1.50327e-66	0.256886	0.252	0.015	2.91153e-62	3	GFAP		1.13977e-05	0.461398	0.521	0.214	0.220751	2	NPC2		0.000725382	0.378793	0.394	0.26	1	3	TUBB4B		1.38996e-23	0.389505	0.405	0.199	2.69208e-19	2	HERPUD1		8.71255e-06	0.395253
1.98234e-128	1.35902	0.641	0.212	3.8394e-124	2	BCL11A		2.47378e-31	0.592566	0.389	0.108	4.79122e-27	1	PPFIA2		8.70063e-65	0.328504	0.58	0.079	1.68514e-60	3	ZNF534		1.41185e-05	0.422144	0.521	0.225	0.273448	2	PPP1R12A		0.0007604	0.666783	0.278	0.222	1	3	CFAP20		5.65627e-23	0.454796	0.267	0.115	1.09551e-18	2	AMOTL2		8.82982e-06	0.318925
2.69151e-128	1.29256	0.998	0.764	5.21291e-124	2	STMN1		2.68194e-31	0.412321	0.384	0.11	5.19438e-27	1	KIF21B		1.01338e-60	2.01619	0.734	0.208	1.96272e-56	3	RPL22L1		1.54042e-05	1.23507	0.396	0.167	0.298348	2	CCDC85B		0.000919845	0.693149	0.35	0.303	1	3	KPNB1		5.92612e-23	0.380436	0.872	0.829	1.14777e-18	2	NGFRAP1		1.00672e-05	0.262891
1.0837e-125	0.89848	0.436	0.058	2.09891e-121	2	SLA		4.63775e-31	0.431807	0.527	0.177	8.9824e-27	1	ZNHIT1		9.20557e-59	1.53617	0.923	0.299	1.78293e-54	3	AMY2A		1.59055e-05	1.50238	0.75	0.493	0.308057	2	LAPTM4A		0.000966081	0.665639	0.479	0.471	1	3	PFDN4		2.17927e-22	0.262324	0.986	0.98	4.2208e-18	2	RPS14		1.05003e-05	0.346576
4.55571e-119	1.01321	0.661	0.244	8.82349e-115	2	RBM6		4.92147e-31	0.549752	0.591	0.233	9.5319e-27	1	DSTN		1.72054e-57	0.400057	0.58	0.095	3.33235e-53	3	PAX6		1.60326e-05	0.459682	0.354	0.124	0.31052	2	HCFC1R1		0.00099471	0.79552	0.485	0.471	1	3	YWHAB		2.66314e-22	0.348108	0.663	0.478	5.15797e-18	2	SLC25A5		1.13058e-05	0.420548
6.36357e-119	1.08187	0.358	0.043	1.2325e-114	2	RP11-277A4.4		9.92694e-31	0.348389	0.365	0.092	1.92265e-26	1	STMN3		5.70202e-57	2.30956	0.993	0.489	1.10437e-52	3	FABP7		1.64945e-05	0.831867	0.792	0.455	0.319466	2	MYL12A		0.00100021	0.731378	0.27	0.227	1	3	SPAG7		2.85285e-22	0.291992	0.665	0.486	5.5254e-18	2	UQCC2		1.16758e-05	0.410811
1.25304e-117	0.955924	0.382	0.049	2.42688e-113	2	PLXNA4		1.30485e-30	0.323334	0.36	0.098	2.52724e-26	1	HIST3H2A		4.17641e-56	0.759103	0.657	0.139	8.08887e-52	3	CLU		1.99307e-05	0.655478	0.896	0.699	0.386018	2	UBC		0.00101333	0.448	0.289	0.213	1	3	COX14		2.96471e-22	0.519977	0.494	0.3	5.74204e-18	2	AP3S1		1.1957e-05	0.473925
9.2779e-113	0.914229	0.791	0.385	1.79694e-108	2	BASP1		1.40195e-30	0.490716	0.867	0.478	2.7153e-26	1	RTN4		2.44617e-55	2.07167	0.923	0.402	4.73775e-51	3	C1orf61		2.20166e-05	0.764658	0.333	0.124	0.426418	2	TAGLN2		0.00178153	0.428307	0.347	0.288	1	3	SUPT16H		4.33772e-22	0.317286	0.84	0.736	8.4013e-18	2	SRSF3		1.24998e-05	0.302754
2.20065e-110	1.12626	0.468	0.108	4.26222e-106	2	POU3F2		1.57834e-30	0.37389	0.251	0.041	3.05693e-26	1	DOK6		4.84845e-55	1.53012	0.916	0.313	9.39047e-51	3	AMY2B		2.25091e-05	0.343317	0.292	0.099	0.435957	2	FAM107B		0.00192393	0.400618	0.35	0.289	1	3	PABPN1		5.06944e-22	0.318239	0.912	0.798	9.8185e-18	2	USMG5		1.34034e-05	0.463532
2.02219e-109	1.01752	0.619	0.209	3.91657e-105	2	SYT1		1.6255e-30	0.423413	0.793	0.365	3.14826e-26	1	YWHAG		5.33882e-54	0.847716	0.329	0.028	1.03402e-49	3	CRYAB		2.43154e-05	0.641364	0.354	0.128	0.470941	2	TTC14		0.00227281	0.584431	0.468	0.447	1	3	SNRPB2		8.49204e-22	0.305037	0.564	0.354	1.64474e-17	2	HSPH1		1.3869e-05	0.421524
1.42234e-108	0.843108	0.999	0.776	2.75479e-104	2	RPS20		2.08976e-30	0.526838	0.32	0.071	4.04745e-26	1	NTRK3		3.50811e-51	0.73506	0.727	0.165	6.79451e-47	3	SFRP1		2.50171e-05	0.419899	0.271	0.086	0.48453	2	RALB		0.00261282	0.436384	0.43	0.379	1	3	ANP32A		9.25263e-22	0.38401	0.62	0.434	1.79205e-17	2	RAC1		1.41219e-05	0.567591
2.24169e-108	1.31662	0.578	0.197	4.34171e-104	2	ELAVL3		2.8856e-30	0.397206	0.271	0.058	5.58882e-26	1	GGH		1.37623e-46	0.378457	0.357	0.038	2.66548e-42	3	CDON		3.02875e-05	0.263904	0.438	0.179	0.586608	2	HM13		0.00262773	0.643107	0.259	0.201	1	3	FAM192A		1.01781e-21	0.314113	0.791	0.655	1.97129e-17	2	HSPD1		1.52922e-05	0.644009
1.00734e-107	1.06554	0.493	0.112	1.95102e-103	2	RUNX1T1		2.94115e-30	0.400183	0.764	0.353	5.69643e-26	1	YWHAQ		6.08154e-46	1.43242	1	0.921	1.17787e-41	3	RPS27A		3.26823e-05	0.938443	0.417	0.168	0.63299	2	TXNIP		0.00270998	0.572701	0.413	0.359	1	3	ATF4		1.12015e-21	0.365899	0.436	0.241	2.1695e-17	2	CENPK		1.54078e-05	0.428747
1.14738e-107	0.665525	0.46	0.099	2.22225e-103	2	NACA2		3.11414e-30	0.423647	0.35	0.085	6.03147e-26	1	C16orf13		3.64431e-45	0.839993	0.441	0.072	7.0583e-41	3	ITGB8		3.2812e-05	0.920245	0.812	0.516	0.635503	2	AP2S1		0.00272369	0.454688	0.576	0.483	1	3	SAP18		1.36644e-21	0.42396	0.528	0.317	2.64652e-17	2	DUSP1		1.59018e-05	0.428087
3.31237e-104	1.06771	0.368	0.056	6.4154e-100	2	ADRA2A		3.43063e-30	0.701795	0.443	0.133	6.64443e-26	1	PSD3		7.41529e-44	1.41592	0.629	0.15	1.43619e-39	3	SAT1		3.43811e-05	0.350808	0.312	0.111	0.665894	2	NECAP2		0.0028432	0.640744	0.402	0.347	1	3	PPIB		2.06575e-21	0.266093	0.789	0.604	4.00095e-17	2	GNG5		1.71443e-05	0.518146
3.43097e-104	1.13441	0.639	0.256	6.64511e-100	2	DPYSL3		3.62176e-30	0.469909	0.488	0.154	7.01463e-26	1	NDUFS8		7.97394e-43	0.305322	0.357	0.053	1.54439e-38	3	TMEM132B		3.46893e-05	0.628037	0.292	0.091	0.671862	2	TPGS1		0.00297158	0.346788	0.375	0.287	1	3	CUEDC2		2.33913e-21	0.341643	0.301	0.14	4.53043e-17	2	GPX8		2.0836e-05	0.5476
4.86363e-103	0.456486	0.461	0.092	9.41989e-99	2	NTM		4.36801e-30	0.439563	0.443	0.136	8.45996e-26	1	ITM2B		3.47644e-42	1.46688	0.993	0.804	6.73316e-38	3	RPL14		3.65923e-05	0.981029	0.542	0.263	0.70872	2	SERPINH1		0.00303786	0.730175	0.394	0.345	1	3	POLR2I		2.73536e-21	0.372664	0.288	0.131	5.29784e-17	2	NAMPT		2.16985e-05	0.599278
1.87188e-101	0.924689	0.429	0.083	3.62546e-97	2	GRIA2		5.12391e-30	0.460611	0.3	0.067	9.92399e-26	1	NAA10		1.43314e-41	0.730497	0.958	0.32	2.7757e-37	3	NHSL2		3.79511e-05	0.620076	0.375	0.138	0.735037	2	SURF4		0.00306696	0.531997	0.347	0.308	1	3	DYNC1LI2		3.56123e-21	0.394242	0.468	0.264	6.89738e-17	2	KIF20B		2.28886e-05	0.39712
2.30073e-101	1.03518	0.993	0.752	4.45605e-97	2	UBA52		5.32394e-30	0.491245	0.251	0.047	1.03114e-25	1	GPS1		5.43951e-40	1.13108	0.364	0.057	1.05352e-35	3	HLA-B		3.93829e-05	0.747045	0.375	0.157	0.762768	2	DNAJB4		0.00308071	0.281983	0.466	0.366	1	3	PA2G4		3.74729e-21	0.390707	0.76	0.622	7.25774e-17	2	POLR2L		2.39101e-05	0.28506
1.93135e-100	1.26427	0.521	0.168	3.74064e-96	2	POU3F3		6.48002e-30	0.358292	0.7	0.296	1.25505e-25	1	CEP170		9.9937e-40	1.601	0.259	0.026	1.93558e-35	3	BCAN		4.38467e-05	0.386527	0.354	0.132	0.849223	2	EBF1		0.00324434	0.292797	0.366	0.284	1	3	CTBP2		6.88119e-21	0.345409	0.717	0.542	1.33275e-16	2	NDUFA5		2.90084e-05	0.94429
5.94364e-100	1.02091	0.682	0.295	1.15116e-95	2	MAP2		6.71124e-30	0.748228	0.438	0.13	1.29983e-25	1	CAMK2N1		1.42999e-39	1.82696	0.601	0.186	2.76961e-35	3	PEA15		4.55411e-05	0.303733	0.333	0.117	0.88204	2	SDF4		0.00401549	0.614357	0.556	0.517	1	3	SOD1		9.60375e-21	0.352222	0.784	0.638	1.86005e-16	2	2020-09-07		3.05295e-05	0.27342
7.55958e-99	0.931494	0.847	0.522	1.46414e-94	2	CCNI		7.55456e-30	0.436645	0.256	0.052	1.46317e-25	1	GPR85		3.09316e-39	1.49849	0.413	0.08	5.99084e-35	3	HIST2H2AC		4.95436e-05	0.441722	0.271	0.092	0.95956	2	PELO		0.00414071	0.590566	0.303	0.248	1	3	SLTM		1.68757e-20	0.386136	0.609	0.409	3.26848e-16	2	CLIC1		3.1311e-05	0.44956
3.05552e-98	0.917025	0.352	0.049	5.91794e-94	2	SLC22A23		7.6322e-30	0.368286	0.419	0.129	1.4782e-25	1	GDAP1L1		1.93927e-38	1.25429	1	0.958	3.75598e-34	3	RPL32		4.98317e-05	0.754703	0.75	0.461	0.96514	2	GNAS		0.00415258	0.73147	0.253	0.206	1	3	ZNHIT3		1.98711e-20	0.326668	0.647	0.43	3.84864e-16	2	MAD2L1		3.24831e-05	0.592672
3.22123e-98	0.856468	0.285	0.029	6.23888e-94	2	CUX2		8.48096e-30	0.376466	0.404	0.114	1.64259e-25	1	FKBP1C		5.8415e-38	1.41384	0.853	0.344	1.13138e-33	3	NFIA		5.02164e-05	0.278836	0.354	0.131	0.972591	2	BCKDK		0.00429524	0.71024	0.314	0.288	1	3	DNAJC7		2.20933e-20	0.45796	0.555	0.364	4.27903e-16	2	TMEM167A		3.44483e-05	0.504398
1.57769e-96	1.05761	0.413	0.085	3.05567e-92	2	MYT1L		9.22237e-30	0.677972	0.69	0.304	1.78619e-25	1	KIF5C		7.66398e-38	1.47824	0.336	0.052	1.48436e-33	3	COL11A1		5.27632e-05	0.438799	0.479	0.209	1	2	ZEB1		0.00448269	0.617389	0.325	0.276	1	3	NDUFV3		2.40216e-20	0.47278	0.337	0.179	4.6525e-16	2	DNAJB9		4.06814e-05	0.394181
3.87845e-96	0.966694	0.635	0.252	7.51179e-92	2	IFI27L2		1.10009e-29	0.497058	0.276	0.056	2.13065e-25	1	KBTBD11		2.29977e-36	1.79909	0.783	0.371	4.45419e-32	3	MGST3		5.39741e-05	0.908688	0.271	0.089	1	2	NINJ1		0.00464408	0.6483	0.328	0.289	1	3	USP22		2.486e-20	0.333616	0.505	0.301	4.81488e-16	2	HSPB11		4.19741e-05	0.480645
3.80241e-95	0.973078	0.446	0.105	7.36451e-91	2	MAPT		1.18785e-29	0.326682	0.31	0.071	2.30062e-25	1	TMED3		2.85522e-36	1.52079	0.797	0.376	5.52999e-32	3	NBEAL1		6.07795e-05	0.706781	0.729	0.464	1	2	PPIB		0.00473632	0.386068	0.579	0.49	1	3	MYL6B		3.05928e-20	0.315348	0.825	0.694	5.92521e-16	2	SUMO1		4.47815e-05	0.582613
1.30409e-91	0.913232	0.309	0.041	2.52575e-87	2	CNR1		1.24948e-29	0.496353	0.562	0.216	2.41999e-25	1	NCAN		3.74531e-36	1.88156	0.804	0.408	7.25392e-32	3	DBI		6.87729e-05	0.293157	0.354	0.125	1	2	SGCB		0.00509051	0.670699	0.262	0.222	1	3	MYH10		3.46349e-20	0.345307	0.389	0.217	6.70808e-16	2	SBDS		4.51232e-05	0.665197
2.3132e-90	0.902796	0.877	0.539	4.48021e-86	2	C12orf57		1.45781e-29	0.475594	0.286	0.061	2.82348e-25	1	GUCY1A2		6.66281e-35	1.52987	0.993	0.876	1.29045e-30	3	RPS7		7.101e-05	0.371104	0.333	0.117	1	2	ZFYVE21		0.00528719	0.332743	0.501	0.431	1	3	POMP		4.57509e-20	0.308158	0.804	0.624	8.86104e-16	2	HMGB2		4.93848e-05	0.595162
1.24364e-89	0.670624	0.949	0.574	2.40868e-85	2	MAP1B		1.84158e-29	0.343993	0.31	0.068	3.56677e-25	1	MRPL55		9.15382e-34	1.45345	0.664	0.222	1.77291e-29	3	HES1		7.38052e-05	0.369161	0.438	0.184	1	2	COMT		0.00590565	0.76981	0.631	0.61	1	3	UQCR10		1.46917e-19	0.411681	0.276	0.131	2.8455e-15	2	ISOC1		5.09269e-05	0.492699
3.39582e-89	1.33307	0.374	0.07	6.57702e-85	2	LRP8		2.77722e-29	0.556373	0.251	0.043	5.37892e-25	1	SEMA3A		9.63432e-33	1.08053	0.273	0.039	1.86597e-28	3	PLPP3		7.88986e-05	0.439499	0.312	0.121	1	2	CINP		0.00607546	0.331522	0.835	0.789	1	3	HSP90AA1		2.30649e-19	0.274701	0.404	0.229	4.46721e-15	2	TYMS		5.09477e-05	0.37233
1.27116e-88	0.811476	0.579	0.219	2.46198e-84	2	NCAM1		3.23919e-29	0.436848	0.33	0.085	6.27367e-25	1	TRIO		1.64495e-32	1.43029	0.72	0.318	3.18595e-28	3	RBM6		7.98964e-05	0.454454	0.312	0.111	1	2	AKAP13		0.0065974	0.692967	0.273	0.242	1	3	EIF6		2.70954e-19	0.292871	0.895	0.774	5.24785e-15	2	AC090498.1		5.28986e-05	0.336313
1.90756e-87	0.85362	0.55	0.218	3.69456e-83	2	CEP170		3.73832e-29	0.345853	0.36	0.09	7.24038e-25	1	PRRC2A		3.8138e-32	1.44951	0.545	0.167	7.38657e-28	3	MCL1		8.18632e-05	0.570458	0.396	0.161	1	2	PSENEN		0.00722483	0.945651	0.306	0.279	1	3	PHB		4.1785e-19	0.385291	0.515	0.32	8.09291e-15	2	CCNB1		5.54293e-05	0.30497
1.81213e-85	0.849797	1	0.858	3.50974e-81	2	RPL32		4.4308e-29	0.379228	0.345	0.087	8.58157e-25	1	PPP1R14B		4.16336e-32	0.915894	0.734	0.236	8.06359e-28	3	FOS		0.000101686	0.701223	0.438	0.195	1	2	ANXA2		0.0075457	0.726316	0.325	0.259	1	3	MRPS6		4.44243e-19	0.349182	0.414	0.238	8.6041e-15	2	TOMM5		5.58134e-05	0.513793
4.29498e-84	0.946111	0.672	0.307	8.31851e-80	2	FOXG1		4.65647e-29	0.495678	0.281	0.06	9.01866e-25	1	BRSK1		4.28872e-32	1.12267	1	0.881	8.3064e-28	3	RPL37A		0.00010377	0.48145	0.625	0.31	1	2	KDELR2		0.00889996	0.67034	0.256	0.219	1	3	NAA38		4.99363e-19	0.369176	0.429	0.255	9.67166e-15	2	CKAP2		5.71357e-05	0.262398
1.419e-83	0.6423	0.283	0.034	2.74832e-79	2	PRR26		5.22175e-29	0.404823	0.345	0.09	1.01135e-24	1	SH3BP5		4.89572e-32	1.31442	0.252	0.035	9.48203e-28	3	SPINK2		0.000103882	0.59561	0.417	0.188	1	2	RSRP1		0.00989412	0.82554	0.256	0.203	1	3	FBL		6.05727e-19	0.314817	0.775	0.642	1.17317e-14	2	PSMB1		5.86166e-05	0.29616
3.73252e-82	0.555851	0.877	0.503	7.22915e-78	2	FABP7		5.53773e-29	0.403711	0.606	0.231	1.07255e-24	1	ARPC2		7.86429e-30	1.07363	0.252	0.036	1.52316e-25	3	NOTCH2		0.000117236	0.602085	0.271	0.102	1	2	GABARAPL1		6.14497e-59	1.60528	0.993	0.964	1.19016e-54	4	RPL5		6.81409e-19	0.472559	0.391	0.217	1.31975e-14	2	PDLIM7		6.55034e-05	0.489141
6.66546e-82	0.943615	0.487	0.14	1.29097e-77	2	MLLT3		5.79588e-29	0.355977	0.433	0.137	1.12255e-24	1	EPB41L4A-AS1		3.70372e-29	1.14886	0.993	0.922	7.17336e-25	3	H3F3A		0.000130143	0.266739	0.458	0.206	1	2	NRBP1		3.65731e-57	1.52434	1	0.984	7.08349e-53	4	RPS8		1.27605e-18	0.45238	0.288	0.131	2.47145e-14	2	AKAP12		8.2165e-05	0.510585
1.12286e-81	1.2234	0.497	0.172	2.17475e-77	2	DPYSL5		5.84957e-29	0.488307	0.261	0.042	1.13295e-24	1	DOK4		1.53935e-28	1.20224	0.986	0.816	2.98142e-24	3	RPL24		0.00013424	0.255563	0.271	0.105	1	2	BIN1		1.75674e-56	1.54115	1	0.987	3.40246e-52	4	RPS27A		1.71065e-18	0.481359	0.36	0.2	3.31319e-14	2	DDIT3		9.04972e-05	0.389816
1.86891e-81	0.785492	0.377	0.088	3.61971e-77	2	INA		6.5962e-29	0.497892	0.261	0.051	1.27755e-24	1	GRAMD1A		1.58449e-28	1.33836	0.839	0.527	3.06883e-24	3	MYEOV2		0.000146361	0.487408	0.375	0.162	1	2	AP2A2		3.09324e-56	1.56673	1	0.959	5.99098e-52	4	RPS7		2.01892e-18	0.432243	0.535	0.359	3.91024e-14	2	2020-09-11		9.13543e-05	0.306911
2.17648e-81	0.728876	0.971	0.66	4.21541e-77	2	MT-ND1		7.41315e-29	0.884262	0.355	0.093	1.43578e-24	1	PTPRF		2.5199e-28	0.647297	1	0.89	4.88055e-24	3	TMSB10		0.000173585	0.32379	0.271	0.094	1	2	HEXA		5.94721e-51	1.25827	1	0.984	1.15186e-46	4	H3F3A		2.37082e-18	0.316729	0.84	0.751	4.5918e-14	2	OST4		9.20543e-05	0.487534
1.89945e-80	0.745083	0.29	0.043	3.67885e-76	2	ISLR2		8.0332e-29	0.452625	0.995	0.883	1.55587e-24	1	ATP5E		2.95566e-27	0.60753	0.469	0.119	5.72453e-23	3	TSPAN7		0.000188681	0.472868	0.479	0.251	1	2	RAB13		1.12704e-48	1.81427	0.917	0.597	2.18284e-44	4	C1orf61		2.70227e-18	0.277108	0.292	0.138	5.23376e-14	2	SDC2		9.35263e-05	0.357892
1.17452e-79	1.14529	0.347	0.068	2.27481e-75	2	PLXNA2		8.37655e-29	0.389435	0.291	0.07	1.62237e-24	1	SMARCD3		7.79882e-27	1.35102	0.79	0.361	1.51048e-22	3	GNG5		0.000206247	0.412211	0.375	0.158	1	2	HMP19		2.0404e-42	1.12873	1	0.986	3.95185e-38	4	RPS27		3.12689e-18	0.368495	0.528	0.337	6.05616e-14	2	SERP1		0.000102242	0.606724
4.9622e-79	0.912905	0.56	0.223	9.61079e-75	2	ZNF462		9.30997e-29	0.372301	0.271	0.061	1.80315e-24	1	NPTXR		1.19375e-26	0.778298	0.434	0.108	2.31205e-22	3	SCRN1		0.000222104	0.258446	0.271	0.089	1	2	IFNAR1		4.26638e-40	1.91889	0.792	0.393	8.26312e-36	4	DBI		3.31019e-18	0.279169	0.814	0.709	6.41117e-14	2	SUB1		0.000117117	0.517781
1.61787e-78	0.788778	0.257	0.034	3.1335e-74	2	LINGO1		1.09381e-28	0.44565	0.271	0.053	2.1185e-24	1	CLIP2		1.92422e-26	1.07076	0.734	0.301	3.72684e-22	3	PHIP		0.00023093	0.25356	0.312	0.131	1	2	POLR2A		1.38581e-37	1.23144	0.882	0.551	2.68404e-33	4	AMY2A		3.34694e-18	0.261811	0.901	0.851	6.48235e-14	2	DYNLL1		0.000119527	0.334851
1.98567e-77	0.853178	0.318	0.056	3.84585e-73	2	SEZ6		1.1885e-28	0.469911	0.261	0.052	2.30189e-24	1	NCK2		3.97659e-25	0.943575	0.699	0.314	7.70185e-21	3	MTRNR2L12		0.000236184	0.795387	0.396	0.169	1	2	MDFI		1.30672e-36	1.08879	0.889	0.589	2.53085e-32	4	AMY2B		4.2398e-18	0.268231	0.991	0.982	8.21165e-14	2	RPS18		0.000123141	0.340215
3.17012e-76	0.780915	0.993	0.776	6.13988e-72	2	RPL14		1.45386e-28	0.479064	0.527	0.184	2.81584e-24	1	ATCAY		1.5536e-24	0.767826	0.266	0.055	3.00902e-20	3	SNCAIP		0.000269485	0.551636	0.271	0.095	1	2	NUTM2B-AS1		5.53226e-34	1.73388	0.875	0.622	1.07149e-29	4	HMGN2		4.37064e-18	0.464311	0.391	0.201	8.46506e-14	2	CDKN3		0.000129883	0.298597
9.13703e-76	0.593147	0.466	0.15	1.76966e-71	2	MEF2C		1.72785e-28	0.47447	0.931	0.632	3.34651e-24	1	TCEB2		4.40518e-24	1.15328	0.413	0.099	8.53195e-20	3	SLC35F1		0.000284324	0.45526	0.667	0.337	1	2	CD99		1.14996e-32	1.38685	1	0.972	2.22723e-28	4	RPL14		5.00452e-18	0.344323	0.587	0.4	9.69276e-14	2	ID2		0.000146478	0.320538
3.51686e-73	0.911033	0.275	0.046	6.81145e-69	2	KIF21B		1.77529e-28	0.563236	0.281	0.059	3.43839e-24	1	ZNF593		5.30952e-24	1.20997	0.524	0.199	1.02835e-19	3	CTNNB1		0.00030494	0.373512	0.312	0.13	1	2	HEBP2		9.40603e-30	1.11811	1	0.994	1.82176e-25	4	PTMA		6.35909e-18	0.423226	0.532	0.361	1.23163e-13	2	MRPL18		0.000153956	0.317071
1.36169e-71	1.14527	0.34	0.096	2.63732e-67	2	CELF5		2.34902e-28	0.532212	0.33	0.092	4.54957e-24	1	MAP7D1		5.85007e-24	0.686077	0.308	0.064	1.13304e-19	3	MID1IP1		0.000315132	0.257551	0.375	0.147	1	2	TSC22D3		1.15141e-29	1.89618	0.667	0.358	2.23006e-25	4	GNG5		9.07896e-18	0.300129	0.757	0.609	1.75841e-13	2	LSM3		0.000160215	0.458885
1.5366e-71	0.721315	0.643	0.311	2.97608e-67	2	MEIS2		2.69787e-28	0.492736	0.404	0.124	5.22523e-24	1	NDUFS3		9.01054e-24	0.869721	0.944	0.698	1.74516e-19	3	RPSA		0.000318268	0.869413	0.333	0.131	1	2	FRMD4B		1.77021e-27	1.24201	0.965	0.923	3.42854e-23	4	RPL22		9.31306e-18	0.252691	0.795	0.651	1.80375e-13	2	CBX3		0.000160341	0.443065
3.44836e-71	0.985925	0.472	0.155	6.67879e-67	2	NFIX		3.24089e-28	0.351013	0.33	0.076	6.27695e-24	1	DLGAP4		1.27568e-23	1.01273	0.469	0.152	2.47074e-19	3	AMY1A		0.00032265	0.602059	0.271	0.1	1	2	PCDH18		3.56632e-27	1.08157	0.965	0.964	6.90725e-23	4	RPL11		9.76589e-18	0.375341	0.359	0.197	1.89146e-13	2	RHOB		0.00016203	0.433493
5.22831e-71	0.628443	0.989	0.721	1.01262e-66	2	RPS26		3.95203e-28	0.505838	0.419	0.128	7.65429e-24	1	ATP9A		1.7569e-23	1.4354	0.748	0.474	3.40277e-19	3	NUCKS1		0.000330944	0.756906	0.458	0.242	1	2	NR2F2		4.61365e-27	1.27124	0.84	0.639	8.93572e-23	4	NFIA		1.84725e-17	0.334005	0.42	0.252	3.57775e-13	2	VCAN		0.000174908	0.45987
1.47532e-70	0.991931	0.514	0.219	2.85741e-66	2	ENC1		4.40391e-28	0.497073	0.374	0.104	8.5295e-24	1	TCEAL2		1.96678e-23	1.21293	0.343	0.085	3.80925e-19	3	GOLIM4		0.000338926	0.911798	0.354	0.15	1	2	SETD5		9.99665e-26	1.11483	0.868	0.79	1.93615e-21	4	NDUFS5		3.05234e-17	0.300052	0.369	0.196	5.91177e-13	2	DLGAP5		0.000179742	0.287596
3.76999e-70	1.04603	0.519	0.212	7.30173e-66	2	NSG1		5.66393e-28	0.336836	0.995	0.872	1.09699e-23	1	RPL36		2.7756e-23	0.868553	0.301	0.073	5.37579e-19	3	PALLD		0.000366166	0.362402	0.604	0.321	1	2	MYDGF		1.65956e-23	0.741931	0.993	0.615	3.21424e-19	4	FABP7		4.70752e-17	0.369891	0.49	0.313	9.11752e-13	2	SNX3		0.000183115	0.30304
7.8642e-70	1.15311	0.307	0.059	1.52314e-65	2	NFASC		6.06938e-28	0.43446	0.34	0.095	1.17552e-23	1	NUDCD3		5.13495e-23	0.939288	0.385	0.107	9.94536e-19	3	ADGRV1		0.000399219	0.71474	0.375	0.177	1	2	CHMP1A		2.02003e-23	1.64761	0.396	0.118	3.91239e-19	4	RP11-76I14.1		6.36365e-17	0.345906	0.292	0.144	1.23251e-12	2	NCAPG		0.00019004	0.399892
2.65813e-69	1.24776	0.706	0.414	5.14826e-65	2	SMDT1		6.13745e-28	0.492814	0.429	0.128	1.1887e-23	1	AP3S1		8.71531e-23	1.30052	0.28	0.057	1.68798e-18	3	TAGLN2		0.000408973	0.824753	0.708	0.44	1	2	CST3		7.26721e-23	0.941594	0.938	0.917	1.40751e-18	4	RPL31		8.15391e-17	0.271046	0.332	0.188	1.57925e-12	2	GSTM3		0.000194919	0.479207
5.35864e-69	0.673567	0.999	0.858	1.03786e-64	2	RPL37A		8.8596e-28	0.534677	0.325	0.077	1.71593e-23	1	FAM89B		1.35883e-22	1.22069	0.825	0.592	2.63178e-18	3	EEF1B2		0.000433135	0.295533	0.521	0.255	1	2	S100A13		3.53481e-22	1.35542	0.549	0.209	6.84622e-18	4	SLC1A3		1.07259e-16	0.380675	0.719	0.582	2.07739e-12	2	TRA2B		0.000195605	0.272767
9.37359e-69	0.942531	0.546	0.239	1.81548e-64	2	CRMP1		1.1029e-27	0.457388	0.365	0.092	2.1361e-23	1	WDR47		1.40124e-22	1.59324	0.315	0.079	2.71393e-18	3	IGFBP5		0.000435338	0.93415	0.271	0.104	1	2	RPN1		6.02636e-21	0.894549	1	0.988	1.16719e-16	4	RPL32		1.09969e-16	0.374014	0.494	0.31	2.12988e-12	2	H2AFY2		0.000196278	0.409895
1.10772e-68	0.603589	0.485	0.168	2.14542e-64	2	TIPIN		1.10291e-27	0.40714	0.507	0.181	2.13612e-23	1	TTC28		1.97237e-22	1.25706	0.252	0.039	3.82008e-18	3	S100A11		0.000498681	0.584466	0.271	0.105	1	2	TOLLIP		1.40179e-20	0.924288	1	0.991	2.71498e-16	4	RPL37A		1.16493e-16	0.369025	0.517	0.327	2.25624e-12	2	PPP1CC		0.000200027	0.451384
1.60607e-65	1.0667	0.29	0.053	3.11063e-61	2	SYT4		1.12432e-27	0.643163	0.596	0.258	2.17758e-23	1	SSBP2		3.0517e-22	0.330004	0.315	0.068	5.91053e-18	3	FLNA		0.000510618	0.478227	0.354	0.155	1	2	ZIC1		3.09518e-20	0.974515	0.993	0.968	5.99474e-16	4	RPL15		1.45421e-16	0.317474	0.321	0.159	2.81652e-12	2	FKBP4		0.000201056	0.334615
3.58056e-65	0.856693	0.976	0.732	6.93482e-61	2	RPS11		1.25609e-27	0.480113	0.286	0.064	2.43279e-23	1	RAB33A		3.5486e-22	0.908819	0.427	0.126	6.87292e-18	3	ANXA5		0.000538662	0.367227	0.562	0.297	1	2	APLP2		4.50033e-20	1.09523	1	0.972	8.71623e-16	4	RPL24		1.65844e-16	0.37716	0.395	0.228	3.21206e-12	2	TRIAP1		0.000203153	0.311442
9.51492e-65	0.668275	0.281	0.055	1.84285e-60	2	CHL1		1.25688e-27	0.501688	0.369	0.099	2.43433e-23	1	PAK7		3.57232e-22	0.587807	0.252	0.053	6.91887e-18	3	HLA-C		0.000561522	0.6431	0.354	0.156	1	2	HDAC1		1.05359e-17	1.78862	0.458	0.175	2.04059e-13	4	HOPX		1.88505e-16	0.261642	0.256	0.118	3.65097e-12	2	ADI1		0.000218008	0.339729
1.31581e-63	0.852571	0.771	0.49	2.54846e-59	2	MLLT11		1.28598e-27	0.597773	0.872	0.55	2.49069e-23	1	GNAS		6.9687e-22	1.09788	0.42	0.13	1.3497e-17	3	ZBTB20		0.000592111	0.501899	0.375	0.169	1	2	COPB2		3.33368e-17	1.37556	0.694	0.585	6.45667e-13	4	OST4		2.08734e-16	0.377815	0.326	0.184	4.04277e-12	2	MLF1		0.00022592	0.462369
1.45368e-63	1.00501	0.29	0.052	2.81549e-59	2	LRRC7		1.81789e-27	0.538905	0.68	0.3	3.52089e-23	1	ATOX1		1.55258e-21	1.31288	0.455	0.161	3.00704e-17	3	GNAI2		0.000608542	0.4841	0.542	0.267	1	2	BCAP31		8.08087e-17	0.95192	0.979	0.982	1.5651e-12	4	STMN1		2.35015e-16	0.266079	0.535	0.349	4.55176e-12	2	ANP32B		0.000246244	0.325265
1.73117e-63	0.769084	0.998	0.808	3.35293e-59	2	RPL38		1.87565e-27	0.356108	0.281	0.066	3.63277e-23	1	APBB1		6.13798e-21	0.85001	0.329	0.095	1.1888e-16	3	NUDT16		0.000631228	0.547095	0.312	0.14	1	2	NFKBIA		1.33298e-16	1.35081	0.646	0.41	2.58171e-12	4	ENO1		2.58442e-16	0.300874	0.378	0.222	5.00551e-12	2	MCL1		0.000254789	0.366731
3.48027e-63	0.792785	0.295	0.076	6.74058e-59	2	APC2		2.00038e-27	0.284644	0.315	0.077	3.87434e-23	1	RBFA		1.4056e-20	0.94778	0.986	0.768	2.72237e-16	3	RPL9		0.000643396	0.573141	0.583	0.375	1	2	CALD1		1.59084e-16	0.927934	1	0.979	3.08114e-12	4	RPL35A		4.749e-16	0.377213	0.342	0.189	9.19786e-12	2	UGDH		0.000257909	0.49421
1.4692e-62	0.912132	0.46	0.177	2.84554e-58	2	CHD3		2.57192e-27	0.424426	0.532	0.203	4.9813e-23	1	GNG2		1.74177e-20	1.59338	0.573	0.257	3.37345e-16	3	ID2		0.000705141	0.465961	0.354	0.14	1	2	ADAR		1.86652e-16	1.2901	0.59	0.284	3.61507e-12	4	HES1		6.27272e-16	0.308818	0.65	0.503	1.2149e-11	2	POLR2K		0.000263968	0.310908
1.95638e-62	0.514988	0.363	0.105	3.78912e-58	2	NRXN1		3.01236e-27	0.41633	0.374	0.105	5.83434e-23	1	APRT		1.8633e-20	0.689483	0.727	0.283	3.60884e-16	3	RPA3		0.000824932	0.277614	0.375	0.16	1	2	GSTO1		6.129e-16	1.32402	0.778	0.671	1.18707e-11	4	EEF1B2		6.35413e-16	0.31591	0.744	0.607	1.23067e-11	2	TRMT112		0.000266222	0.459449
4.1917e-61	0.761828	0.355	0.102	8.11849e-57	2	LY6H		3.08969e-27	0.388131	0.256	0.059	5.9841e-23	1	GNAI1		6.92862e-20	0.87191	0.657	0.341	1.34193e-15	3	MRFAP1		0.000838838	0.395092	0.333	0.144	1	2	PJA2		1.92425e-15	1.34863	0.632	0.47	3.72688e-11	4	COX5B		8.01644e-16	0.40388	0.323	0.175	1.55262e-11	2	SPARC		0.000277406	0.416085
6.49613e-60	1.04523	0.258	0.043	1.25817e-55	2	PALMD		3.14386e-27	0.290098	0.404	0.123	6.08902e-23	1	DUT		2.08175e-19	0.818733	0.972	0.869	4.03193e-15	3	RPL31		0.000842908	0.357058	0.271	0.113	1	2	SEC31A		1.29839e-14	1.40451	0.611	0.354	2.51472e-10	4	RPL22L1		8.86823e-16	0.347003	0.631	0.475	1.7176e-11	2	BZW1		0.000295957	0.317694
1.02702e-59	0.519445	0.303	0.073	1.98913e-55	2	MED12		3.24347e-27	0.787488	0.399	0.12	6.28195e-23	1	MRPS6		2.28841e-19	0.870206	0.587	0.234	4.4322e-15	3	UQCRHL		0.000919712	0.629277	0.396	0.172	1	2	TLE1		1.68746e-14	1.62385	0.431	0.234	3.26827e-10	4	PRDX6		9.73489e-16	0.353673	0.422	0.265	1.88545e-11	2	GGH		0.000305416	0.397413
2.82957e-59	0.698563	0.395	0.125	5.48031e-55	2	SRGAP1		3.34976e-27	0.52238	0.424	0.144	6.48782e-23	1	STRBP		3.56898e-19	1.30279	0.72	0.473	6.9124e-15	3	SRSF7		0.000935375	0.403139	0.75	0.434	1	2	GUK1		4.41545e-14	1.34512	0.708	0.678	8.55184e-10	4	SNRPE		1.26267e-15	0.305716	0.795	0.716	2.44553e-11	2	SEC61G		0.000320629	0.286099
4.02918e-59	0.85084	0.343	0.102	7.80372e-55	2	ATCAY		4.08569e-27	0.462845	0.374	0.106	7.91317e-23	1	COTL1		4.44985e-19	1.54066	0.266	0.061	8.61846e-15	3	BTG2		0.000967817	0.430055	0.354	0.172	1	2	QPRT		6.31221e-14	1.23691	0.59	0.44	1.22255e-09	4	NASP		1.85849e-15	0.26249	0.317	0.175	3.59952e-11	2	OSER1		0.00032191	0.370311
5.04595e-59	0.941929	0.483	0.206	9.773e-55	2	TAGLN3		4.84825e-27	0.301843	1	0.958	9.39008e-23	1	RPL38		5.14955e-19	0.872134	0.538	0.21	9.97365e-15	3	QKI		0.00100356	0.422055	0.312	0.13	1	2	RALBP1		1.01345e-13	1.29357	0.688	0.573	1.96286e-09	4	HSPE1		1.88668e-15	0.335425	0.795	0.677	3.65413e-11	2	FABP5		0.000330128	0.494096
2.95721e-58	0.739722	0.336	0.093	5.72753e-54	2	ANK2		5.37753e-27	0.556049	0.384	0.121	1.04152e-22	1	OLFM1		5.73e-19	1.14919	0.343	0.112	1.10979e-14	3	MAGI1		0.00108081	0.438823	0.292	0.119	1	2	MSL3		1.1008e-13	0.874463	0.736	0.538	2.13203e-09	4	RBM6		2.59393e-15	0.429263	0.33	0.181	5.02393e-11	2	ANXA5		0.000337582	0.442378
3.32222e-58	0.561903	0.536	0.235	6.43448e-54	2	GAP43		7.94524e-27	0.555763	0.34	0.096	1.53883e-22	1	SOX5		5.81732e-19	0.634823	0.301	0.088	1.1267e-14	3	AIG1		0.0011138	0.29571	0.417	0.187	1	2	CHMP4B		1.4028e-13	0.849717	0.979	0.919	2.71694e-09	4	RPL29		2.68467e-15	0.355587	0.595	0.457	5.19966e-11	2	MSMO1		0.000352056	0.495907
5.2519e-58	0.600358	0.559	0.265	1.01719e-53	2	RTN1		9.03956e-27	0.52787	0.793	0.403	1.75078e-22	1	SFPQ		7.67064e-19	1.24752	0.252	0.054	1.48565e-14	3	CAPG		0.00116483	0.409269	0.438	0.214	1	2	STUB1		1.46594e-13	0.817563	0.931	0.852	2.83924e-09	4	RPSA		4.5688e-15	0.271618	0.796	0.661	8.84885e-11	2	HMGN3		0.00040397	0.494788
3.72057e-57	0.629771	0.406	0.146	7.20599e-53	2	ARHGAP21		9.22235e-27	0.375898	0.335	0.091	1.78618e-22	1	C19orf43		1.62718e-18	0.577342	0.343	0.095	3.15152e-14	3	CREB5		0.00116981	0.291397	1	0.968	1	2	FTH1		2.15351e-13	1.25933	0.34	0.112	4.17092e-09	4	EGR1		5.41093e-15	0.301417	0.355	0.191	1.04799e-10	2	ITGB1		0.000416562	0.326579
5.70906e-57	0.631965	0.559	0.264	1.10573e-52	2	CELF2		9.69274e-27	0.487305	0.34	0.094	1.87729e-22	1	KLHDC3		6.51681e-18	0.78971	0.65	0.291	1.26218e-13	3	TMEM14B		0.00117983	1.1659	0.333	0.167	1	2	KIAA0355		7.01417e-13	0.774547	0.688	0.433	1.3585e-08	4	C4orf3		5.4906e-15	0.346332	0.438	0.292	1.06342e-10	2	CCNL1		0.000418635	0.372762
2.51413e-56	1.0145	0.288	0.066	4.86936e-52	2	IGSF3		1.09707e-26	0.423007	0.305	0.065	2.1248e-22	1	FSCN1		7.60488e-18	1.2802	1	0.907	1.47291e-13	3	RPS8		0.00119485	0.49213	0.292	0.121	1	2	FDX1		8.36795e-13	1.41587	0.674	0.529	1.6207e-08	4	PARK7		7.10885e-15	0.306024	0.519	0.37	1.37684e-10	2	MRPL22		0.000425193	0.423987
8.50013e-56	0.999025	0.429	0.146	1.6463e-51	2	AKT3		1.20413e-26	0.411072	0.34	0.092	2.33216e-22	1	MRPS12		8.48662e-18	0.726168	0.993	0.952	1.64369e-13	3	RPL15		0.00121127	0.707237	0.292	0.125	1	2	TIMP3		1.08577e-12	1.73546	0.382	0.202	2.10293e-08	4	MCL1		1.23481e-14	0.314897	0.499	0.321	2.39158e-10	2	PGRMC1		0.000425319	0.501725
1.03102e-55	0.935101	0.371	0.118	1.99688e-51	2	CDK5R1		1.35627e-26	0.508846	0.522	0.201	2.62683e-22	1	CSNK1A1		8.53875e-18	1.19795	0.699	0.429	1.65378e-13	3	NCL		0.00123723	0.335871	0.604	0.313	1	2	SRRM2		2.47313e-12	1.11309	0.938	0.769	4.78995e-08	4	H2AFZ		1.80944e-14	0.285094	0.598	0.458	3.50452e-10	2	ATOX1		0.000440264	0.417781
1.09376e-54	0.757407	0.336	0.125	2.11839e-50	2	NCAN		1.36658e-26	0.405375	0.956	0.673	2.64679e-22	1	TMEM258		1.05177e-17	1.0184	1	0.919	2.03706e-13	3	RPL35A		0.0013145	0.477222	0.292	0.123	1	2	CTNND1		4.54399e-12	0.429129	0.979	0.992	8.80079e-08	4	TMSB10		2.26827e-14	0.274142	0.418	0.265	4.39319e-10	2	CDC20		0.000446634	0.291506
3.35633e-54	0.750923	0.991	0.795	6.50054e-50	2	RPS16		1.74293e-26	0.384863	0.424	0.134	3.37572e-22	1	AP1S1		1.05857e-17	0.756346	0.357	0.116	2.05025e-13	3	SPARC		0.00135847	0.414292	0.375	0.19	1	2	CNN2		1.73069e-11	1.41944	0.597	0.467	3.352e-07	4	PRDX1		2.66018e-14	0.305119	0.517	0.37	5.15224e-10	2	COPS8		0.000511146	0.429918
5.50185e-54	0.828011	0.466	0.198	1.0656e-49	2	KIF5C		1.75179e-26	0.537201	0.286	0.064	3.39286e-22	1	XKR4		1.7469e-17	0.699553	0.79	0.369	3.3834e-13	3	PTPRZ1		0.00137402	0.279304	0.562	0.306	1	2	RAB5C		2.06927e-11	1.0952	0.688	0.552	4.00776e-07	4	NCL		5.54363e-14	0.346258	0.305	0.169	1.07369e-09	2	MRPL16		0.00051251	0.396741
7.49518e-53	0.89337	0.291	0.07	1.45167e-48	2	KIF3C		1.92798e-26	0.423084	0.704	0.343	3.73412e-22	1	YWHAB		4.63689e-17	1.14867	0.986	0.843	8.98072e-13	3	RPL5		0.00140001	0.347092	0.292	0.123	1	2	CORO1B		2.30679e-11	1.13218	0.667	0.657	4.4678e-07	4	UQCRH		6.11105e-14	0.306142	0.277	0.138	1.18359e-09	2	GOLIM4		0.000524713	0.321594
9.39995e-53	0.753206	0.852	0.581	1.82058e-48	2	HN1		2.04053e-26	0.636413	0.557	0.219	3.9521e-22	1	APC		8.28847e-17	1.41201	0.252	0.054	1.60531e-12	3	GSTM5		0.0014111	0.417514	0.354	0.16	1	2	UBTF		2.94787e-11	1.60137	0.347	0.176	5.70944e-07	4	CNIH4		7.44735e-14	0.284263	0.364	0.215	1.4424e-09	2	BET1		0.000541371	0.354238
1.95041e-52	1.12413	0.498	0.231	3.77756e-48	2	RBFOX2		3.14371e-26	0.430605	0.261	0.051	6.08874e-22	1	PLPPR2		4.11563e-16	0.918161	0.469	0.2	7.97114e-12	3	SMC4		0.00142054	0.711025	0.604	0.321	1	2	PRKAR1A		3.36528e-11	1.23018	0.611	0.514	6.51787e-07	4	MGST3		8.8248e-14	0.371763	0.4	0.245	1.70919e-09	2	PDIA4		0.000548527	0.575322
4.99196e-52	0.758872	0.456	0.216	9.66843e-48	2	TRIM2		3.70357e-26	0.325344	0.493	0.168	7.17307e-22	1	MED12		5.54348e-16	0.981704	0.294	0.086	1.07366e-11	3	NLGN1		0.00161579	1.01389	0.354	0.176	1	2	GOLIM4		8.39531e-11	1.00078	0.681	0.556	1.626e-06	4	NBEAL1		9.5363e-14	0.319943	0.665	0.513	1.84699e-09	2	H2AFV		0.00058403	0.36201
9.93634e-52	0.976908	0.627	0.374	1.92447e-47	2	DDX17		3.94239e-26	0.414926	0.335	0.101	7.63561e-22	1	EPHA5		6.40554e-16	0.467702	0.252	0.061	1.24062e-11	3	PSPH		0.00162001	0.469244	0.375	0.166	1	2	PLIN3		8.6728e-10	1.23747	0.569	0.391	1.67975e-05	4	CNBP		1.07999e-13	0.256181	0.659	0.527	2.09173e-09	2	EIF1AX		0.000645397	0.533858
2.81093e-51	0.734879	0.437	0.182	5.4442e-47	2	UQCRHL		3.96379e-26	0.531097	0.404	0.114	7.67708e-22	1	TCTEX1D2		6.56614e-16	0.92143	0.315	0.098	1.27173e-11	3	MYO10		0.00169042	0.642841	0.667	0.354	1	2	P4HB		9.40146e-10	0.255353	0.458	0.215	1.82088e-05	4	SLC35F1		2.2788e-13	0.317833	0.425	0.273	4.41357e-09	2	TMEM14A		0.000656036	0.450246
2.91495e-51	0.845803	0.43	0.18	5.64567e-47	2	CWC25		4.15785e-26	0.441583	0.803	0.449	8.05292e-22	1	EDF1		7.07974e-16	1.11328	0.329	0.112	1.3712e-11	3	BBX		0.00176733	0.265156	0.292	0.122	1	2	SEC23A		1.7397e-09	1.41988	0.59	0.515	3.36946e-05	4	SNRPG		4.05299e-13	0.287562	0.305	0.172	7.84984e-09	2	SLC38A2		0.000658976	0.470534
6.47231e-51	0.405102	0.657	0.391	1.25356e-46	2	DPYSL2		4.43084e-26	0.412693	0.537	0.215	8.58165e-22	1	VDAC1		9.54555e-16	1.04489	0.294	0.084	1.84878e-11	3	ICA1L		0.00189455	0.335219	0.354	0.178	1	2	RRP7A		2.76673e-09	1.06599	0.646	0.583	5.3586e-05	4	HNRNPA3		4.73459e-13	0.285695	0.58	0.415	9.16996e-09	2	2020-09-02		0.000699143	0.309703
1.27502e-50	0.443629	0.861	0.635	2.46945e-46	2	TOMM7		4.94809e-26	0.456271	0.369	0.122	9.58347e-22	1	HSD17B10		2.34633e-15	1.01234	0.413	0.157	4.54436e-11	3	RBMXL1		0.00197096	0.803042	0.688	0.428	1	2	KTN1		5.09637e-09	1.21201	0.257	0.102	9.87064e-05	4	FGFR3		6.05495e-13	0.344108	0.272	0.152	1.17272e-08	2	SLBP		0.000707277	0.374594
5.2667e-50	0.659375	0.343	0.117	1.02006e-45	2	GNG2		5.02636e-26	0.446611	0.291	0.074	9.73505e-22	1	SNCA		2.54802e-15	0.918588	0.545	0.262	4.93501e-11	3	TMEM161B-AS1		0.002005	0.298919	0.354	0.149	1	2	STAG2		5.75193e-09	1.44302	0.389	0.236	0.000111403	4	PEA15		7.50097e-13	0.304136	0.303	0.159	1.45279e-08	2	MIR4458HG		0.000751044	0.307055
6.21832e-50	0.908864	0.271	0.075	1.20436e-45	2	SPIRE1		6.78664e-26	0.32366	0.34	0.095	1.31444e-21	1	MPC2		5.5895e-15	1.01048	0.573	0.299	1.08257e-10	3	HNRNPD		0.0020629	0.469897	0.5	0.249	1	2	DDOST		6.63519e-09	0.744998	0.688	0.525	0.00012851	4	MTRNR2L12		9.1048e-13	0.287596	0.53	0.385	1.76342e-08	2	TCEAL8		0.000776587	0.338089
3.0861e-49	0.776218	0.409	0.163	5.97715e-45	2	AUTS2		7.1965e-26	0.51265	0.921	0.604	1.39382e-21	1	GPM6A		5.9088e-15	1.15263	0.497	0.238	1.14442e-10	3	POU3F3		0.00220572	0.646552	0.333	0.143	1	2	ACAT1		7.5484e-09	1.27175	0.458	0.315	0.000146197	4	AKR1A1		1.12997e-12	0.404456	0.441	0.287	2.18852e-08	2	KIF5B		0.000801543	0.279537
9.58101e-49	0.798651	0.36	0.13	1.85565e-44	2	SBK1		8.4457e-26	0.408039	0.276	0.069	1.63576e-21	1	ACVR1B		9.0439e-15	0.718294	0.357	0.113	1.75162e-10	3	RP11-277A4.4		0.00231178	0.85754	0.75	0.47	1	2	CLIC1		8.53968e-09	1.06746	0.403	0.26	0.000165397	4	AMY1A		1.41474e-12	0.329366	0.614	0.453	2.74008e-08	2	HMGA1		0.000844762	0.353314
1.06628e-48	0.833476	0.254	0.064	2.06516e-44	2	CELF3		9.33231e-26	0.299925	0.33	0.097	1.80748e-21	1	EIF3G		1.01487e-14	1.93094	0.441	0.197	1.96561e-10	3	CENPF		0.0023614	1.05065	0.562	0.346	1	2	TPM1		3.53783e-08	1.34477	0.521	0.411	0.000685206	4	TOMM20		1.84966e-12	0.258305	0.535	0.396	3.58242e-08	2	GPBP1		0.000865688	0.402108
1.11143e-48	0.640535	0.3	0.083	2.15262e-44	2	SRRM4		1.07734e-25	0.461974	0.34	0.092	2.08659e-21	1	TMEM147		1.05208e-14	0.944566	0.699	0.397	2.03767e-10	3	TRA2B		0.00245498	0.728706	0.271	0.12	1	2	FERMT2		5.36363e-08	1.28121	0.528	0.431	0.00103883	4	SRRM1		1.9654e-12	0.262762	0.308	0.177	3.8066e-08	2	PTGR1		0.000908245	0.266598
1.98372e-47	0.577637	0.266	0.069	3.84207e-43	2	SEZ6L2		1.27682e-25	0.399471	0.33	0.093	2.47295e-21	1	ZNF534		1.17195e-14	0.652015	0.594	0.277	2.26983e-10	3	LSM6		0.0024794	0.78917	0.396	0.186	1	2	PABPC4		9.29849e-08	0.994078	0.535	0.455	0.00180093	4	SERBP1		4.34841e-12	0.250463	0.467	0.335	8.42201e-08	2	AURKAIP1		0.000910495	0.43625
3.33626e-47	0.725641	0.299	0.091	6.46168e-43	2	PRKX		1.32085e-25	0.579787	0.355	0.09	2.55822e-21	1	CYFIP2		2.29301e-14	1.00973	0.301	0.113	4.44111e-10	3	MRPL24		0.00250987	0.697294	0.646	0.412	1	2	MRFAP1		1.23108e-07	1.1654	0.458	0.374	0.00238435	4	PRRC2C		7.37633e-12	0.2816	0.364	0.222	1.42865e-07	2	ATP1B3		0.000915478	0.301446
3.81131e-47	0.604088	1	0.76	7.38174e-43	2	TUBB		1.35159e-25	0.686676	0.557	0.234	2.61776e-21	1	CCDC28B		2.52899e-14	0.903041	0.979	0.816	4.89815e-10	3	RPL29		0.00255222	0.801164	0.438	0.227	1	2	OS9		1.26411e-07	0.974465	0.771	0.724	0.00244832	4	TMA7		7.79204e-12	0.255173	0.694	0.568	1.50916e-07	2	UBE2D3		0.00103317	0.322614
7.48897e-47	0.571913	0.986	0.758	1.45046e-42	2	RPS21		1.37918e-25	0.522795	0.291	0.064	2.6712e-21	1	CYB5R3		2.57875e-14	1.1121	0.469	0.201	4.99452e-10	3	JTB		0.00262915	0.570596	0.271	0.125	1	2	GPCPD1		1.35698e-07	1.78952	0.299	0.164	0.0026282	4	EHBP1		1.33218e-11	0.253413	0.306	0.191	2.58016e-07	2	THAP9-AS1		0.00106267	0.289425
8.15846e-46	1.17251	0.324	0.106	1.58013e-41	2	2020-09-03		1.88941e-25	0.365656	0.463	0.164	3.6594e-21	1	LINC00657		2.90784e-14	1.15449	0.483	0.253	5.63191e-10	3	EIF5B		0.00266163	0.808118	0.458	0.256	1	2	C19orf70		1.38996e-07	0.943461	0.59	0.516	0.00269208	4	SUMO1		2.40664e-11	0.335448	0.571	0.458	4.66119e-07	2	VDAC1		0.0011402	0.309754
2.12233e-45	0.708106	0.423	0.176	4.11054e-41	2	KIDINS220		2.10073e-25	0.446038	1	0.992	4.06869e-21	1	STMN1		3.13742e-14	1.27936	0.65	0.36	6.07655e-10	3	NASP		0.00273546	0.258695	0.438	0.211	1	2	ARPC4		1.48538e-07	0.922156	0.667	0.593	0.00287688	4	MYEOV2		2.7614e-11	0.261717	0.697	0.589	5.34829e-07	2	SEC61B		0.00114379	0.432117
2.38069e-45	0.639973	0.382	0.151	4.61091e-41	2	SPTAN1		2.34212e-25	0.328562	0.315	0.084	4.53622e-21	1	RAB11B		3.25032e-14	0.669236	1	0.827	6.29522e-10	3	RPL37		0.00273732	0.32435	0.375	0.171	1	2	ROCK1		1.64402e-07	0.727048	0.993	0.95	0.00318415	4	RPL9		2.81855e-11	0.257344	0.425	0.305	5.45898e-07	2	CCNG1		0.00114984	0.398522
3.00858e-45	0.608743	0.287	0.092	5.82701e-41	2	NBEA		2.54883e-25	0.629031	0.433	0.154	4.93657e-21	1	FAM127A		3.40029e-14	1.24356	0.308	0.097	6.58568e-10	3	ZNF669		0.00305027	0.430775	0.354	0.168	1	2	CKLF		2.17632e-07	1.30856	0.382	0.244	0.00421509	4	IPO9		3.87973e-11	0.284806	0.479	0.338	7.51426e-07	2	ITGB3BP		0.00118361	0.343996
7.88279e-45	0.595583	0.334	0.109	1.52674e-40	2	SHTN1		2.56518e-25	0.493032	0.483	0.175	4.96823e-21	1	PPP2R5E		3.46224e-14	1.35394	0.685	0.419	6.70566e-10	3	FDPS		0.00305681	0.410974	0.396	0.217	1	2	UFM1		3.71808e-07	1.18177	0.549	0.472	0.00720118	4	ID2		5.49075e-11	0.27739	0.276	0.161	1.06345e-06	2	NUP54		0.00121524	0.422717
1.73629e-44	0.745189	0.301	0.093	3.36285e-40	2	KLF7		3.0548e-25	0.523487	0.315	0.087	5.91653e-21	1	RAP2A		7.73773e-14	0.949338	0.678	0.48	1.49864e-09	3	ATP5G3		0.00327956	0.573591	0.979	0.908	1	2	TPT1		3.99402e-07	1.01214	0.361	0.226	0.00773563	4	RP11-277A4.4		7.25604e-11	0.290786	0.613	0.523	1.40535e-06	2	NDUFA2		0.00131185	0.276735
2.44751e-44	0.712016	0.301	0.098	4.74034e-40	2	SCG3		3.0581e-25	0.428741	0.488	0.179	5.92293e-21	1	FOS		1.34922e-13	0.709842	1	0.996	2.61318e-09	3	PTMA		0.00333673	0.753846	0.396	0.206	1	2	ZSCAN16-AS1		8.55631e-07	1.46879	0.299	0.188	0.0165719	4	PHGDH		1.68088e-10	0.268875	0.432	0.29	3.25553e-06	2	GMNN		0.00134089	0.393302
1.03454e-43	0.705075	0.32	0.098	2.0037e-39	2	FAT3		3.13929e-25	0.258919	0.256	0.056	6.08018e-21	1	TMEM108		1.53777e-13	1.28622	0.545	0.308	2.97835e-09	3	MRPL33		0.00356089	0.556731	0.312	0.149	1	2	WDR1		9.16411e-07	1.08495	0.438	0.305	0.017749	4	UQCRHL		3.3854e-10	0.253839	0.252	0.155	6.55685e-06	2	TIMP1		0.00134558	0.575394
8.55195e-43	0.782633	0.273	0.075	1.65634e-38	2	TBR1		3.19859e-25	0.37489	0.271	0.063	6.19503e-21	1	SLC22A17		1.66937e-13	0.714542	0.301	0.095	3.23323e-09	3	SMAD5		0.00366577	0.305917	0.562	0.292	1	2	PGLS		1.04515e-06	1.42687	0.562	0.548	0.0202424	4	SRSF7		3.64057e-10	0.300542	0.267	0.147	7.05106e-06	2	ECI2		0.0013665	0.316733
1.57738e-42	0.417802	0.572	0.312	3.05507e-38	2	PTPRZ1		3.21342e-25	0.590385	0.611	0.258	6.22375e-21	1	ANK2		1.96669e-13	0.302348	0.364	0.131	3.80909e-09	3	CD99		0.00374899	0.563136	0.729	0.441	1	2	CALR		1.07285e-06	0.945136	0.292	0.144	0.0207789	4	ANXA5		6.77106e-10	0.251581	0.359	0.255	1.31142e-05	2	NDUFAF2		0.00137775	0.280307
1.61962e-41	0.780957	0.367	0.153	3.13687e-37	2	EVL		3.29744e-25	0.461707	0.576	0.244	6.38649e-21	1	FEZ1		2.00481e-13	0.753525	0.888	0.516	3.88291e-09	3	HMGN3		0.00378399	0.308922	0.292	0.136	1	2	MYO10		1.17586e-06	1.15889	0.611	0.621	0.022774	4	NUCKS1		1.6582e-09	0.279397	0.301	0.184	3.21161e-05	2	UFM1		0.00137789	0.253334
3.9215e-41	0.685563	0.675	0.427	7.59517e-37	2	NREP		3.41901e-25	0.44879	0.276	0.067	6.62195e-21	1	TMEM30A		6.2554e-13	0.664446	0.664	0.376	1.21155e-08	3	C4orf3		0.00389423	0.314323	0.521	0.304	1	2	ARMCX3		1.77493e-06	0.622112	0.868	0.795	0.0343768	4	HNRNPDL		2.26911e-09	0.260295	0.288	0.185	4.39481e-05	2	LIX1		0.00139114	0.328441
4.24955e-41	0.920068	0.447	0.231	8.23054e-37	2	MEX3A		3.98307e-25	0.405242	0.32	0.094	7.71441e-21	1	NPM3		9.99557e-13	0.996038	0.462	0.213	1.93594e-08	3	PTP4A2		0.00434111	0.629884	0.292	0.126	1	2	SPIN1		1.87589e-06	1.14761	0.486	0.414	0.0363322	4	FDPS		3.72494e-09	0.315672	0.346	0.251	7.21447e-05	2	COMMD10		0.00139184	0.395416
5.13878e-41	1.20742	0.377	0.164	9.95278e-37	2	SSBP3		4.27895e-25	0.286703	0.901	0.52	8.28747e-21	1	GSTP1		1.40379e-12	1.22127	0.483	0.241	2.71886e-08	3	PPP1CB		0.00435232	0.444807	0.604	0.396	1	2	DUSP1		2.57507e-06	0.776626	0.528	0.388	0.049874	4	HMGCS1		3.77262e-09	0.262941	0.402	0.289	7.3068e-05	2	HDDC2		0.00139211	0.259016
9.2421e-41	0.788006	0.483	0.271	1.79001e-36	2	DBN1		4.35551e-25	0.374876	0.355	0.103	8.43574e-21	1	STXBP1		1.56029e-12	1.09781	0.427	0.186	3.02197e-08	3	SYT11		0.00461325	0.30676	0.271	0.127	1	2	TSPAN14		3.37636e-06	1.35123	0.5	0.47	0.0653933	4	LAMTOR5		5.34e-09	0.253665	0.326	0.204	0.000103425	2	TMBIM4		0.00139854	0.373135
1.29188e-40	0.419255	1	0.792	2.50211e-36	2	RPLP0		4.54505e-25	0.47873	0.335	0.083	8.80285e-21	1	FAM195B		1.58329e-12	1.01742	0.538	0.296	3.06652e-08	3	RHOA		0.00480927	0.520394	0.312	0.156	1	2	MTUS1		4.49118e-06	1.43005	0.354	0.237	0.0869853	4	MRPS14		7.17711e-09	0.266938	0.418	0.302	0.000139006	2	RAD23B		0.00141837	0.262046
1.57644e-39	0.905245	0.257	0.078	3.05325e-35	2	GDAP1L1		4.65809e-25	0.43125	0.35	0.093	9.02178e-21	1	IDH2		2.06043e-12	0.803444	0.35	0.149	3.99063e-08	3	LRPAP1		0.00494953	0.294036	0.292	0.126	1	2	HIST1H2AC		5.07429e-06	1.4509	0.465	0.428	0.0982789	4	ILF2		8.58467e-09	0.253369	0.371	0.241	0.000166268	2	WBP11		0.00145627	0.36309
6.94007e-39	0.475126	0.732	0.467	1.34415e-34	2	BEX1		5.13894e-25	0.463523	0.325	0.09	9.9531e-21	1	MTCH1		2.33961e-12	0.72551	0.35	0.138	4.53136e-08	3	CLCN3		0.00500901	0.417823	1	0.995	1	2	MALAT1		6.8302e-06	1.02112	0.319	0.202	0.132287	4	SS18L2		1.07425e-08	0.257996	0.422	0.312	0.000208062	2	NOP58		0.00168035	0.333443
2.03351e-38	0.6877	0.447	0.235	3.9385e-34	2	MAP4K4		5.68353e-25	0.404603	0.872	0.559	1.10079e-20	1	TCF4		3.17698e-12	1.09912	0.441	0.193	6.15318e-08	3	GSTM3		0.00532317	0.454916	0.292	0.128	1	2	ALDH2		9.94707e-06	1.10538	0.521	0.499	0.192655	4	HNRNPU		1.53322e-08	0.283649	0.449	0.348	0.000296953	2	RNF7		0.00173598	0.328986
1.24238e-37	0.749147	0.312	0.116	2.40625e-33	2	XPR1		6.01922e-25	0.460441	0.286	0.068	1.1658e-20	1	TMEM132A		3.84924e-12	1.05761	0.734	0.426	7.45521e-08	3	HMGB2		0.00533719	0.817543	0.75	0.531	1	2	TMBIM6		1.07884e-05	1.22534	0.257	0.149	0.208949	4	EBNA1BP2		1.80209e-08	0.250522	0.339	0.237	0.000349028	2	RARS		0.00187279	0.503155
1.64851e-37	0.664691	0.291	0.12	3.19283e-33	2	BMPR2		6.43421e-25	0.417764	0.65	0.317	1.24618e-20	1	DDAH2		4.25453e-12	1.21458	0.371	0.16	8.24017e-08	3	PHGDH		0.00536633	0.436622	0.708	0.457	1	2	MINOS1		1.16705e-05	0.488093	1	0.982	0.226034	4	RPL37		2.00571e-08	0.285953	0.326	0.21	0.000388467	2	FNTA		0.00190015	0.388189
3.77487e-37	0.434882	0.753	0.492	7.31117e-33	2	UBC		7.90096e-25	0.260202	0.512	0.207	1.53026e-20	1	TOMM20		6.6644e-12	1.19791	0.643	0.407	1.29076e-07	3	LSM3		0.00550104	0.776073	0.271	0.132	1	2	MSX1		1.1833e-05	1.12969	0.312	0.2	0.229181	4	UQCRC1		3.08155e-08	0.290013	0.292	0.177	0.000596834	2	FBXO5		0.00190246	0.432634
3.46335e-36	0.577629	0.554	0.323	6.70783e-32	2	NR2F1		8.76613e-25	0.508061	0.463	0.159	1.69782e-20	1	PGM2L1		8.03826e-12	0.670091	0.385	0.169	1.55685e-07	3	HSPA1B		0.00645359	0.3811	0.271	0.123	1	2	NDUFA7		1.25885e-05	1.11096	0.444	0.349	0.243815	4	SH3BGRL3		3.29997e-08	0.250421	0.566	0.442	0.000639138	2	RHOA		0.00190669	0.36112
9.55063e-36	0.590245	0.288	0.108	1.84977e-31	2	GNAO1		8.81564e-25	0.47522	0.552	0.225	1.70741e-20	1	CDK5R1		9.31907e-12	0.814337	0.308	0.115	1.80492e-07	3	INTU		0.00647437	0.657797	0.854	0.724	1	2	MT-ND5		1.30132e-05	1.1624	0.562	0.469	0.252039	4	MRFAP1		3.58095e-08	0.276281	0.268	0.154	0.000693558	2	PRR13		0.00191593	0.347261
2.36926e-35	0.814337	0.299	0.115	4.58879e-31	2	CAMK2N1		8.95556e-25	0.566248	0.493	0.187	1.73451e-20	1	PTP4A1		9.95062e-12	0.766653	0.357	0.148	1.92724e-07	3	MANF		0.00688275	0.592229	0.375	0.188	1	2	YIPF4		1.58736e-05	0.637745	1	0.985	0.30744	4	RPS3A		9.07659e-08	0.261256	0.497	0.364	0.00175795	2	PPP1CA		0.0019718	1.36582
5.90121e-35	0.66011	0.335	0.145	1.14295e-30	2	FRMD4B		1.13772e-24	0.538331	0.429	0.151	2.20353e-20	1	CLTC		1.42578e-11	0.779436	0.51	0.284	2.76144e-07	3	NDUFB5		0.00714966	0.455585	0.562	0.332	1	2	HADHA		1.87664e-05	0.551535	0.736	0.855	0.363467	4	CALM2		1.31036e-07	0.299733	0.297	0.211	0.00253791	2	CHCHD3		0.00198809	0.310689
1.34498e-34	0.54598	0.999	0.846	2.60495e-30	2	RPS27A		1.2331e-24	0.44787	0.433	0.147	2.38827e-20	1	KMT5B		1.85701e-11	1.03421	0.622	0.424	3.59666e-07	3	HNRNPU		0.00740679	0.719728	0.375	0.178	1	2	SNHG7		2.32921e-05	1.13192	0.271	0.155	0.451122	4	MAGI1		2.20479e-07	0.255158	0.519	0.431	0.00427025	2	LAMTOR4		0.00209055	0.381283
2.71082e-34	0.866991	0.681	0.508	5.25032e-30	2	EIF3K		1.34353e-24	0.407373	0.266	0.063	2.60215e-20	1	POP7		2.00944e-11	0.996036	0.357	0.162	3.89189e-07	3	TFDP2		0.00770695	0.565909	0.333	0.158	1	2	UBE2F		2.79974e-05	1.09614	0.486	0.473	0.542253	4	CCT3		7.13749e-07	0.282139	0.503	0.435	0.0138239	2	TCP1		0.00211297	0.2804
5.22397e-34	0.812546	0.55	0.347	1.01178e-29	2	DYNLRB1		1.54666e-24	0.50006	0.567	0.247	2.99557e-20	1	CELF1		2.1496e-11	1.06175	0.406	0.202	4.16335e-07	3	MRPS14		0.00772762	0.898123	0.271	0.128	1	2	TUBB6		3.00022e-05	1.23675	0.257	0.159	0.581082	4	MFAP2		8.2949e-07	0.287762	0.29	0.199	0.0160656	2	WLS		0.00211884	0.426978
5.39452e-34	0.920777	0.288	0.111	1.04481e-29	2	MIAT		1.89835e-24	0.447558	0.409	0.135	3.67672e-20	1	PSMD2		2.51169e-11	1.30643	0.322	0.124	4.86465e-07	3	PTPRF		0.00776067	0.787699	0.333	0.18	1	2	ASAH1		3.5361e-05	1.27501	0.431	0.348	0.684872	4	MRPL33		2.3573e-06	0.275643	0.279	0.193	0.0456561	2	COL4A2		0.00214054	0.250609
7.71896e-34	0.691592	0.376	0.185	1.49501e-29	2	LIMCH1		2.10801e-24	0.372152	0.483	0.184	4.08279e-20	1	FAM96B		2.63742e-11	0.899865	0.252	0.09	5.10816e-07	3	UBXN2A		0.008296	0.310029	0.375	0.187	1	2	DBNL		3.98145e-05	1.31829	0.389	0.321	0.771126	4	DPY30		3.96755e-06	0.269748	0.366	0.27	0.0768436	2	NDUFAF3		0.00223029	0.570325
3.86047e-33	0.743006	0.989	0.794	7.47695e-29	2	RPS5		2.19459e-24	0.318634	0.325	0.095	4.25047e-20	1	CST3		2.72004e-11	0.956238	0.902	0.667	5.26817e-07	3	NDUFS5		0.00861391	0.557275	0.333	0.165	1	2	GLG1		4.75619e-05	1.29204	0.403	0.337	0.921178	4	UFC1		4.73792e-06	0.25675	0.501	0.422	0.091764	2	CTNNB1		0.00225507	0.396872
7.24491e-33	0.624705	0.33	0.153	1.40319e-28	2	SOX5		2.27351e-24	0.370827	0.389	0.124	4.40332e-20	1	PRR26		3.73458e-11	0.94304	0.343	0.159	7.23313e-07	3	RBM5		0.00903978	0.767699	0.688	0.486	1	2	ATP6V1F		6.70857e-05	1.06063	0.382	0.262	1	4	OSTC		4.94488e-06	0.265399	0.303	0.218	0.0957724	2	PAIP1		0.00229266	0.44334
9.49355e-32	0.591081	0.252	0.084	1.83871e-27	2	FUOM		2.27862e-24	0.318089	0.266	0.067	4.41324e-20	1	RUSC1		4.20477e-11	0.883991	0.727	0.546	8.14379e-07	3	HNRNPA3		0.00952536	0.566325	0.333	0.16	1	2	CREM		6.79975e-05	1.36988	0.382	0.288	1	4	SYT11		0.000242531	0.266638	0.323	0.242	1	2	XPO1		0.00232505	0.308757
9.70822e-32	1.01667	0.406	0.212	1.88029e-27	2	MACF1		2.36668e-24	0.546918	0.32	0.083	4.58379e-20	1	CLASP1		4.23711e-11	0.431075	0.573	0.275	8.20644e-07	3	ZNHIT1		8.85818e-108	1.34787	0.901	0.288	1.71565e-103	3	RTN1		0.000101142	0.761113	0.472	0.348	1	4	NDUFC1		0.000357075	0.250454	0.405	0.349	1	2	CSNK1A1		0.00241963	0.342947
1.6554e-31	0.698003	0.344	0.15	3.20618e-27	2	SCG5		2.36909e-24	0.268118	0.281	0.065	4.58846e-20	1	PLPPR1		4.45231e-11	0.852915	0.378	0.167	8.62324e-07	3	DPM3		2.73431e-97	1.54567	0.57	0.117	5.2958e-93	3	TUBB3		0.000108864	1.39314	0.326	0.248	1	4	ACP1		0.00094241	0.274725	0.31	0.236	1	2	H1FX		0.00242088	0.294337
2.4467e-31	0.576863	0.282	0.103	4.73877e-27	2	SMARCD3		2.50341e-24	0.317437	0.433	0.154	4.84861e-20	1	MRPL52		5.70234e-11	0.696008	0.476	0.246	1.10443e-06	3	ADH5		1.19476e-75	1.2549	0.442	0.083	2.31402e-71	3	EEF1G		0.000109649	1.10124	0.278	0.178	1	4	DPM3		0.00187493	0.26337	0.391	0.333	1	2	CHMP5		0.00256118	0.267585
5.81031e-31	0.632668	0.302	0.137	1.12534e-26	2	FYN		2.57699e-24	0.465559	0.32	0.104	4.99112e-20	1	PLGRKT		6.00968e-11	0.961319	0.629	0.382	1.16396e-06	3	HMGCS1		6.85886e-72	1.68055	0.965	0.695	1.32842e-67	3	NNAT		0.000117354	1.0887	0.264	0.172	1	4	GLUL		1.56497e-227	2.49778	0.939	0.103	3.03103e-223	3	NEUROD6		0.00269354	0.254864
6.19748e-31	0.577467	0.258	0.094	1.20033e-26	2	MAP6		3.26463e-24	0.380046	0.305	0.088	6.32293e-20	1	TNIK		7.50472e-11	0.583443	0.993	0.981	1.45351e-06	3	RPS27		1.5761e-69	1.17932	0.936	0.392	3.05259e-65	3	STMN2		0.000135436	1.20772	0.41	0.344	1	4	NUDC		7.77444e-216	2.65633	0.991	0.147	1.50575e-211	3	MTRNR2L6		0.00271134	0.35753
1.55486e-30	0.876335	0.282	0.112	3.01146e-26	2	CSRNP3		4.93291e-24	0.318693	0.847	0.456	9.55406e-20	1	AC090498.1		9.5453e-11	0.855994	0.748	0.581	1.84873e-06	3	OST4		1.63972e-60	1.04428	0.772	0.315	3.1758e-56	3	GAP43		0.000193019	1.18156	0.549	0.549	1	4	ATP5G3		2.88479e-207	2.43118	0.948	0.134	5.58727e-203	3	MTRNR2L10		0.00276188	0.312569
2.8291e-30	0.934308	0.457	0.268	5.47941e-26	2	APP		5.09303e-24	0.320733	0.404	0.129	9.86418e-20	1	UQCRC1		1.12169e-10	0.984967	0.42	0.212	2.17249e-06	3	COMMD1		8.42847e-60	1.30093	0.482	0.129	1.63243e-55	3	PCSK1N		0.000193044	0.603667	0.417	0.288	1	4	SOX2		1.37133e-196	0.809384	0.87	0.079	2.65599e-192	3	SATB2		0.00277353	0.275214
3.76359e-30	0.645679	0.315	0.122	7.28933e-26	2	C14orf132		7.55802e-24	0.433846	0.458	0.161	1.46384e-19	1	DYNLL2		1.43129e-10	1.04144	0.371	0.173	2.77213e-06	3	IPO9		6.39775e-56	1.06265	0.482	0.133	1.23912e-51	3	LHX1		0.000275025	0.407671	0.104	0.268	1	4	SVBP		1.33099e-195	2.63186	0.917	0.115	2.57787e-191	3	MEF2C		0.00280622	0.349833
5.13267e-30	0.807913	0.252	0.097	9.94096e-26	2	ROBO2		1.01379e-23	0.34386	0.305	0.079	1.9635e-19	1	ADGRL1		1.43508e-10	0.959556	0.28	0.113	2.77946e-06	3	MOB1A		1.31029e-51	1.12034	0.345	0.072	2.53776e-47	3	PCP4		0.000288978	0.823021	0.257	0.157	1	4	MYO10		4.42966e-194	0.935517	0.904	0.091	8.57937e-190	3	NEUROD2		0.0028938	0.26896
2.13626e-29	0.818649	0.265	0.101	4.13751e-25	2	GATAD2B		1.19744e-23	0.368515	0.704	0.348	2.31921e-19	1	BEX4		1.67379e-10	0.670027	0.259	0.083	3.24179e-06	3	AGO3		5.82119e-51	1.54227	0.839	0.551	1.12745e-46	3	RPL17		0.000290152	0.253195	0.174	0.373	1	4	FNBP1L		1.68094e-167	2.52069	0.991	0.223	3.25564e-163	3	MTRNR2L8		0.00296464	0.296724
4.13455e-29	0.620504	1	0.831	8.00781e-25	2	RPL19		1.59842e-23	0.487884	0.291	0.076	3.09581e-19	1	LCORL		2.14611e-10	1.08312	0.385	0.193	4.15658e-06	3	SRGAP3		2.57945e-49	1.00223	0.389	0.092	4.99588e-45	3	ATP5EP2		0.000317911	0.39331	0.618	0.445	1	4	NHP2		5.51389e-165	0.422429	0.952	0.131	1.06793e-160	3	MTRNR2L3		0.00299604	0.330127
8.99293e-29	0.550985	0.999	0.841	1.74175e-24	2	RPS8		1.76732e-23	0.405917	0.261	0.061	3.42294e-19	1	LRP3		2.19974e-10	0.48633	0.622	0.332	4.26045e-06	3	CCDC167		3.99311e-47	1.1945	1	0.845	7.73385e-43	3	TUBB2B		0.000331792	1.0019	0.389	0.301	1	4	RHOA		2.12805e-159	2.31917	0.874	0.151	4.12161e-155	3	NHSL2		0.00301626	0.314994
1.83855e-28	0.542838	0.423	0.23	3.56091e-24	2	CELF1		2.03143e-23	0.311702	0.281	0.066	3.93448e-19	1	SNRNP70		2.29653e-10	1.08022	0.378	0.187	4.44791e-06	3	POLE4		5.64703e-47	1.15013	0.406	0.122	1.09372e-42	3	DNER		0.000345268	0.62178	0.694	0.603	1	4	SUB1		2.48275e-156	1.36066	0.843	0.106	4.80859e-152	3	FOXG1		0.00307609	0.342022
1.9461e-28	0.375089	0.99	0.805	3.7692e-24	2	H3F3A		2.34553e-23	0.40181	0.956	0.613	4.54283e-19	1	GAP43		2.9443e-10	0.9913	0.273	0.107	5.70252e-06	3	CEBPZOS		1.08408e-46	0.848754	0.48	0.157	2.09964e-42	3	HMP19		0.000409947	1.01041	0.583	0.535	1	4	EIF1B		2.30996e-152	0.332676	0.809	0.095	4.47393e-148	3	NFIX		0.00311995	0.309657
7.18824e-28	0.905098	0.355	0.177	1.39222e-23	2	CCDC28B		2.40449e-23	0.554248	0.305	0.087	4.65701e-19	1	IRS2		3.05607e-10	0.571445	0.51	0.249	5.919e-06	3	LSM2		3.55691e-46	1.14603	0.588	0.251	6.88902e-42	3	NBEAL1		0.000411604	0.744695	0.403	0.292	1	4	MSMO1		2.47202e-149	0.377463	0.587	0.044	4.78781e-145	3	MPPED1		0.00316679	0.43389
1.18464e-27	0.870359	0.348	0.174	2.29442e-23	2	AES		3.28465e-23	0.432385	0.394	0.13	6.36171e-19	1	VAMP2		3.18406e-10	0.973759	0.371	0.177	6.16688e-06	3	LIMCH1		6.83593e-46	1.2199	0.31	0.064	1.32398e-41	3	GAD2		0.000438814	0.265716	0.59	0.436	1	4	NR2F1		9.89197e-143	2.1165	0.557	0.04	1.91588e-138	3	ADCY1		0.00327317	0.3316
2.6398e-27	0.607886	0.369	0.196	5.11277e-23	2	SHOC2		3.7457e-23	0.424316	0.256	0.059	7.25468e-19	1	HK1		4.4352e-10	0.707735	1	0.747	8.5901e-06	3	PPIA		1.92636e-45	1.06777	0.512	0.205	3.73097e-41	3	GABARAP		0.000473059	1.10619	0.312	0.215	1	4	CKS1B		3.22114e-139	0.362856	0.878	0.127	6.2387e-135	3	ZBTB18		0.00352471	0.315763
4.52932e-27	0.902305	0.426	0.25	8.77239e-23	2	FNBP1L		3.97717e-23	0.369227	0.345	0.106	7.70299e-19	1	THY1		6.04867e-10	0.598912	0.476	0.23	1.17151e-05	3	TMEM14C		8.1738e-38	0.775545	0.322	0.083	1.5831e-33	3	TFAP2A		0.000513019	1.22762	0.292	0.22	1	4	RBMXL1		4.96514e-139	0.44392	0.909	0.139	9.61648e-135	3	MTRNR2L1		0.00360827	0.254007
1.0809e-26	0.889547	0.659	0.515	2.09349e-22	2	ZNF428		3.9915e-23	0.268389	0.478	0.196	7.73074e-19	1	UBXN1		6.33164e-10	1.64551	0.252	0.098	1.22631e-05	3	ASPM		1.44117e-36	0.99342	0.544	0.199	2.79125e-32	3	C1orf61		0.000783508	1.10126	0.431	0.383	1	4	HSPD1		1.29298e-131	2.22342	1	0.401	2.50424e-127	3	STMN2		0.00361919	0.346914
3.24207e-25	0.59069	0.415	0.236	6.27923e-21	2	NUDT3		4.02311e-23	0.27549	0.419	0.137	7.79196e-19	1	TIMM13		6.92818e-10	1.18638	0.476	0.292	1.34185e-05	3	TOMM20		9.14878e-36	0.861023	0.316	0.078	1.77193e-31	3	RP11-445F12.1		0.000786116	0.301003	0.514	0.368	1	4	HMGB2		6.88496e-128	2.03731	0.657	0.095	1.33348e-123	3	SOBP		0.00367735	0.317206
4.58931e-25	0.707125	0.398	0.231	8.88858e-21	2	ANKRD12		4.05305e-23	0.37239	0.842	0.474	7.84994e-19	1	NDUFA1		7.05416e-10	0.641042	0.455	0.239	1.36625e-05	3	NSA2		8.133e-34	0.601509	0.348	0.105	1.5752e-29	3	NTM		0.000924956	0.839585	0.604	0.686	1	4	YBX1		7.61917e-122	1.9193	0.443	0.031	1.47568e-117	3	LPL		0.00381597	0.401573
4.89912e-25	0.547829	0.31	0.154	9.48861e-21	2	RUFY3		4.38025e-23	0.553669	0.404	0.14	8.48367e-19	1	CLTA		7.69796e-10	0.771	0.343	0.157	1.49094e-05	3	ROBO2		8.94071e-29	1.01837	1	0.947	1.73164e-24	3	TMSB10		0.00138584	1.09117	0.361	0.332	1	4	LAPTM4A		2.37437e-119	1.9535	0.891	0.239	4.59867e-115	3	DPYSL3		0.00398862	0.30668
1.06466e-24	0.7407	0.392	0.209	2.06203e-20	2	NELL2		4.98701e-23	0.372697	0.626	0.291	9.65885e-19	1	PCDH9		9.04872e-10	0.823255	0.727	0.487	1.75256e-05	3	SRSF11		1.43358e-28	0.942985	0.871	0.61	2.77656e-24	3	MLLT11		0.00158843	0.729136	0.326	0.22	1	4	DNAJC19		2.11462e-118	0.360487	0.861	0.176	4.09559e-114	3	BCL11A		0.00421233	0.335297
1.24306e-23	0.513185	0.616	0.439	2.40756e-19	2	CSRP2		5.35857e-23	0.491425	0.522	0.203	1.03785e-18	1	GSTM3		1.07744e-09	0.645591	0.979	0.788	2.0868e-05	3	GNB2L1		1.77403e-27	0.85613	0.325	0.108	3.43593e-23	3	C18orf32		0.00162551	1.31602	0.34	0.261	1	4	DDOST		8.01653e-116	2.08247	0.852	0.248	1.55264e-111	3	DCX		0.00425388	0.405895
1.34525e-23	0.551948	0.528	0.361	2.60549e-19	2	C9orf16		5.53119e-23	0.435236	0.458	0.174	1.07128e-18	1	PPP2R2B		1.18193e-09	0.685441	0.762	0.628	2.28917e-05	3	HSPE1		2.33359e-26	1.15505	0.655	0.392	4.51969e-22	3	MAP2		0.00176975	0.435698	0.312	0.207	1	4	SRP19		1.01626e-106	1.85691	1	0.393	1.96829e-102	3	RSF1		0.00429605	0.380673
1.56139e-23	0.554058	0.999	0.846	3.02411e-19	2	RPL13A		5.87776e-23	0.467232	0.64	0.299	1.1384e-18	1	ZNF462		1.19479e-09	0.856358	0.629	0.423	2.31407e-05	3	SF3B6		1.29492e-23	1.16736	1	0.995	2.50801e-19	3	MALAT1		0.00179265	1.18834	0.389	0.353	1	4	PPIG		4.94351e-103	1.72955	0.426	0.039	9.5746e-99	3	PLXNA4		0.00431617	0.33124
7.98671e-23	0.739097	0.395	0.243	1.54687e-18	2	TOP2B		6.17375e-23	0.446762	0.34	0.094	1.19573e-18	1	NUDT4		2.01474e-09	1.2622	0.448	0.256	3.90216e-05	3	PRRC2C		8.0786e-23	1.02137	0.386	0.178	1.56466e-18	3	CHMP2B		0.00187533	1.59793	0.333	0.282	1	4	NDUFS2		1.0683e-102	1.82256	0.63	0.111	2.06908e-98	3	PCSK1N		0.00433096	0.398583
1.05549e-22	0.468743	0.678	0.482	2.04427e-18	2	CD24		6.90412e-23	0.308521	0.478	0.188	1.33719e-18	1	KMT2C		2.08922e-09	1.05371	0.364	0.155	4.0464e-05	3	NES		1.51397e-22	1.0805	0.383	0.166	2.93226e-18	3	INA		0.00188572	1.06482	0.458	0.482	1	4	MRPS21		2.91515e-102	2.02088	0.83	0.229	5.64606e-98	3	CELF2		0.00433747	0.38489
1.49535e-22	0.34145	0.995	0.8	2.89619e-18	2	RPL10A		7.33125e-23	0.40521	0.32	0.082	1.41992e-18	1	MRPS26		3.35715e-09	1.33717	0.294	0.131	6.50213e-05	3	NUF2		2.14217e-22	0.686769	0.775	0.516	4.14895e-18	3	TUBB2A		0.00192464	1.24259	0.403	0.374	1	4	MEX3A		7.18638e-100	2.27651	0.739	0.203	1.39186e-95	3	RUNX1T1		0.00443515	0.462693
2.95923e-22	0.416622	0.275	0.125	5.73143e-18	2	IDS		7.86738e-23	0.31917	0.645	0.309	1.52375e-18	1	ATP5B		4.27432e-09	0.303033	0.42	0.229	8.27851e-05	3	ATG12		2.9236e-21	0.703221	0.401	0.186	5.66243e-17	3	ELAVL3		0.00214161	1.06115	0.424	0.415	1	4	SF3B6		7.63625e-99	1.70227	0.417	0.031	1.47899e-94	3	NKAIN2		0.00444552	0.348159
4.79607e-22	0.27145	0.999	0.838	9.28903e-18	2	RPS24		9.27532e-23	0.329552	0.3	0.085	1.79644e-18	1	BLCAP		4.52654e-09	0.952461	0.713	0.455	8.76701e-05	3	SRI		2.23609e-20	1.14538	0.962	0.817	4.33086e-16	3	RPL36A		0.00218341	0.480199	0.139	0.29	1	4	ASH1L		1.5765e-96	2.05261	0.926	0.404	3.05337e-92	3	FABP7		0.00467735	0.268378
6.9439e-22	0.509156	0.257	0.121	1.3449e-17	2	PKIA		9.35315e-23	0.461616	0.379	0.133	1.81152e-18	1	EFNB2		5.13056e-09	0.42916	0.301	0.128	9.93688e-05	3	WBSCR22		3.05949e-20	0.751339	0.637	0.36	5.92562e-16	3	GPM6A		0.00219855	1.07598	0.493	0.497	1	4	HNRNPR		7.64881e-95	1.14388	0.552	0.066	1.48142e-90	3	SH3TC1		0.00473923	0.484791
8.19172e-22	0.489185	0.357	0.191	1.58657e-17	2	SERINC1		9.69653e-23	0.420848	0.438	0.154	1.87802e-18	1	RP11-277A4.4		5.78683e-09	0.759132	0.671	0.436	0.000112079	3	ATPIF1		1.9761e-18	1.03815	0.295	0.124	3.8273e-14	3	NETO2		0.00231386	0.885417	0.396	0.314	1	4	NDUFB5		3.0711e-94	1.58722	0.457	0.048	5.94811e-90	3	GUCY1A2		0.00500539	0.331889
8.42706e-22	0.599069	0.454	0.276	1.63215e-17	2	YWHAG		1.18514e-22	0.387714	0.468	0.179	2.29538e-18	1	SBK1		6.39988e-09	0.252904	0.972	0.638	0.000123953	3	TOMM7		1.20272e-17	0.937215	0.544	0.296	2.32942e-13	3	NSG1		0.0025123	1.03841	0.375	0.32	1	4	THRAP3		6.41421e-92	1.56845	0.378	0.029	1.2423e-87	3	CAMK2B		0.00500789	0.364853
2.51437e-21	0.829054	0.413	0.265	4.86983e-17	2	PBX1		1.31431e-22	0.399246	0.305	0.077	2.54556e-18	1	NME3		6.58433e-09	1.10394	0.434	0.243	0.000127525	3	ABI2		7.63404e-16	1.09494	0.997	0.963	1.47856e-11	3	EEF1A1		0.00286626	1.07244	0.5	0.515	1	4	ATPIF1		8.00309e-92	1.87845	0.978	0.384	1.55004e-87	3	GPM6A		0.00514822	0.31062
7.05763e-21	0.393232	0.959	0.792	1.36692e-16	2	ATP5E		1.49741e-22	0.4735	0.251	0.064	2.90019e-18	1	RABEP1		7.97853e-09	0.692399	0.727	0.539	0.000154528	3	NDUFB4		2.2763e-15	0.858075	0.453	0.261	4.40874e-11	3	RBFOX2		0.00305002	0.512442	0.472	0.351	1	4	NDUFA2		1.7658e-88	0.680939	0.474	0.047	3.42e-84	3	ISLR2		0.00542786	0.371549
1.05742e-20	0.468577	0.266	0.133	2.04801e-16	2	GNG3		1.59587e-22	0.32199	0.729	0.379	3.09088e-18	1	NDUFA13		9.00374e-09	1.04904	0.49	0.335	0.000174384	3	ARPC2		5.75015e-14	0.544113	0.281	0.121	1.11369e-09	3	CHD3		0.00328834	0.947451	0.438	0.425	1	4	SRSF11		1.68593e-86	2.00171	0.9	0.454	3.26532e-82	3	DPYSL2		0.00555747	0.292532
1.99015e-20	0.885755	0.38	0.231	3.85452e-16	2	KIF1B		1.63056e-22	0.459091	0.271	0.077	3.15806e-18	1	HS6ST1		1.18825e-08	1.04565	0.364	0.185	0.000230141	3	BAZ2B		6.93349e-14	0.633574	0.275	0.123	1.34288e-09	3	FOXP2		0.00377709	0.304144	0.486	0.382	1	4	TMEM161B-AS1		2.70668e-85	1.76605	0.483	0.068	5.24229e-81	3	LY6H		0.00555813	0.622214
2.36372e-20	0.568829	0.391	0.241	4.57805e-16	2	2020-03-06		2.38426e-22	0.366686	0.517	0.212	4.61783e-18	1	C14orf132		1.20339e-08	0.791427	0.322	0.154	0.000233072	3	ODF2L		2.56498e-13	0.645632	0.275	0.127	4.96786e-09	3	MAPT		0.00383319	0.563268	0.403	0.315	1	4	NDUFS6		3.76326e-85	1.54787	0.352	0.031	7.28869e-81	3	BHLHE22		0.00568642	0.3821
2.19042e-19	0.529241	0.479	0.323	4.24241e-15	2	BEX2		2.75539e-22	0.337677	0.291	0.084	5.33664e-18	1	SPIRE1		1.33688e-08	0.895185	0.517	0.334	0.000258926	3	2020-09-11		1.34235e-12	0.314844	0.357	0.582	2.59986e-08	3	RTF1		0.00409861	0.493101	1	0.993	1	4	RPL34		4.69126e-84	1.53105	1	0.92	9.08604e-80	3	RPS20		0.00584678	0.471869
2.62894e-19	0.482572	0.396	0.259	5.09172e-15	2	NFIA		3.32258e-22	0.509934	0.621	0.29	6.43517e-18	1	TMEM14B		1.38968e-08	0.437135	0.266	0.112	0.000269153	3	MTHFD2L		1.56205e-12	0.330076	0.994	0.978	3.02538e-08	3	RPS4X		0.00448819	0.766866	0.312	0.243	1	4	GNAI2		1.67137e-83	1.73065	0.696	0.193	3.23712e-79	3	NFIB		0.00591508	0.484214
3.6111e-19	0.314624	0.87	0.696	6.99398e-15	2	COX7A2		4.24141e-22	0.272726	0.335	0.101	8.21477e-18	1	RAB14		1.4621e-08	0.768747	0.308	0.151	0.000283179	3	DTYMK		3.32196e-12	0.318799	0.126	0.31	6.43398e-08	3	MEA1		0.00450816	1.06604	0.292	0.217	1	4	CNN3		8.07152e-82	1.65693	0.804	0.245	1.56329e-77	3	NCAM1		0.00655578	0.310899
4.19434e-19	0.451666	0.279	0.146	8.12359e-15	2	KMT2C		4.42532e-22	0.457354	0.281	0.077	8.57096e-18	1	GNAZ		1.66168e-08	0.339699	0.392	0.186	0.000321834	3	ATP6V0E1		1.41879e-11	0.693325	0.398	0.224	2.74792e-07	3	SYT1		0.00479433	0.515394	0.625	0.633	1	4	NDUFB4		1.33873e-79	1.51246	0.43	0.062	2.59285e-75	3	BACH2		0.00660723	0.282639
7.52095e-19	0.706612	0.391	0.262	1.45666e-14	2	BPTF		4.57844e-22	0.423479	0.315	0.086	8.86753e-18	1	LRRC7		1.76495e-08	0.899711	0.308	0.148	0.000341835	3	LSAMP		1.979e-11	0.455808	0.436	0.257	3.83293e-07	3	DCX		0.00515399	0.499108	0.896	0.849	1	4	BTF3		3.42115e-79	1.92502	0.8	0.292	6.62609e-75	3	PTPRZ1		0.006839	0.445647
1.28094e-18	0.47552	0.68	0.539	2.48093e-14	2	NDUFB4		4.90906e-22	0.432499	0.433	0.173	9.50787e-18	1	SRGAP1		1.77299e-08	0.516427	0.552	0.307	0.000343394	3	SOX2		9.29066e-11	0.624063	0.997	0.955	1.79941e-06	3	ACTG1		0.00516177	0.468555	0.375	0.287	1	4	LSM6		4.08832e-78	0.996339	0.317	0.027	7.91825e-74	3	UBE2QL1		0.00686277	0.293084
1.98222e-18	0.520754	0.287	0.152	3.83917e-14	2	HCFC1R1		5.0762e-22	0.49189	0.379	0.125	9.83158e-18	1	PGRMC1		1.87883e-08	0.828468	0.706	0.487	0.000363891	3	SERBP1		1.1395e-10	0.779248	0.596	0.44	2.20698e-06	3	TERF2IP		0.00566151	0.691609	0.438	0.439	1	4	SRP9		5.3016e-77	1.91636	0.617	0.154	1.02681e-72	3	SPTAN1		0.00715859	0.263843
2.22536e-18	0.478818	0.53	0.388	4.31007e-14	2	DCTN3		5.45902e-22	0.310346	0.291	0.087	1.0573e-17	1	GLYR1		2.02889e-08	0.913048	0.65	0.517	0.000392956	3	COX5B		5.79381e-10	0.416904	0.684	0.819	1.12214e-05	3	PEBP1		0.00633372	1.12944	0.417	0.37	1	4	MINOS1		1.40985e-76	0.931641	0.791	0.184	2.73059e-72	3	MTRNR2L12		0.00718432	0.250393
3.34405e-18	0.428437	0.976	0.794	6.47675e-14	2	RPL27		6.96794e-22	0.491936	0.729	0.392	1.34955e-17	1	CSDE1		2.10323e-08	0.880145	0.545	0.357	0.000407354	3	SPCS1		9.6157e-10	0.328861	0.249	0.434	1.86237e-05	3	ERGIC3		0.00646648	1.25944	0.403	0.391	1	4	MDH1		1.0197e-75	1.65458	0.378	0.039	1.97496e-71	3	SLA		0.00721082	0.544033
6.44984e-18	0.704481	0.292	0.171	1.24921e-13	2	ELAVL4		8.14837e-22	0.398161	0.374	0.127	1.57818e-17	1	ALDH2		2.58594e-08	0.374444	0.643	0.353	0.000500845	3	POLR2J		9.69994e-10	0.301005	0.982	0.976	1.87868e-05	3	RPL6		0.00693929	1.32742	0.306	0.263	1	4	GSTM3		4.5121e-75	1.95286	0.526	0.112	8.73903e-71	3	NEFM		0.0072803	0.333952
6.58242e-18	0.421159	0.543	0.398	1.27488e-13	2	ATRX		8.68165e-22	0.348336	0.33	0.104	1.68146e-17	1	MRPS15		2.66721e-08	0.678663	0.364	0.178	0.000516585	3	MEA1		1.12957e-09	0.286156	0.447	0.622	2.18775e-05	3	BRK1		0.00764367	0.994013	0.326	0.274	1	4	DDX1		8.44609e-75	1.7006	0.891	0.388	1.63584e-70	3	TUBB2A		0.00741914	0.330374
6.90813e-18	0.273384	0.997	0.846	1.33797e-13	2	RPS12		8.79456e-22	0.406451	0.286	0.081	1.70333e-17	1	AKAP12		2.71938e-08	0.97909	0.252	0.099	0.00052669	3	POLR2D		1.40948e-09	0.598902	0.415	0.26	2.72989e-05	3	ATAT1		0.0078904	1.05235	0.465	0.544	1	4	PFDN2		1.1781e-74	1.54725	0.543	0.11	2.28174e-70	3	ANK2		0.00754908	0.291915
8.05075e-18	0.433373	0.396	0.25	1.55927e-13	2	XIST		1.17031e-21	0.399552	0.473	0.191	2.26665e-17	1	VDAC2		3.23314e-08	0.81418	0.476	0.317	0.000626194	3	DPY30		2.34906e-09	0.906713	0.792	0.67	4.54966e-05	3	CCNI		0.00837849	0.828666	0.438	0.394	1	4	LSM3		4.57957e-74	0.399807	0.383	0.041	8.86971e-70	3	ARPP21		0.00766276	0.468523
8.16995e-18	0.585469	0.271	0.143	1.58236e-13	2	APLP1		1.2221e-21	0.370662	0.394	0.136	2.36696e-17	1	UBE2K		4.23545e-08	0.637684	0.503	0.331	0.000820322	3	NDUFS4		2.66677e-09	0.290478	0.863	0.909	5.16499e-05	3	EIF1		0.00850196	0.693424	0.424	0.334	1	4	NSA2		7.37139e-74	0.279093	0.617	0.125	1.42769e-69	3	MAPT		0.00775129	0.485121
1.03343e-17	0.388911	0.322	0.168	2.00155e-13	2	GNAQ		1.2547e-21	0.321974	0.68	0.336	2.4301e-17	1	FUS		4.80445e-08	0.730124	0.972	0.815	0.000930526	3	RPL22		6.20545e-09	0.338817	0.982	0.962	0.000120187	3	RPL27A		4.505e-89	2.08996	0.948	0.594	8.72529e-85	5	C1orf61		4.658e-73	1.42193	0.278	0.019	9.02162e-69	3	INHBA		0.00799227	0.379417
2.63662e-17	0.592282	0.35	0.214	5.1066e-13	2	GNB1		1.5665e-21	0.337498	0.473	0.189	3.034e-17	1	MRFAP1		5.37611e-08	0.279242	0.566	0.329	0.00104124	3	BCLAF1		9.03004e-09	0.323344	0.377	0.556	0.000174894	3	RDX		1.58625e-74	1.99376	0.794	0.353	3.07225e-70	5	GNG5		2.71099e-72	1.20974	0.317	0.029	5.25064e-68	3	ELMOD1		0.00823661	0.302632
4.41103e-17	0.385734	0.415	0.27	8.54328e-13	2	STMN4		1.64779e-21	0.406506	0.261	0.067	3.19144e-17	1	FAM110B		5.40091e-08	0.374197	0.692	0.387	0.00104605	3	H2AFV		1.56639e-08	0.282883	0.541	0.725	0.000303378	3	MT-ND5		4.06996e-73	1.78644	0.927	0.619	7.88269e-69	5	HMGN2		2.95565e-71	1.81061	0.896	0.362	5.72451e-67	3	BASP1		0.00842886	0.355891
6.02836e-17	0.606581	0.282	0.167	1.16757e-12	2	NAV1		1.988e-21	0.316454	0.296	0.081	3.85035e-17	1	TTYH3		5.43864e-08	0.95983	0.49	0.28	0.00105336	3	KIF1B		3.10026e-08	0.586612	0.5	0.351	0.000600458	3	FEZ1		2.13072e-71	1.47399	0.923	0.586	4.12678e-67	5	AMY2B		3.23209e-71	0.253431	0.47	0.061	6.25992e-67	3	TTC9B		0.00848422	0.347475
6.75485e-17	0.279985	0.928	0.718	1.30828e-12	2	PPIA		1.99604e-21	0.461044	0.704	0.386	3.86594e-17	1	BCL11A		6.25523e-08	0.961754	0.58	0.348	0.00121151	3	MINOS1		3.7506e-08	0.293561	0.43	0.587	0.000726417	3	NONO		4.30771e-71	1.07041	0.714	0.203	8.34316e-67	5	SLC1A3		3.99673e-71	0.936599	0.37	0.047	7.74086e-67	3	CUX2		0.00866486	0.331545
2.73796e-16	0.606747	0.299	0.181	5.30288e-12	2	SPAG9		2.05029e-21	0.631247	0.296	0.087	3.97101e-17	1	TUSC3		7.00795e-08	0.843181	0.587	0.421	0.0013573	3	HSPD1		4.42445e-08	0.865646	0.576	0.437	0.000856927	3	STMN4		5.77733e-71	1.36266	0.645	0.169	1.11895e-66	5	HOPX		1.46445e-70	0.350972	0.909	0.286	2.83635e-66	3	TCF4		0.00893876	0.320683
3.65174e-16	0.678378	0.605	0.486	7.07269e-12	2	PFDN2		2.26188e-21	0.411866	0.266	0.074	4.3808e-17	1	CAPNS1		8.64943e-08	0.658824	0.308	0.155	0.00167522	3	LARP7		5.37277e-08	0.266305	0.558	0.709	0.0010406	3	OAZ1		1.95408e-65	1.30801	1	0.963	3.78466e-61	5	RPL5		6.41581e-69	1.59222	0.643	0.167	1.24261e-64	3	ENC1		0.00900638	0.254099
6.14754e-16	0.321205	0.994	0.836	1.19065e-11	2	RPL23A		2.79039e-21	0.539459	0.296	0.085	5.40444e-17	1	PRKAR2B		9.36026e-08	0.865067	0.266	0.112	0.00181289	3	EIF4G1		6.88016e-08	0.274111	0.386	0.576	0.00133255	3	PCBP2		3.11431e-65	1.299	1	0.984	6.03179e-61	5	RPS8		5.88337e-68	1.4491	0.648	0.178	1.13949e-63	3	HMP19		0.00930128	0.274725
2.03223e-15	0.352773	0.977	0.804	3.93603e-11	2	RPL28		2.82206e-21	0.401363	0.305	0.09	5.46577e-17	1	USP11		9.49459e-08	0.372393	0.545	0.305	0.00183891	3	GTF2H5		7.34172e-08	0.306876	0.272	0.453	0.00142194	3	VPS29		9.39006e-60	1.3408	0.855	0.548	1.81867e-55	5	AMY2A		2.71631e-67	1.20023	0.261	0.024	5.26096e-63	3	HIVEP2		0.0093027	0.361925
3.93251e-15	0.560807	0.987	0.796	7.61648e-11	2	RPS9		2.86547e-21	0.37556	0.261	0.061	5.54985e-17	1	ARPC5L		1.03725e-07	0.655326	0.322	0.172	0.00200894	3	THOC7		7.63497e-08	0.365836	0.351	0.217	0.00147874	3	NCAM1		4.04026e-56	1.25814	1	0.959	7.82517e-52	5	RPS7		6.30236e-66	1.71556	0.7	0.229	1.22064e-61	3	CELF1		0.00957774	0.297836
6.62621e-15	0.491206	0.263	0.152	1.28336e-10	2	ALDH2		2.99969e-21	0.436673	0.458	0.175	5.80981e-17	1	2020-09-03		1.16692e-07	0.42896	0.538	0.328	0.00226008	3	MSMO1		1.03572e-07	0.6604	0.284	0.174	0.00200598	3	PHYHIPL		6.31915e-54	0.765088	0.996	0.612	1.22389e-49	5	FABP7		1.20525e-65	0.555982	0.33	0.033	2.33433e-61	3	DACT1		0.00973232	0.323508
5.77027e-14	0.548812	0.545	0.421	1.11759e-09	2	CDC42		3.01886e-21	0.929316	0.621	0.294	5.84693e-17	1	GNB1		1.16707e-07	0.925438	0.35	0.212	0.00226038	3	XPO1		2.03349e-07	0.361657	0.985	0.972	0.00393846	3	RPS24		6.74434e-53	1.0056	1	0.986	1.30624e-48	5	RPS27		1.42215e-64	1.27262	0.378	0.048	2.75442e-60	3	DLG2		2.92832e-40	0.44041
6.76223e-14	0.590374	0.351	0.23	1.30971e-09	2	PTPRS		3.19389e-21	0.274317	0.611	0.283	6.18593e-17	1	GRIA2		1.18264e-07	0.809817	0.413	0.232	0.00229054	3	ENSA		2.83044e-07	0.285004	0.202	0.356	0.005482	3	PCM1		2.44062e-52	1.6354	0.794	0.39	4.72699e-48	5	DBI		2.2307e-62	0.741016	0.326	0.039	4.32042e-58	3	LINGO1		7.26816e-31	0.879034
2.0544e-13	0.488067	0.507	0.388	3.97896e-09	2	UCHL1		5.19628e-21	0.361651	0.488	0.205	1.00642e-16	1	CLASP2		1.30564e-07	0.770233	0.336	0.192	0.00252875	3	MPC2		3.19051e-07	0.626773	0.582	0.441	0.00617937	3	BASP1		1.24723e-49	1.15573	0.98	0.922	2.41564e-45	5	RPL22		3.1737e-62	0.578095	0.357	0.044	6.14683e-58	3	TMOD2		2.7721e-28	1.32193
3.22343e-13	0.485763	0.26	0.152	6.24315e-09	2	KMT5B		6.20636e-21	0.424805	0.345	0.11	1.20205e-16	1	REEP5		1.42687e-07	0.684849	0.93	0.751	0.00276357	3	HINT1		4.71272e-07	0.351569	0.167	0.307	0.0091276	3	RAB5C		2.93168e-49	1.16376	1	0.984	5.67808e-45	5	H3F3A		5.88083e-61	1.15618	0.583	0.146	1.139e-56	3	SRGAP1		1.05028e-27	0.760968
4.59305e-13	0.522739	0.311	0.205	8.89582e-09	2	KLC1		1.0747e-20	0.327711	0.798	0.44	2.08149e-16	1	BEX2		1.50003e-07	0.542582	0.35	0.178	0.00290525	3	CDC5L		4.77567e-07	0.266466	0.135	0.266	0.00924952	3	AZIN1		7.12821e-49	1.83589	0.778	0.51	1.38059e-44	5	MGST3		7.51067e-61	1.38215	0.687	0.205	1.45467e-56	3	NELL2		3.23889e-27	0.333884
4.70266e-13	0.556327	0.332	0.209	9.10812e-09	2	USP22		1.38244e-20	0.354609	0.611	0.302	2.67751e-16	1	TOP2B		1.50149e-07	0.946844	0.364	0.191	0.00290809	3	CNIH4		6.29683e-07	0.381496	0.886	0.915	0.0121957	3	SUMO2		1.15827e-47	1.52232	0.448	0.115	2.24334e-43	5	RP11-76I14.1		1.55835e-60	1.35397	0.578	0.134	3.01822e-56	3	INA		1.96289e-26	0.466479
7.97045e-13	0.499845	0.281	0.162	1.54372e-08	2	STRBP		1.58927e-20	0.394641	0.414	0.153	3.0781e-16	1	MLLT3		1.53231e-07	1.21351	0.385	0.219	0.00296777	3	RBP1		1.22388e-06	0.348433	0.74	0.825	0.0237041	3	CHCHD2		5.57983e-46	1.05442	0.992	0.964	1.0807e-41	5	RPL11		1.61311e-60	1.18326	0.513	0.113	3.12426e-56	3	GRIA2		6.4615e-26	0.621104
1.32326e-12	0.317564	0.657	0.531	2.56288e-08	2	MARCKS		1.60726e-20	0.26002	1	0.999	3.11293e-16	1	TMSB4X		1.5657e-07	0.520235	0.657	0.435	0.00303245	3	BASP1		1.60162e-06	0.683624	0.263	0.157	0.0310202	3	PKIA		1.13886e-45	1.31167	0.815	0.361	2.20574e-41	5	HMGB2		2.16098e-60	1.56339	0.409	0.071	4.18538e-56	3	CTTNBP2		4.4109e-25	0.419003
1.35425e-12	0.779293	0.325	0.213	2.62291e-08	2	TRIM28		1.7568e-20	0.268682	0.606	0.285	3.40257e-16	1	KIDINS220		1.92484e-07	0.81266	0.42	0.253	0.00372802	3	LAMTOR2		2.23311e-06	0.440765	0.588	0.732	0.0432509	3	BEX1		6.60632e-44	1.34523	0.718	0.279	1.27951e-39	5	HES1		2.31529e-60	1.44469	0.352	0.05	4.48425e-56	3	GPR85		4.87079e-25	0.2782
1.95337e-12	0.294221	0.999	0.826	3.78329e-08	2	RPS17		1.76559e-20	0.329777	0.256	0.074	3.4196e-16	1	ARL6IP4		1.9654e-07	1.1182	0.413	0.236	0.00380658	3	DHX9		2.88787e-06	0.4029	0.491	0.631	0.0559322	3	CDC42		6.23431e-43	0.94328	1	0.986	1.20746e-38	5	RPS27A		8.87124e-60	0.420361	0.717	0.194	1.71818e-55	3	TIPIN		9.97343e-25	1.73146
3.27306e-12	0.779444	0.255	0.148	6.33927e-08	2	RBMXL1		2.27794e-20	0.425145	0.365	0.118	4.41192e-16	1	ATP2B1		2.85771e-07	0.968966	0.462	0.31	0.0055348	3	PPIG		4.34214e-06	0.257648	0.55	0.698	0.0840986	3	TOMM7		5.55654e-41	0.329467	0.669	0.24	1.07619e-36	5	SAT1		8.53607e-59	0.661144	0.552	0.12	1.65327e-54	3	H3F3C		3.04766e-24	1.40964
3.91768e-12	0.477001	0.331	0.213	7.58775e-08	2	DYNC1H1		2.62443e-20	0.456842	0.33	0.107	5.08299e-16	1	PNMA1		3.78513e-07	0.615269	0.252	0.099	0.00733104	3	AKAP12		4.37137e-06	0.368958	0.632	0.788	0.0846648	3	2020-09-07		3.91508e-40	1.05484	0.863	0.637	7.58272e-36	5	NFIA		3.33521e-58	0.859559	0.452	0.083	6.45964e-54	3	SHTN1		5.37e-24	1.19874
6.22477e-12	0.505101	0.422	0.306	1.20561e-07	2	ID2		2.63102e-20	0.316473	0.365	0.131	5.09575e-16	1	CELF3		3.91854e-07	0.475398	1	0.902	0.00758942	3	EEF1A1		5.02693e-06	0.306596	0.175	0.303	0.0973615	3	FAM204A		4.72731e-40	0.454171	0.738	0.283	9.15586e-36	5	RPA3		1.70092e-57	1.26869	0.787	0.271	3.29434e-53	3	CRMP1		3.36194e-23	1.29758
7.84653e-12	0.354092	0.285	0.192	1.51972e-07	2	PRRC2B		3.04516e-20	0.310228	0.448	0.175	5.89787e-16	1	CSRNP3		4.52546e-07	0.470803	0.315	0.166	0.0087649	3	MRPL36		5.93441e-06	0.304122	0.199	0.333	0.114938	3	THOC7		2.19859e-39	1.25076	0.879	0.789	4.25823e-35	5	NDUFS5		6.32621e-57	1.29409	1	0.717	1.22526e-52	3	TUBB2B		8.20272e-23	0.932806
1.09985e-11	0.558141	0.529	0.441	2.13019e-07	2	EIF1B		3.30284e-20	0.268997	0.271	0.076	6.39693e-16	1	LRP1		5.12242e-07	0.54052	0.413	0.244	0.0099211	3	DDX46		7.205e-06	0.386133	0.289	0.417	0.139546	3	SNX3		2.23032e-39	0.344564	0.625	0.185	4.31969e-35	5	SFRP1		9.33329e-57	0.48142	0.57	0.123	1.80767e-52	3	CHD3		8.26564e-23	0.63208
1.17265e-11	0.624964	0.4	0.296	2.27119e-07	2	SVBP		3.32891e-20	0.377135	0.266	0.084	6.44744e-16	1	CTC-444N24.11		5.32198e-07	0.90459	0.252	0.128	0.0103076	3	APH1A		7.93022e-06	0.538973	0.327	0.227	0.153592	3	PBX3		7.13876e-35	1.74248	0.657	0.41	1.38264e-30	5	FDPS		1.30885e-55	0.641031	0.378	0.056	2.53498e-51	3	RBFOX1		1.15457e-22	1.29668
2.1945e-11	0.43566	0.271	0.153	4.2503e-07	2	KIF1A		5.04994e-20	0.552361	0.621	0.293	9.78073e-16	1	FNBP1L		5.50719e-07	0.612501	0.329	0.167	0.0106663	3	RAI14		8.04212e-06	0.593016	0.377	0.279	0.15576	3	GNG3		1.25336e-34	1.57469	0.302	0.072	2.4275e-30	5	RRM2		2.2539e-55	1.03685	1	0.956	4.36535e-51	3	RPL10		2.22106e-22	0.976705
5.97138e-11	0.342617	0.307	0.216	1.15654e-06	2	KMT2A		5.60502e-20	0.369854	0.33	0.089	1.08558e-15	1	PCYOX1		5.90286e-07	0.537014	0.685	0.484	0.0114327	3	TUBB2A		1.24946e-05	0.341785	0.515	0.656	0.241995	3	PSMB7		8.40244e-34	1.31563	0.802	0.676	1.62739e-29	5	SNRPE		5.70615e-55	1.40301	0.952	0.487	1.10517e-50	3	CCNI		2.22423e-22	0.339786
6.03948e-11	0.612269	0.331	0.225	1.16973e-06	2	PBRM1		5.66713e-20	0.444627	0.32	0.098	1.09761e-15	1	ZMYND11		6.43779e-07	0.527758	1	0.901	0.0124687	3	RPS23		1.45818e-05	0.268521	0.14	0.267	0.28242	3	CHMP4A		1.8983e-33	1.6422	0.5	0.21	3.67663e-29	5	CKS1B		2.04257e-54	1.18202	0.317	0.038	3.95606e-50	3	ADRA2A		2.27735e-22	0.271662
6.20339e-11	0.624796	0.308	0.216	1.20147e-06	2	MIDN		7.07224e-20	0.410234	0.305	0.09	1.36975e-15	1	PIP4K2B		6.5359e-07	0.723486	0.762	0.659	0.0126587	3	SNRPE		1.58921e-05	0.475476	0.652	0.523	0.307798	3	UCHL1		1.01331e-32	1.64925	0.677	0.438	1.96258e-28	5	NASP		2.53428e-54	1.01644	1	0.965	4.9084e-50	3	TMSB4X		6.15059e-22	1.04618
1.88422e-10	0.581666	0.551	0.465	3.64936e-06	2	NDUFB7		7.24923e-20	0.423092	0.399	0.146	1.40403e-15	1	CADM1		7.00964e-07	0.408463	0.28	0.134	0.0135763	3	RFC1		1.59582e-05	0.355374	0.257	0.175	0.309078	3	CEP170		9.78831e-32	1.32415	0.742	0.527	1.8958e-27	5	PARK7		4.19806e-53	1.38012	0.252	0.032	8.1308e-49	3	CHRDL1		9.67464e-22	1.07294
2.31e-10	0.288247	0.981	0.811	4.474e-06	2	RPS7		7.29161e-20	0.278633	0.256	0.073	1.41224e-15	1	AIG1		7.16464e-07	0.689156	0.79	0.589	0.0138765	3	UQCRH		1.69331e-05	0.284831	0.667	0.789	0.327961	3	MT-ND2		1.49638e-30	1.32165	0.75	0.545	2.89819e-26	5	SRSF7		1.07013e-52	1.53413	0.691	0.266	2.07262e-48	3	SSBP2		2.11325e-21	0.331199
5.24061e-10	0.356737	0.399	0.304	1.015e-05	2	AKAP9		7.73411e-20	0.390382	0.709	0.374	1.49794e-15	1	NSG1		7.40999e-07	0.688223	0.476	0.293	0.0143517	3	TRIM2		1.73888e-05	0.308822	0.287	0.179	0.336786	3	RUFY3		4.59393e-30	1.26573	0.774	0.618	8.89753e-26	5	NUCKS1		2.43183e-52	1.15135	0.996	0.961	4.70997e-48	3	RPL35		2.50769e-21	0.773933
9.12378e-10	0.372335	0.575	0.467	1.76709e-05	2	DYNC1I2		9.47379e-20	0.396778	0.251	0.065	1.83488e-15	1	EIF4G1		8.83524e-07	0.292218	0.594	0.35	0.0171121	3	SF3B5		2.25408e-05	0.575365	0.284	0.18	0.436571	3	GDAP1L1		9.37189e-30	0.253653	0.286	0.064	1.81515e-25	5	TNC		5.49561e-52	1.0363	0.965	0.426	1.06439e-47	3	C4orf48		4.13113e-21	0.599201
9.64384e-10	0.477046	0.304	0.193	1.86782e-05	2	SEC11C		1.07026e-19	0.49128	0.419	0.148	2.07288e-15	1	NUDC		1.02058e-06	0.634624	0.343	0.188	0.0197667	3	IMPDH2		2.42962e-05	0.654441	0.705	0.645	0.470569	3	TTC3		9.89552e-30	1.71903	0.452	0.184	1.91656e-25	5	PHGDH		1.45982e-51	1.1378	0.304	0.037	2.82739e-47	3	GRIA1		4.68319e-21	1.41776
2.98012e-09	0.305112	0.288	0.185	5.7719e-05	2	ACTN1		1.61777e-19	0.473672	0.271	0.073	3.13329e-15	1	PDZD4		1.07461e-06	0.838129	0.399	0.257	0.0208131	3	PRDX6		2.71734e-05	0.28948	0.895	0.905	0.526294	3	CFL1		4.3123e-29	1.05147	0.976	0.767	8.35206e-25	5	H2AFZ		8.63358e-51	1.19588	0.309	0.047	1.67215e-46	3	MTURN		5.57109e-20	1.01381
3.90463e-09	0.320468	0.408	0.315	7.56249e-05	2	VCAN		1.91713e-19	0.252131	0.276	0.083	3.71309e-15	1	RNASEH2C		1.22321e-06	1.01862	0.371	0.222	0.0236912	3	TPR		3.06338e-05	0.745365	0.88	0.835	0.593316	3	RPS10		5.73339e-29	0.889202	0.69	0.35	1.11044e-24	5	RPL22L1		1.06896e-50	1.39942	0.574	0.194	2.07037e-46	3	SERINC1		7.8452e-20	0.27727
5.57556e-09	0.499393	0.375	0.281	0.000107987	2	EZR		2.21297e-19	0.427678	0.458	0.18	4.28608e-15	1	PAFAH1B1		1.32509e-06	0.772569	0.336	0.197	0.0256644	3	APC		4.29119e-05	0.353876	0.88	0.919	0.831118	3	MT-ATP6		7.0145e-28	0.274475	0.548	0.215	1.35857e-23	5	FOS		3.69477e-50	0.27845	0.6	0.154	7.15603e-46	3	POU3F3		3.0239e-19	0.533999
7.20682e-09	0.317138	0.368	0.265	0.000139582	2	EPB41L4A-AS1		2.61448e-19	0.608846	0.453	0.186	5.06373e-15	1	PAFAH1B2		1.3927e-06	0.821104	0.301	0.134	0.0269738	3	MFAP2		4.30123e-05	0.372053	0.357	0.511	0.833063	3	PSMC1		1.11541e-27	0.99495	0.452	0.168	2.16032e-23	5	SMC4		3.9432e-50	1.33702	0.37	0.073	7.6372e-46	3	PRKAR2B		3.72909e-19	0.41272
7.73326e-09	0.519303	0.423	0.343	0.000149778	2	RABAC1		2.77162e-19	0.385815	0.335	0.119	5.36807e-15	1	SPIN1		1.51141e-06	0.960296	0.503	0.334	0.029273	3	SELK		4.80399e-05	0.329385	0.933	0.933	0.930436	3	GNB2L1		1.16571e-27	1.16363	0.758	0.511	2.25776e-23	5	SNRPG		6.41819e-50	0.280291	0.313	0.042	1.24307e-45	3	SLC8A1		3.90375e-19	1.37967
8.11974e-09	0.462885	0.326	0.235	0.000157263	2	SSBP2		2.96858e-19	0.386071	0.443	0.178	5.74955e-15	1	CCT6A		1.51413e-06	0.605349	0.706	0.575	0.0293257	3	SNRPG		5.61955e-05	0.670021	0.284	0.191	1	3	SCG3		2.14217e-26	0.659359	0.988	0.981	4.14895e-22	5	STMN1		1.16743e-49	1.43554	0.387	0.077	2.26108e-45	3	PTPRD		3.96808e-19	0.510526
8.78172e-09	0.513398	0.262	0.174	0.000170084	2	IPO9		3.04841e-19	0.390436	0.256	0.078	5.90415e-15	1	TM9SF3		1.68668e-06	0.853036	0.266	0.126	0.0326676	3	HDGF		6.59692e-05	0.447684	0.313	0.438	1	3	RABAC1		2.17949e-26	1.08618	0.363	0.11	4.22124e-22	5	EGR1		3.03693e-49	1.09395	0.996	0.881	5.88192e-45	3	RPL30		9.40256e-19	0.587826
9.53722e-09	0.802655	0.288	0.204	0.000184717	2	ARID1A		3.42128e-19	0.392702	0.256	0.071	6.62633e-15	1	PICALM		1.7153e-06	0.976076	0.322	0.185	0.033222	3	SMARCC1		6.60145e-05	0.517256	0.348	0.255	1	3	NDN		1.33264e-25	1.17653	0.77	0.655	2.58106e-21	5	UQCRH		3.36413e-49	0.817957	0.47	0.107	6.51564e-45	3	DCLK1		1.0354e-18	0.539301
9.98447e-09	0.33649	0.954	0.782	0.000193379	2	RPL22		3.6026e-19	0.323954	0.571	0.265	6.97752e-15	1	ATG12		1.79074e-06	0.803807	0.371	0.212	0.034683	3	COX20		7.68441e-05	0.85468	0.868	0.814	1	3	SOX4		1.50588e-25	1.07016	0.875	0.668	2.91659e-21	5	EEF1B2		6.83605e-48	1.26882	0.317	0.049	1.32401e-43	3	SLC22A23		1.63308e-18	1.2109
1.60659e-08	0.357564	0.42	0.33	0.000311165	2	VPS28		3.62308e-19	0.397696	0.493	0.199	7.01718e-15	1	MAGED1		1.92381e-06	0.915787	0.364	0.191	0.0372603	3	ZNF644		8.80411e-05	0.427035	0.968	0.953	1	3	RPLP2		2.2148e-25	0.334054	0.847	0.455	4.28962e-21	5	HMGN3		3.89047e-47	1.28419	0.261	0.03	7.53507e-43	3	NDRG1		4.59786e-18	0.634711
2.85769e-08	0.595255	0.613	0.544	0.000553478	2	SON		4.3655e-19	0.426293	0.404	0.148	8.45509e-15	1	BRD3		2.06603e-06	1.19327	0.266	0.135	0.0400148	3	IRF2BP2		9.8543e-05	0.283778	0.24	0.346	1	3	RNF5		7.64039e-25	1.24803	0.681	0.469	1.47979e-20	5	ID2		1.94548e-46	1.59963	0.413	0.099	3.76802e-42	3	IDS		4.61896e-18	0.769441
3.37177e-08	0.382704	0.78	0.676	0.000653044	2	NDUFS5		5.11862e-19	0.263681	0.399	0.154	9.91375e-15	1	FKBP1A		2.14079e-06	1.11666	0.343	0.182	0.0414628	3	MRPS15		0.00010556	0.291672	0.249	0.385	1	3	YWHAG		2.66287e-24	0.776324	0.29	0.077	5.15746e-20	5	SPINK2		4.01668e-46	0.561846	0.378	0.069	7.77951e-42	3	EML1		5.49985e-18	0.398594
6.50235e-08	0.271062	0.365	0.476	0.00125938	2	CCT8		6.14135e-19	0.255788	0.389	0.146	1.18946e-14	1	SNF8		2.33506e-06	0.787772	0.266	0.134	0.0452254	3	CLSTN1		0.000116078	0.438452	0.278	0.383	1	3	MAP1LC3B		6.27352e-24	0.404928	0.327	0.103	1.21505e-19	5	CREB5		4.50767e-46	0.624587	0.387	0.071	8.73046e-42	3	WSB2		2.11786e-17	0.300739
7.9496e-08	0.314486	0.944	0.796	0.00153968	2	RPL5		6.16296e-19	0.334636	0.305	0.093	1.19364e-14	1	FGF13		2.50198e-06	0.649957	0.308	0.16	0.0484584	3	SSR3		0.000137437	0.282651	0.482	0.613	1	3	NDUFA11		3.91049e-23	1.01504	0.633	0.39	7.57384e-19	5	LSM3		8.21867e-46	1.53665	0.896	0.51	1.59179e-41	3	NREP		2.5826e-17	1.01614
8.03398e-08	0.385604	0.364	0.287	0.00155602	2	POLR1D		6.53022e-19	0.350346	0.3	0.095	1.26477e-14	1	TMEM219		2.62289e-06	0.374792	0.252	0.116	0.0508001	3	TXNDC15		0.000160843	0.660506	0.491	0.438	1	3	GLTSCR2		5.3081e-23	0.710914	0.815	0.535	1.02807e-18	5	RBM6		2.36529e-45	1.23359	0.548	0.155	4.58109e-41	3	LIMCH1		2.91719e-17	0.503203
1.1143e-07	0.250493	0.274	0.188	0.00215817	2	JMJD1C		6.82303e-19	0.325482	0.453	0.197	1.32149e-14	1	OCIAD2		2.6939e-06	0.969826	0.259	0.138	0.0521755	3	SETD5		0.000191284	0.60902	0.462	0.368	1	3	CRMP1		5.55739e-23	0.819071	0.577	0.283	1.07635e-18	5	LSM6		1.23204e-44	0.712272	0.352	0.065	2.38622e-40	3	TNIK		3.73892e-17	0.333535
1.19212e-07	0.266433	0.584	0.502	0.00230889	2	PSMB7		6.84141e-19	0.361813	0.833	0.525	1.32504e-14	1	CD24		2.81762e-06	0.769747	0.371	0.219	0.0545717	3	THRAP3		0.000212933	0.311966	0.942	0.926	1	3	RPL7A		1.19791e-22	1.0835	0.758	0.571	2.32011e-18	5	HSPE1		1.99693e-44	0.324548	0.443	0.101	3.86765e-40	3	GNAO1		4.18775e-17	0.911375
1.37433e-07	0.413677	0.251	0.172	0.00266181	2	ATAT1		8.16771e-19	0.339966	0.665	0.352	1.58192e-14	1	NDUFA3		2.96944e-06	0.826474	0.266	0.136	0.0575121	3	IAH1		0.000220285	0.316495	0.912	0.931	1	3	RPL27		2.61462e-22	1.69414	0.464	0.233	5.06399e-18	5	PEA15		2.34879e-44	0.460839	0.343	0.058	4.54914e-40	3	AMER2		4.19142e-17	0.790251
1.46729e-07	0.306643	0.164	0.257	0.00284184	2	WRB		1.00492e-18	0.460881	0.345	0.114	1.94634e-14	1	MAPRE2		3.00542e-06	0.612193	0.434	0.252	0.058209	3	CANX		0.000280811	0.336868	0.974	0.943	1	3	RPL24		2.82676e-22	1.28178	0.536	0.302	5.47487e-18	5	UQCRHL		3.96792e-44	1.28582	0.987	0.675	7.68506e-40	3	MAP1B		4.85522e-17	1.06734
1.89247e-07	0.586782	0.491	0.404	0.00366535	2	MGST3		1.04038e-18	0.334252	0.507	0.23	2.01501e-14	1	HNRNPM		3.36369e-06	0.505481	0.378	0.232	0.065148	3	PSMD2		0.000292249	0.342507	0.708	0.811	1	3	COMMD6		1.23043e-21	1.10195	0.274	0.086	2.3831e-17	5	SPC25		1.1959e-43	0.892382	0.27	0.037	2.31622e-39	3	PRR26		5.06577e-17	1.44398
3.22876e-07	0.341823	0.559	0.485	0.00625346	2	RTN4		1.04736e-18	0.778408	0.552	0.249	2.02853e-14	1	SSBP3		3.59918e-06	0.866284	0.294	0.15	0.069709	3	CDO1		0.000298991	0.344534	0.936	0.952	1	3	MT-CO3		2.97139e-21	1.08746	0.75	0.583	5.755e-17	5	OST4		1.92608e-43	0.309336	0.709	0.229	3.73042e-39	3	ZEB2		5.47515e-17	0.655812
3.87418e-07	0.447808	0.335	0.284	0.00750352	2	C3orf14		1.1709e-18	0.354377	0.251	0.077	2.2678e-14	1	SEZ6L		4.03968e-06	0.727693	0.49	0.315	0.0782404	3	CKS1B		0.000345371	0.437265	0.345	0.451	1	3	MDH2		7.28256e-21	1.59614	0.415	0.2	1.41049e-16	5	MCL1		1.98223e-43	1.31989	0.291	0.048	3.83918e-39	3	MSRA		1.09502e-16	0.784267
4.14065e-07	0.37144	0.281	0.197	0.0080196	2	TCAF1		1.41987e-18	0.29222	0.773	0.42	2.75e-14	1	NUCKS1		4.35289e-06	0.4548	0.301	0.155	0.0843067	3	MPC1		0.000376244	0.254254	0.292	0.404	1	3	HP1BP3		1.11372e-20	1.32307	0.411	0.203	2.15706e-16	5	ANP32E		1.62812e-42	1.26851	0.909	0.71	3.15335e-38	3	TOMM7		1.32009e-16	0.817616
5.8931e-07	0.703117	0.364	0.272	0.0114138	2	CXADR		1.72347e-18	0.445692	0.399	0.155	3.33801e-14	1	SNAP25		4.36191e-06	0.913647	0.329	0.183	0.0844814	3	GLUL		0.000536487	0.319154	0.529	0.634	1	3	RAC1		1.20334e-20	0.377757	0.79	0.439	2.33062e-16	5	PHIP		2.42353e-42	0.543158	0.309	0.049	4.69389e-38	3	ATP8A2		1.80746e-16	0.835907
7.31771e-07	0.316558	1	0.876	0.0141729	2	RPS19		1.82942e-18	0.31674	0.571	0.266	3.54322e-14	1	SERBP1		4.92365e-06	0.430683	0.587	0.381	0.0953613	3	NDUFC1		0.000537847	0.590256	0.313	0.242	1	3	APLP1		3.35846e-20	0.604267	1	0.971	6.50467e-16	5	RPL14		9.71206e-42	1.45863	0.448	0.124	1.88103e-37	3	FAT3		3.06778e-16	0.38478
1.07306e-06	0.457423	0.556	0.496	0.020783	2	SRSF11		2.0814e-18	0.384403	0.345	0.126	4.03125e-14	1	KIAA1549		5.13668e-06	0.497469	0.874	0.726	0.0994871	3	HNRNPDL		0.000559164	0.605115	0.371	0.291	1	3	KLC1		1.24457e-19	0.81347	0.258	0.077	2.41049e-15	5	CENPU		1.63753e-41	1.18649	0.957	0.799	3.17157e-37	3	PPIA		3.68887e-16	1.34373
2.32341e-06	0.381138	0.563	0.494	0.0449997	2	DDAH2		2.21024e-18	0.492761	0.315	0.104	4.28079e-14	1	AC004556.1		6.01473e-06	0.744522	0.65	0.493	0.116493	3	MRPS21		0.000661193	0.798328	0.442	0.368	1	3	DYNLRB1		1.71571e-19	1.47341	0.593	0.409	3.32298e-15	5	ENO1		3.54198e-41	1.58876	0.583	0.25	6.86011e-37	3	ZNF462		3.90807e-16	0.711149
2.92268e-06	0.267526	0.299	0.398	0.0566065	2	PPP2R1A		2.38124e-18	0.336584	0.276	0.096	4.61199e-14	1	ADCY1		6.537e-06	0.738949	0.755	0.555	0.126609	3	MARCKS		0.00080105	0.594776	0.652	0.546	1	3	RTN3		4.29162e-19	1.24811	0.653	0.512	8.31201e-15	5	ATPIF1		7.36133e-41	0.61796	0.274	0.048	1.42574e-36	3	FLRT2		3.95972e-16	0.366234
3.53791e-06	0.56719	0.525	0.473	0.0685222	2	SFPQ		2.42929e-18	0.3006	0.261	0.083	4.70506e-14	1	CDK19		7.0445e-06	0.269578	0.35	0.178	0.136438	3	NUDT1		0.000867822	0.285563	0.588	0.671	1	3	DDAH2		7.15416e-19	0.832475	0.359	0.129	1.38562e-14	5	MAD2L1		3.51639e-40	0.968492	1	0.962	6.81054e-36	3	RPS4X		5.01713e-16	0.458143
4.2039e-06	0.688256	0.393	0.328	0.0814211	2	SMARCA4		2.93804e-18	0.296064	0.365	0.131	5.6904e-14	1	PDAP1		8.87334e-06	0.357745	0.385	0.22	0.171859	3	PFDN6		0.000964234	0.305779	0.795	0.855	1	3	COX7A2		1.25137e-18	1.51017	0.254	0.091	2.42366e-14	5	COL11A1		5.45875e-40	1.00439	0.304	0.064	1.05725e-35	3	CNIH2		6.50957e-16	0.570342
5.16503e-06	0.278805	0.258	0.362	0.100036	2	XRN2		2.94226e-18	0.307956	0.325	0.118	5.69858e-14	1	EIF3J		9.30107e-06	0.732692	0.308	0.165	0.180143	3	PSMA5		0.00130213	0.333547	0.5	0.396	1	3	TAGLN3		1.37673e-18	0.770823	1	0.994	2.66645e-14	5	PTMA		7.38991e-40	0.942791	1	0.917	1.43128e-35	3	EEF1A1		1.01006e-15	0.368302
5.20109e-06	0.332844	0.265	0.208	0.100735	2	ANKRD11		3.12356e-18	0.406183	0.31	0.108	6.04972e-14	1	ZNF33B		9.51714e-06	0.43574	0.357	0.2	0.184328	3	ID4		0.00148184	0.392841	0.936	0.919	1	3	FAU		2.44149e-18	0.617033	0.29	0.09	4.72867e-14	5	PALLD		2.57886e-39	1.20541	0.27	0.05	4.99473e-35	3	B3GAT1		1.05426e-15	0.811544
[truncated: 19,556 more rows]
[truncated: 19 more columns]

## Sheet: 3 Whole Brain Clustering_Indiv
CS 12								CS 13								CS 14								CS 14_3								CS 15_2								CS 19								CS 20
[truncated: 19,539 more rows]
[truncated: 19 more columns]

## Sheet: 4 DE Across Areas By Individual
CS22								CS22_2								CS20								CS19								CS15_2								CS14								CS14_3
[truncated: 3,521 more rows]
[truncated: 19 more columns]

## Sheet: 5 Cortex Annotations
	nGene	nUMI	percent.ribo	Individual	Area_asannotatedduringdissection	Area	Cluster	Cell Type	Age	Age Range	Progenitor Cluster Original	Progenitor Combined Cluster
[truncated: 58,145 more rows]

[truncated: 7 more sheets: 6 Cortex Clustermarker Genes, 7 Cortical Neuron Subclustering, 8 Progenitor Cluster Markers, 9 Progenitor WGCNA, 10 Ultra Early Clusters CS12-13, 11 Velocity Genes and Disease, 12 Early vs Late Clustering]
